# Supplementary material for: A systems-wide comparison of red rice (Oryza longistaminata) tissues identifies rhizome specific genes and proteins that are targets for cultivated rice improvement
Source: BMC Plant Biol. 2014 Feb 12;14:46. doi: 10.1186/1471-2229-14-46 (PMC3933257; doi:10.1186/1471-2229-14-46)
Supplement: Additional file 1 — List of the top 20 most abundant fungal unigenes in the database. [file 1471-2229-14-46-S1.xlsx]

## Sheet: Sheet1
Additional file 1: List of the top 20 most abundant fungal unigenes in the database
UniTrans	Length	% GC	Hit ID (1st Best)	Evalue	Description	AnnoDB	Species	Taxo	Leaf RPKM	Stem RPKM	Root RPKM	Rhizome RPKM
OlR_092031	701	41.9	G3Y743_ASPNA	7e-11	Putative uncharacterized protein	tr--fungi	Aspergillus niger (strain ATCC 1015 / CBS 113.46 / FGSC A1144 / LSHB Ac4 / NCTC 3858a / NRRL 328 /	fungi	7.02	17.8	16.8	14.6933
OlR_137032	319	42	Q59KL1_CANAL	2e-13	Putative uncharacterized protein	tr--fungi	Candida albicans (strain SC5314 / ATCC MYA-2876)	fungi	3.71	13.9	9.93	210.633
OlR_091794	365	53.1	Q5B2I5_EMENI	8e-20	Predicted protein	tr--fungi	Emericella nidulans (strain FGSC A4 / ATCC 38163 / CBS 112.46 / NRRL 194 / M139)	fungi	0.778	1.64	2.62	37.1633
OlR_104627	932	53.9	C5DHN8_LACTC	2e-117	KLTH0E05852p	tr--fungi	Lachancea thermotolerans (strain ATCC 56472 / CBS 6340 / NRRL Y-8284)	fungi	7.96	30.9	74.2	182.933
OlR_090126	1002	54.6	Q2Q466_MAGGR	3e-32	Nonhistone protein 6	tr--fungi	Magnaporthe oryzae (strain 70-15 / ATCC MYA-4617 / FGSC 8958)	fungi	53.9	79.2	96.7	97.3667
OlR_114649	1032	59.7	Q5EMT9_MAGGR	0	Elongation factor 1-alpha	tr--fungi	Magnaporthe oryzae (strain 70-15 / ATCC MYA-4617 / FGSC 8958)	fungi	5.46	18.4	15.8	38.7333
OlR_046443	329	59.8	Q9Y7C1_MAGGR	2e-46	Protein kinase C	tr--fungi	Magnaporthe oryzae (strain 70-15 / ATCC MYA-4617 / FGSC 8958)	fungi	7.75	23	24.2	18.07
OlR_138259	765	58.5	G5EH68_MAGO7	2e-53	Putative uncharacterized protein	tr--fungi	Magnaporthe oryzae (strain 70-15 / ATCC MYA-4617 / FGSC 8958)	fungi	4.7	11.9	12	14.3667
OlR_037296	818	53.5	KEX1_MAGO7	1e-56	Pheromone-processing carboxypeptidase KEX1	sp--fungi	Magnaporthe oryzae (strain 70-15 / ATCC MYA-4617 / FGSC 8958)	fungi	4.7	13.7	10.5	12.7567
OlR_096082	349	43.8	G7E0L8_MIXOS	3e-14	Putative uncharacterized protein Mo03044	tr--fungi	Mixia osmundae (strain CBS 9802 / IAM 14324 / JCM 22182 / KY 12970)	fungi	0.984	15.3	3.66	41.1867
OlR_129893	945	57.3	Q7S156_NEUCR	3e-49	60S ribosomal protein L33	tr--fungi	Neurospora crassa (strain ATCC 24698 / 74-OR23-1A / CBS 708.71 / DSM 1257 / FGSC 987)	fungi	1.46	2.6	2.71	20.0833
OlR_098983	408	48	C1GN61_PARBD	3e-11	Putative uncharacterized protein	tr--fungi	Paracoccidioides brasiliensis (strain Pb18)	fungi	9.1	41.9	23.4	392.3
OlR_103544	489	50.9	C1GN58_PARBD	3e-14	Putative uncharacterized protein	tr--fungi	Paracoccidioides brasiliensis (strain Pb18)	fungi	3.62	13.6	8.76	38
OlR_138500	244	47.5	F2R0J5_PICP7	4e-13	Putative uncharacterized protein	tr--fungi	Pichia pastoris (strain ATCC 76273 / CBS 7435 / CECT 11047 / NRRL Y-11430 / Wegner 21-1)	fungi	13	34.4	28.2	35.54
OlR_083683	312	58.6	UBI4P_YEAST	3e-25	Polyubiquitin	sp--fungi	Saccharomyces cerevisiae (strain ATCC 204508 / S288c)	fungi	4.51	26.7	52.5	124.8
OlR_095821	1119	53.5	B8MI73_TALSN	3e-41	Putative uncharacterized protein	tr--fungi	Talaromyces stipitatus (strain ATCC 10500 / CBS 375.48 / QM 6759 / NRRL 1006)	fungi	20.6	61.4	67.8	349.8
OlR_121956	404	47	B8MI73_TALSN	7e-23	Putative uncharacterized protein	tr--fungi	Talaromyces stipitatus (strain ATCC 10500 / CBS 375.48 / QM 6759 / NRRL 1006)	fungi	5.79	7.35	235	10.83
OlR_095790	869	57.7	G2QP32_THIHA	3e-48	Putative uncharacterized protein	tr--fungi	Thielavia heterothallica (strain ATCC 42464 / BCRC 31852 / DSM 1799)	fungi	3.4	10.8	12.2	30.3033
OlR_041141	284	57.7	G2R299_THITE	2e-29	Glycoside hydrolase family 43 protein	tr--fungi	Thielavia terrestris (strain ATCC 38088 / NRRL 8126)	fungi	20	58	13.2	10.03
OlR_051552	756	54.3	Q4PCU0_USTMA	2e-111	Putative uncharacterized protein	tr--fungi	Ustilago maydis (strain 521 / FGSC 9021)	fungi	366	197	631	531
