# Supplementary material for: A systems-wide comparison of red rice (Oryza longistaminata) tissues identifies rhizome specific genes and proteins that are targets for cultivated rice improvement
Source: BMC Plant Biol. 2014 Feb 12;14:46. doi: 10.1186/1471-2229-14-46 (PMC3933257; doi:10.1186/1471-2229-14-46)
Supplement: Additional file 2 — List of rhizome-specific fungal unigenes in the database. [file 1471-2229-14-46-S2.xlsx]

## Sheet: Sheet1
Additional file 2: List of rhizome-specific fungal unigenes in the database
UniTrans	Length	% GC	Description	AnnoDB	Species	Taxo	Leaf RPKM	Stem RPKM	Root RPKM	Rhizome RPKM
OlR_035672	546	55.8	Stress responsive A/B barrel domain-containing protein	tr--fungi	Ajellomyces capsulata (strain H88)	fungi	0	0	0	0.104233
OlR_008653	243	58.8	Putative uncharacterized protein	tr--fungi	Arthrobotrys oligospora (strain ATCC 24927 / CBS 115.81 / DSM 1491)	fungi	0	0	0	0.555667
OlR_003594	750	55.6	Putative uncharacterized protein	tr--fungi	Arthrobotrys oligospora (strain ATCC 24927 / CBS 115.81 / DSM 1491)	fungi	0	0	0	0.1016
OlR_027896	1461	55.7	Putative uncharacterized protein	tr--fungi	Arthrobotrys oligospora (strain ATCC 24927 / CBS 115.81 / DSM 1491)	fungi	0	0	0	0.0990667
OlR_028896	508	58.4	Putative uncharacterized protein	tr--fungi	Arthroderma gypseum (strain ATCC MYA-4604 / CBS 118893)	fungi	0	0	0	0.1498
OlR_042986	307	58.6	Probable NAD(P)H-dependent D-xylose reductase xyl1	sp--fungi	Aspergillus clavatus (strain ATCC 1007 / CBS 513.65 / DSM 816 / NCTC 3887 / NRRL 1)	fungi	0	0	0	0.2835
OlR_016465	596	54.8	Putative uncharacterized protein	tr--fungi	Aspergillus clavatus (strain ATCC 1007 / CBS 513.65 / DSM 816 / NCTC 3887 / NRRL 1)	fungi	0	0	0	0.120533
OlR_131793	464	49.7	Zinc-containing alcohol dehydrogenase	tr--fungi	Aspergillus kawachii (strain NBRC 4308)	fungi	0	0	0	0.209333
OlR_035061	444	52.7	X-Pro dipeptidyl-peptidase protein	tr--fungi	Aspergillus kawachii (strain NBRC 4308)	fungi	0	0	0	0.101867
OlR_102051	2133	56.4	Glucose-6-phosphate 1-dehydrogenase	sp--fungi	Aspergillus niger	fungi	0	0	0	0.1997
OlR_045704	213	50.2	60S ribosomal protein L15	sp--fungi	Aspergillus niger	fungi	0	0	0	0.163133
OlR_024711	349	51.2	Catalase-peroxidase	sp--fungi	Aspergillus niger (strain CBS 513.88 / FGSC A1513)	fungi	0	0	0	0.269667
OlR_043373	449	58.7	MoxY	tr--fungi	Aspergillus nomius	fungi	0	0	0	0.222833
OlR_019434	1137	55.6	Predicted protein	tr--fungi	Aspergillus oryzae (strain ATCC 42149 / RIB 40)	fungi	0	0	0	0.130433
OlR_116362	638	56.7	Aconitase/homoaconitase	tr--fungi	Aspergillus oryzae (strain ATCC 42149 / RIB 40)	fungi	0	0	0	0.125767
OlR_039725	386	61.1	Predicted protein	tr--fungi	Aspergillus oryzae (strain ATCC 42149 / RIB 40)	fungi	0	0	0	0.106267
OlR_024223	566	61.4	Predicted protein	tr--fungi	Aspergillus oryzae (strain ATCC 42149 / RIB 40)	fungi	0	0	0	0.103133
OlR_029713	367	60.4	Predicted protein	tr--fungi	Aspergillus terreus (strain NIH 2624 / FGSC A1156)	fungi	0	0	0	0.199767
OlR_034392	595	54.2	Calmodulin-beta	tr--fungi	Aspergillus terreus (strain NIH 2624 / FGSC A1156)	fungi	0	0	0	0.189533
OlR_039873	522	61.4	Probable mannan endo-1,4-beta-mannosidase C	sp--fungi	Aspergillus terreus (strain NIH 2624 / FGSC A1156)	fungi	0	0	0	0.1218
OlR_033122	360	52.7	Predicted protein	tr--fungi	Aspergillus terreus (strain NIH 2624 / FGSC A1156)	fungi	0	0	0	0.100667
OlR_117122	397	45	60S ribosomal protein L27	tr--fungi	Batrachochytrium dendrobatidis (strain JAM81 / FGSC 10211)	fungi	0	0	0	0.142367
OlR_042017	333	43.8	Putative uncharacterized protein	tr--fungi	Botryotinia fuckeliana (strain B05.10)	fungi	0	0	0	0.116
OlR_039316	245	64	Similar to MFS sugar transporter	tr--fungi	Botryotinia fuckeliana (strain T4)	fungi	0	0	0	0.262667
OlR_031983	660	57.7	Similar to MFS sugar transporter	tr--fungi	Botryotinia fuckeliana (strain T4)	fungi	0	0	0	0.150533
OlR_034146	656	50.7	Similar to syntaxin 5	tr--fungi	Botryotinia fuckeliana (strain T4)	fungi	0	0	0	0.109967
OlR_015521	274	61.3	Similar to NRS/ER (NUCLEOTIDE-RHAMNOSE SYNTHASE/EPIMERASE-REDUCTASE); UDP-4-keto-6-deoxy-glucose-3,5-epimerase/ UDP-4-keto-rhamnose-4-keto-reductase/ dTDP-4-dehydrorhamnose 3,5-epimerase/ dTDP-4-dehydrorhamnose reductase	tr--fungi	Botryotinia fuckeliana (strain T4)	fungi	0	0	0	0.108533
OlR_047877	361	52	Putative uncharacterized protein	tr--fungi	Chaetomium globosum (strain ATCC 6205 / CBS 148.51 / DSM 1962 / NBRC 6347 / NRRL 1970)	fungi	0	0	0	1.35667
OlR_022718	263	65	Putative uncharacterized protein	tr--fungi	Chaetomium globosum (strain ATCC 6205 / CBS 148.51 / DSM 1962 / NBRC 6347 / NRRL 1970)	fungi	0	0	0	0.820667
OlR_112440	477	54.5	Putative uncharacterized protein	tr--fungi	Chaetomium globosum (strain ATCC 6205 / CBS 148.51 / DSM 1962 / NBRC 6347 / NRRL 1970)	fungi	0	0	0	0.750333
OlR_131513	465	66	Putative uncharacterized protein	tr--fungi	Chaetomium globosum (strain ATCC 6205 / CBS 148.51 / DSM 1962 / NBRC 6347 / NRRL 1970)	fungi	0	0	0	0.624567
OlR_003493	1440	61.8	Putative uncharacterized protein	tr--fungi	Chaetomium globosum (strain ATCC 6205 / CBS 148.51 / DSM 1962 / NBRC 6347 / NRRL 1970)	fungi	0	0	0	0.4244
OlR_011712	690	54.4	Putative uncharacterized protein	tr--fungi	Chaetomium globosum (strain ATCC 6205 / CBS 148.51 / DSM 1962 / NBRC 6347 / NRRL 1970)	fungi	0	0	0	0.407667
OlR_044631	247	55	Arginyl-tRNA synthetase	tr--fungi	Chaetomium globosum (strain ATCC 6205 / CBS 148.51 / DSM 1962 / NBRC 6347 / NRRL 1970)	fungi	0	0	0	0.324
OlR_026709	1216	57.1	Putative uncharacterized protein	tr--fungi	Chaetomium globosum (strain ATCC 6205 / CBS 148.51 / DSM 1962 / NBRC 6347 / NRRL 1970)	fungi	0	0	0	0.274933
OlR_124584	2989	56.8	Putative uncharacterized protein	tr--fungi	Chaetomium globosum (strain ATCC 6205 / CBS 148.51 / DSM 1962 / NBRC 6347 / NRRL 1970)	fungi	0	0	0	0.2601
OlR_117560	1010	58.5	Putative uncharacterized protein	tr--fungi	Chaetomium globosum (strain ATCC 6205 / CBS 148.51 / DSM 1962 / NBRC 6347 / NRRL 1970)	fungi	0	0	0	0.2553
OlR_139898	1276	56.6	Putative uncharacterized protein	tr--fungi	Chaetomium globosum (strain ATCC 6205 / CBS 148.51 / DSM 1962 / NBRC 6347 / NRRL 1970)	fungi	0	0	0	0.2552
OlR_044203	454	61.6	Putative uncharacterized protein	tr--fungi	Chaetomium globosum (strain ATCC 6205 / CBS 148.51 / DSM 1962 / NBRC 6347 / NRRL 1970)	fungi	0	0	0	0.203733
OlR_045212	275	56.7	Putative uncharacterized protein	tr--fungi	Chaetomium globosum (strain ATCC 6205 / CBS 148.51 / DSM 1962 / NBRC 6347 / NRRL 1970)	fungi	0	0	0	0.201333
OlR_038350	603	63.6	Putative uncharacterized protein	tr--fungi	Chaetomium globosum (strain ATCC 6205 / CBS 148.51 / DSM 1962 / NBRC 6347 / NRRL 1970)	fungi	0	0	0	0.199767
OlR_019389	1016	58.6	Putative uncharacterized protein	tr--fungi	Chaetomium globosum (strain ATCC 6205 / CBS 148.51 / DSM 1962 / NBRC 6347 / NRRL 1970)	fungi	0	0	0	0.199333
OlR_107799	798	54.3	Putative uncharacterized protein	tr--fungi	Chaetomium globosum (strain ATCC 6205 / CBS 148.51 / DSM 1962 / NBRC 6347 / NRRL 1970)	fungi	0	0	0	0.187333
OlR_009344	322	59.6	Putative uncharacterized protein	tr--fungi	Chaetomium globosum (strain ATCC 6205 / CBS 148.51 / DSM 1962 / NBRC 6347 / NRRL 1970)	fungi	0	0	0	0.1694
OlR_019693	443	64.1	Putative uncharacterized protein	tr--fungi	Chaetomium globosum (strain ATCC 6205 / CBS 148.51 / DSM 1962 / NBRC 6347 / NRRL 1970)	fungi	0	0	0	0.1558
OlR_045241	481	62.1	Putative uncharacterized protein	tr--fungi	Chaetomium globosum (strain ATCC 6205 / CBS 148.51 / DSM 1962 / NBRC 6347 / NRRL 1970)	fungi	0	0	0	0.1498
OlR_039412	497	55.7	Putative uncharacterized protein	tr--fungi	Chaetomium globosum (strain ATCC 6205 / CBS 148.51 / DSM 1962 / NBRC 6347 / NRRL 1970)	fungi	0	0	0	0.148767
OlR_104533	1171	48	Putative uncharacterized protein	tr--fungi	Chaetomium globosum (strain ATCC 6205 / CBS 148.51 / DSM 1962 / NBRC 6347 / NRRL 1970)	fungi	0	0	0	0.144067
OlR_120720	808	54.7	Putative uncharacterized protein	tr--fungi	Chaetomium globosum (strain ATCC 6205 / CBS 148.51 / DSM 1962 / NBRC 6347 / NRRL 1970)	fungi	0	0	0	0.1417
OlR_009343	200	59	Putative uncharacterized protein	tr--fungi	Chaetomium globosum (strain ATCC 6205 / CBS 148.51 / DSM 1962 / NBRC 6347 / NRRL 1970)	fungi	0	0	0	0.14
OlR_039273	650	58.7	Putative uncharacterized protein	tr--fungi	Chaetomium globosum (strain ATCC 6205 / CBS 148.51 / DSM 1962 / NBRC 6347 / NRRL 1970)	fungi	0	0	0	0.135433
OlR_140684	471	61.3	Putative uncharacterized protein	tr--fungi	Chaetomium globosum (strain ATCC 6205 / CBS 148.51 / DSM 1962 / NBRC 6347 / NRRL 1970)	fungi	0	0	0	0.133167
OlR_034940	416	64.1	Putative uncharacterized protein	tr--fungi	Chaetomium globosum (strain ATCC 6205 / CBS 148.51 / DSM 1962 / NBRC 6347 / NRRL 1970)	fungi	0	0	0	0.131933
OlR_013634	693	51.8	Putative uncharacterized protein	tr--fungi	Chaetomium globosum (strain ATCC 6205 / CBS 148.51 / DSM 1962 / NBRC 6347 / NRRL 1970)	fungi	0	0	0	0.1317
OlR_023901	381	65.6	Putative uncharacterized protein	tr--fungi	Chaetomium globosum (strain ATCC 6205 / CBS 148.51 / DSM 1962 / NBRC 6347 / NRRL 1970)	fungi	0	0	0	0.129667
OlR_046192	294	54.7	Putative uncharacterized protein	tr--fungi	Chaetomium globosum (strain ATCC 6205 / CBS 148.51 / DSM 1962 / NBRC 6347 / NRRL 1970)	fungi	0	0	0	0.1294
OlR_026278	609	56.3	Predicted protein	tr--fungi	Chaetomium globosum (strain ATCC 6205 / CBS 148.51 / DSM 1962 / NBRC 6347 / NRRL 1970)	fungi	0	0	0	0.125267
OlR_045405	585	63.2	DNA-directed RNA polymerase	tr--fungi	Chaetomium globosum (strain ATCC 6205 / CBS 148.51 / DSM 1962 / NBRC 6347 / NRRL 1970)	fungi	0	0	0	0.123533
OlR_037707	308	54.2	Putative uncharacterized protein	tr--fungi	Chaetomium globosum (strain ATCC 6205 / CBS 148.51 / DSM 1962 / NBRC 6347 / NRRL 1970)	fungi	0	0	0	0.1229
OlR_033621	617	58.8	Putative uncharacterized protein	tr--fungi	Chaetomium globosum (strain ATCC 6205 / CBS 148.51 / DSM 1962 / NBRC 6347 / NRRL 1970)	fungi	0	0	0	0.122767
OlR_030048	543	57.4	Histone chaperone ASF1	sp--fungi	Chaetomium globosum (strain ATCC 6205 / CBS 148.51 / DSM 1962 / NBRC 6347 / NRRL 1970)	fungi	0	0	0	0.118633
OlR_034406	369	56	Putative uncharacterized protein	tr--fungi	Chaetomium globosum (strain ATCC 6205 / CBS 148.51 / DSM 1962 / NBRC 6347 / NRRL 1970)	fungi	0	0	0	0.117433
OlR_140232	530	61.8	ATP-dependent RNA helicase DBP2	sp--fungi	Chaetomium globosum (strain ATCC 6205 / CBS 148.51 / DSM 1962 / NBRC 6347 / NRRL 1970)	fungi	0	0	0	0.1172
OlR_025096	283	58.3	Putative uncharacterized protein	tr--fungi	Chaetomium globosum (strain ATCC 6205 / CBS 148.51 / DSM 1962 / NBRC 6347 / NRRL 1970)	fungi	0	0	0	0.112767
OlR_015461	898	54	Putative uncharacterized protein	tr--fungi	Chaetomium globosum (strain ATCC 6205 / CBS 148.51 / DSM 1962 / NBRC 6347 / NRRL 1970)	fungi	0	0	0	0.112533
OlR_037655	448	54.9	Putative uncharacterized protein	tr--fungi	Chaetomium globosum (strain ATCC 6205 / CBS 148.51 / DSM 1962 / NBRC 6347 / NRRL 1970)	fungi	0	0	0	0.111
OlR_105973	756	58.7	Putative uncharacterized protein	tr--fungi	Chaetomium globosum (strain ATCC 6205 / CBS 148.51 / DSM 1962 / NBRC 6347 / NRRL 1970)	fungi	0	0	0	0.1107
OlR_032436	327	61.1	Adenylate kinase 1	sp--fungi	Chaetomium globosum (strain ATCC 6205 / CBS 148.51 / DSM 1962 / NBRC 6347 / NRRL 1970)	fungi	0	0	0	0.109867
OlR_139138	756	53.1	Putative uncharacterized protein	tr--fungi	Chaetomium globosum (strain ATCC 6205 / CBS 148.51 / DSM 1962 / NBRC 6347 / NRRL 1970)	fungi	0	0	0	0.1077
OlR_047517	425	59.2	Putative uncharacterized protein	tr--fungi	Chaetomium globosum (strain ATCC 6205 / CBS 148.51 / DSM 1962 / NBRC 6347 / NRRL 1970)	fungi	0	0	0	0.103767
OlR_046254	429	56.8	Putative uncharacterized protein	tr--fungi	Chaetomium globosum (strain ATCC 6205 / CBS 148.51 / DSM 1962 / NBRC 6347 / NRRL 1970)	fungi	0	0	0	0.100567
OlR_025497	508	55.7	Putative uncharacterized protein	tr--fungi	Chaetomium globosum (strain ATCC 6205 / CBS 148.51 / DSM 1962 / NBRC 6347 / NRRL 1970)	fungi	0	0	0	0.0989
OlR_132494	553	55.8	Translation machinery-associated protein 22	sp--fungi	Chaetomium globosum (strain ATCC 6205 / CBS 148.51 / DSM 1962 / NBRC 6347 / NRRL 1970)	fungi	0	0	0	0.0968
OlR_109151	870	57.2	60S ribosomal protein l21-like protein	tr--fungi	Chaetomium thermophilum (strain DSM 1495 / CBS 144.50 / IMI 039719)	fungi	0	0	0	0.505
OlR_027462	819	60.4	Putative glycogenin protein	tr--fungi	Chaetomium thermophilum (strain DSM 1495 / CBS 144.50 / IMI 039719)	fungi	0	0	0	0.405333
OlR_030907	305	57	Putative uncharacterized protein	tr--fungi	Chaetomium thermophilum (strain DSM 1495 / CBS 144.50 / IMI 039719)	fungi	0	0	0	0.250833
OlR_130274	773	52.5	Nitrilase-like protein	tr--fungi	Chaetomium thermophilum (strain DSM 1495 / CBS 144.50 / IMI 039719)	fungi	0	0	0	0.213933
OlR_043518	390	53.5	Putative allantoate protein	tr--fungi	Chaetomium thermophilum (strain DSM 1495 / CBS 144.50 / IMI 039719)	fungi	0	0	0	0.184633
OlR_030746	618	55.5	Putative uncharacterized protein	tr--fungi	Chaetomium thermophilum (strain DSM 1495 / CBS 144.50 / IMI 039719)	fungi	0	0	0	0.183567
OlR_128859	990	57.7	Putative uncharacterized protein	tr--fungi	Chaetomium thermophilum (strain DSM 1495 / CBS 144.50 / IMI 039719)	fungi	0	0	0	0.151333
OlR_043489	692	60.4	Endo-1,4-beta-xylanase-like protein	tr--fungi	Chaetomium thermophilum (strain DSM 1495 / CBS 144.50 / IMI 039719)	fungi	0	0	0	0.147033
OlR_034119	236	62.7	Cellulase-like protein	tr--fungi	Chaetomium thermophilum (strain DSM 1495 / CBS 144.50 / IMI 039719)	fungi	0	0	0	0.109367
OlR_020972	509	61.2	Kinesin-like protein	tr--fungi	Chaetomium thermophilum (strain DSM 1495 / CBS 144.50 / IMI 039719)	fungi	0	0	0	0.108333
OlR_136190	494	53.6	Malonyltransferase-like protein	tr--fungi	Chaetomium thermophilum (strain DSM 1495 / CBS 144.50 / IMI 039719)	fungi	0	0	0	0.1012
OlR_037961	928	53.9	Putative uncharacterized protein	tr--fungi	Chaetomium thermophilum (strain DSM 1495 / CBS 144.50 / IMI 039719)	fungi	0	0	0	0.1
OlR_040779	659	52.9	Putative uncharacterized protein	tr--fungi	Chaetomium thermophilum (strain DSM 1495 / CBS 144.50 / IMI 039719)	fungi	0	0	0	0.0991333
OlR_044190	232	61.6	Putative uncharacterized protein	tr--fungi	Chaetomium thermophilum (strain DSM 1495 / CBS 144.50 / IMI 039719)	fungi	0	0	0	0.0979
OlR_021827	937	57.2	Endoplasmic reticulum mannosyl-oligosaccharide 1,2-alpha-mannosidase, putative	tr--fungi	Coccidioides posadasii (strain C735)	fungi	0	0	0	0.3511
OlR_127220	354	58.7	Fatty acid desaturase	tr--fungi	Coccidioides posadasii (strain RMSCC 757 / Silveira)	fungi	0	0	0	0.101567
OlR_141950	643	50.6	Pol protein	tr--fungi	Colletotrichum gloeosporioides	fungi	0	0	0	0.472667
OlR_125286	1528	57	Glutamine synthetase	sp--fungi	Colletotrichum gloeosporioides	fungi	0	0	0	0.442
OlR_030753	598	56.3	Ammonium permease	tr--fungi	Colletotrichum gloeosporioides	fungi	0	0	0	0.221033
OlR_075348	947	55.9	Putative 60s ribosomal protein	tr--fungi	Colletotrichum gloeosporioides f. sp. aeschynomenes	fungi	0	0	0	0.494333
OlR_117492	815	59.7	Putative uncharacterized protein	tr--fungi	Colletotrichum graminicola (strain M1.001 / M2 / FGSC 10212)	fungi	0	0	0	1.445
OlR_094713	899	53.9	Ribosomal protein L6	tr--fungi	Colletotrichum graminicola (strain M1.001 / M2 / FGSC 10212)	fungi	0	0	0	0.911333
OlR_030221	396	54	Cytochrome P450	tr--fungi	Colletotrichum graminicola (strain M1.001 / M2 / FGSC 10212)	fungi	0	0	0	0.699233
OlR_115520	1318	58.4	Glycosyl hydrolase family 16	tr--fungi	Colletotrichum graminicola (strain M1.001 / M2 / FGSC 10212)	fungi	0	0	0	0.563667
OlR_123275	1059	55.9	ZIP Zinc transporter	tr--fungi	Colletotrichum graminicola (strain M1.001 / M2 / FGSC 10212)	fungi	0	0	0	0.527
OlR_028835	772	53.7	Putative uncharacterized protein	tr--fungi	Colletotrichum graminicola (strain M1.001 / M2 / FGSC 10212)	fungi	0	0	0	0.354567
OlR_033984	415	60	Putative uncharacterized protein	tr--fungi	Colletotrichum graminicola (strain M1.001 / M2 / FGSC 10212)	fungi	0	0	0	0.3167
OlR_032705	451	53.4	Putative uncharacterized protein	tr--fungi	Colletotrichum graminicola (strain M1.001 / M2 / FGSC 10212)	fungi	0	0	0	0.285267
OlR_024369	716	58.5	Putative uncharacterized protein	tr--fungi	Colletotrichum graminicola (strain M1.001 / M2 / FGSC 10212)	fungi	0	0	0	0.264
OlR_038887	437	54.9	Glycosyl hydrolase family 38 domain-containing protein	tr--fungi	Colletotrichum graminicola (strain M1.001 / M2 / FGSC 10212)	fungi	0	0	0	0.241933
OlR_128496	404	57.9	Putative uncharacterized protein	tr--fungi	Colletotrichum graminicola (strain M1.001 / M2 / FGSC 10212)	fungi	0	0	0	0.221533
OlR_044017	422	54.2	Hexokinase	tr--fungi	Colletotrichum graminicola (strain M1.001 / M2 / FGSC 10212)	fungi	0	0	0	0.199367
OlR_012348	371	59.8	Putative uncharacterized protein	tr--fungi	Colletotrichum graminicola (strain M1.001 / M2 / FGSC 10212)	fungi	0	0	0	0.183733
OlR_043180	263	63.1	Peptidase family M28	tr--fungi	Colletotrichum graminicola (strain M1.001 / M2 / FGSC 10212)	fungi	0	0	0	0.1755
OlR_120244	503	57	Glycosyl hydrolase family 76	tr--fungi	Colletotrichum graminicola (strain M1.001 / M2 / FGSC 10212)	fungi	0	0	0	0.163267
OlR_017439	703	57.7	Putative uncharacterized protein	tr--fungi	Colletotrichum graminicola (strain M1.001 / M2 / FGSC 10212)	fungi	0	0	0	0.1624
OlR_018774	516	53.4	Putative uncharacterized protein	tr--fungi	Colletotrichum graminicola (strain M1.001 / M2 / FGSC 10212)	fungi	0	0	0	0.156567
OlR_118053	367	61.5	Cytochrome P450	tr--fungi	Colletotrichum graminicola (strain M1.001 / M2 / FGSC 10212)	fungi	0	0	0	0.149067
OlR_023643	374	62.5	Amine oxidase	tr--fungi	Colletotrichum graminicola (strain M1.001 / M2 / FGSC 10212)	fungi	0	0	0	0.1475
OlR_138011	952	52.3	Complex 1 protein	tr--fungi	Colletotrichum graminicola (strain M1.001 / M2 / FGSC 10212)	fungi	0	0	0	0.1421
OlR_030985	624	50	Putative uncharacterized protein	tr--fungi	Colletotrichum graminicola (strain M1.001 / M2 / FGSC 10212)	fungi	0	0	0	0.141567
OlR_043738	317	63.7	Disintegrin	tr--fungi	Colletotrichum graminicola (strain M1.001 / M2 / FGSC 10212)	fungi	0	0	0	0.136967
OlR_023939	521	60.8	Putative uncharacterized protein	tr--fungi	Colletotrichum graminicola (strain M1.001 / M2 / FGSC 10212)	fungi	0	0	0	0.1357
OlR_011141	460	56.7	Putative uncharacterized protein	tr--fungi	Colletotrichum graminicola (strain M1.001 / M2 / FGSC 10212)	fungi	0	0	0	0.133467
OlR_026695	280	59.2	Fasciclin domain-containing protein	tr--fungi	Colletotrichum graminicola (strain M1.001 / M2 / FGSC 10212)	fungi	0	0	0	0.128133
OlR_006414	797	56.4	RasGEF domain-containing protein	tr--fungi	Colletotrichum graminicola (strain M1.001 / M2 / FGSC 10212)	fungi	0	0	0	0.125867
OlR_044911	266	63.9	Pectate lyase	tr--fungi	Colletotrichum graminicola (strain M1.001 / M2 / FGSC 10212)	fungi	0	0	0	0.124033
OlR_093533	994	47.6	Zinc carboxypeptidase	tr--fungi	Colletotrichum graminicola (strain M1.001 / M2 / FGSC 10212)	fungi	0	0	0	0.120247
OlR_018429	500	52	ATPase	tr--fungi	Colletotrichum graminicola (strain M1.001 / M2 / FGSC 10212)	fungi	0	0	0	0.119533
OlR_092305	568	57.5	Putative uncharacterized protein	tr--fungi	Colletotrichum graminicola (strain M1.001 / M2 / FGSC 10212)	fungi	0	0	0	0.119367
OlR_037626	532	50.1	SH3 domain-containing protein	tr--fungi	Colletotrichum graminicola (strain M1.001 / M2 / FGSC 10212)	fungi	0	0	0	0.118833
OlR_033325	553	56.6	Arp2/3 complex	tr--fungi	Colletotrichum graminicola (strain M1.001 / M2 / FGSC 10212)	fungi	0	0	0	0.1165
OlR_026064	707	58.5	Enoyl-CoA hydratase/isomerase	tr--fungi	Colletotrichum graminicola (strain M1.001 / M2 / FGSC 10212)	fungi	0	0	0	0.115833
OlR_021111	563	55.4	Putative uncharacterized protein	tr--fungi	Colletotrichum graminicola (strain M1.001 / M2 / FGSC 10212)	fungi	0	0	0	0.113567
OlR_039597	346	55.4	Aldo/keto reductase	tr--fungi	Colletotrichum graminicola (strain M1.001 / M2 / FGSC 10212)	fungi	0	0	0	0.112667
OlR_043425	526	54.1	Putative uncharacterized protein	tr--fungi	Colletotrichum graminicola (strain M1.001 / M2 / FGSC 10212)	fungi	0	0	0	0.1126
OlR_039680	344	62.2	FAD binding domain-containing protein	tr--fungi	Colletotrichum graminicola (strain M1.001 / M2 / FGSC 10212)	fungi	0	0	0	0.110833
OlR_033017	480	56.4	Glycosyl hydrolase family 76	tr--fungi	Colletotrichum graminicola (strain M1.001 / M2 / FGSC 10212)	fungi	0	0	0	0.109733
OlR_011596	297	57.2	Putative uncharacterized protein	tr--fungi	Colletotrichum graminicola (strain M1.001 / M2 / FGSC 10212)	fungi	0	0	0	0.105333
OlR_039952	468	56.1	Homogentisate 1,2-dioxygenase	tr--fungi	Colletotrichum graminicola (strain M1.001 / M2 / FGSC 10212)	fungi	0	0	0	0.102867
OlR_044964	504	61.3	Putative uncharacterized protein	tr--fungi	Colletotrichum graminicola (strain M1.001 / M2 / FGSC 10212)	fungi	0	0	0	0.100733
OlR_007334	566	58.1	Ubiquitin family protein	tr--fungi	Colletotrichum graminicola (strain M1.001 / M2 / FGSC 10212)	fungi	0	0	0	0.0994333
OlR_015073	672	56.6	Putative uncharacterized protein	tr--fungi	Colletotrichum graminicola (strain M1.001 / M2 / FGSC 10212)	fungi	0	0	0	0.0976333
OlR_043515	344	56.1	Cytochrome-c oxidase chain VIIc	tr--fungi	Colletotrichum graminicola (strain M1.001 / M2 / FGSC 10212)	fungi	0	0	0	0.09626
OlR_069569	902	56.7	Hypersensitive response-inducing protein	tr--fungi	Colletotrichum higginsianum	fungi	0	0	0	2.768
OlR_024806	927	57.7	POT family protein	tr--fungi	Colletotrichum higginsianum	fungi	0	0	0	0.590333
OlR_043661	312	60.2	WSC domain-containing protein	tr--fungi	Colletotrichum higginsianum	fungi	0	0	0	0.527033
OlR_018126	648	58.1	Ornithine decarboxylase antizyme	tr--fungi	Colletotrichum higginsianum	fungi	0	0	0	0.422333
OlR_095566	603	59.5	Putative uncharacterized protein	tr--fungi	Colletotrichum higginsianum	fungi	0	0	0	0.374367
OlR_142056	875	61.1	Endonuclease/Exonuclease/phosphatase	tr--fungi	Colletotrichum higginsianum	fungi	0	0	0	0.3454
OlR_093197	1031	52.7	Putative uncharacterized protein	tr--fungi	Colletotrichum higginsianum	fungi	0	0	0	0.306
OlR_043912	635	53.7	Potassium/sodium efflux P-type ATPase	tr--fungi	Colletotrichum higginsianum	fungi	0	0	0	0.268467
OlR_019278	1520	57.5	Putative uncharacterized protein (Fragment)	tr--fungi	Colletotrichum higginsianum	fungi	0	0	0	0.2558
OlR_027344	537	59.9	Putative uncharacterized protein	tr--fungi	Colletotrichum higginsianum	fungi	0	0	0	0.254933
OlR_030873	1289	57.4	POT family protein	tr--fungi	Colletotrichum higginsianum	fungi	0	0	0	0.252533
OlR_017494	580	53.2	Putative uncharacterized protein	tr--fungi	Colletotrichum higginsianum	fungi	0	0	0	0.2397
OlR_043221	426	57	Benzoate 4-monooxygenase cytochrome P450	tr--fungi	Colletotrichum higginsianum	fungi	0	0	0	0.228467
OlR_042780	342	57.8	Cyanide hydratase	tr--fungi	Colletotrichum higginsianum	fungi	0	0	0	0.2124
OlR_006957	958	50.7	Beta-ketoacyl synthase	tr--fungi	Colletotrichum higginsianum	fungi	0	0	0	0.211667
OlR_085779	1188	58.6	Geranylgeranyl pyrophosphate synthetase	tr--fungi	Colletotrichum higginsianum	fungi	0	0	0	0.211233
OlR_139939	1461	59	Glucoamylase	tr--fungi	Colletotrichum higginsianum	fungi	0	0	0	0.1986
OlR_021976	367	58.3	SPFH domain/Band 7 family protein	tr--fungi	Colletotrichum higginsianum	fungi	0	0	0	0.197367
OlR_137492	808	57.3	Peptidyl-prolyl cis-trans isomerase	tr--fungi	Colletotrichum higginsianum	fungi	0	0	0	0.1812
OlR_043198	744	58.7	DJ-1/PfpI family protein	tr--fungi	Colletotrichum higginsianum	fungi	0	0	0	0.178767
OlR_017754	1010	59.1	Carboxypeptidase A1	tr--fungi	Colletotrichum higginsianum	fungi	0	0	0	0.174333
OlR_026702	537	62.5	Nitroreductase	tr--fungi	Colletotrichum higginsianum	fungi	0	0	0	0.173233
OlR_044421	221	62.4	Polyprenyl synthetase	tr--fungi	Colletotrichum higginsianum	fungi	0	0	0	0.166
OlR_043002	426	53.7	Arabinan endo-1,5-alpha-L-arabinosidase	tr--fungi	Colletotrichum higginsianum	fungi	0	0	0	0.154967
OlR_131723	1637	51.9	Putative uncharacterized protein	tr--fungi	Colletotrichum higginsianum	fungi	0	0	0	0.153233
OlR_030510	336	57.7	Glycosyl hydrolase family 16	tr--fungi	Colletotrichum higginsianum	fungi	0	0	0	0.152433
OlR_017731	352	57.1	Small nuclear ribonucleoprotein	tr--fungi	Colletotrichum higginsianum	fungi	0	0	0	0.1511
OlR_043853	497	59.3	Tartrate dehydrogenase/decarboxylase (Fragment)	tr--fungi	Colletotrichum higginsianum	fungi	0	0	0	0.1509
OlR_027303	1247	53.8	Glycosyltransferase family 17	tr--fungi	Colletotrichum higginsianum	fungi	0	0	0	0.147
OlR_132662	758	57.6	Methyltransferase	tr--fungi	Colletotrichum higginsianum	fungi	0	0	0	0.1428
OlR_035839	408	57.5	26S protease regulatory subunit 8	tr--fungi	Colletotrichum higginsianum	fungi	0	0	0	0.141833
OlR_095936	838	59.7	BZIP-type transcription factor	tr--fungi	Colletotrichum higginsianum	fungi	0	0	0	0.141
OlR_019702	419	54.4	Putative uncharacterized protein	tr--fungi	Colletotrichum higginsianum	fungi	0	0	0	0.140267
OlR_039632	292	57.5	Thiazole biosynthetic enzyme	tr--fungi	Colletotrichum higginsianum	fungi	0	0	0	0.132333
OlR_037585	383	52.2	Acyl carrier protein	tr--fungi	Colletotrichum higginsianum	fungi	0	0	0	0.131933
OlR_031353	338	54.1	Benzoate 4-monooxygenase cytochrome P450	tr--fungi	Colletotrichum higginsianum	fungi	0	0	0	0.130567
OlR_022323	549	60.2	Calcipressin	tr--fungi	Colletotrichum higginsianum	fungi	0	0	0	0.126867
OlR_045214	452	60.6	Fungal cellulose binding domain-containing protein	tr--fungi	Colletotrichum higginsianum	fungi	0	0	0	0.12672
OlR_035355	424	61.7	Chitin deacetylase	tr--fungi	Colletotrichum higginsianum	fungi	0	0	0	0.122333
OlR_044062	394	59.1	Quinate permease	tr--fungi	Colletotrichum higginsianum	fungi	0	0	0	0.120133
OlR_028565	352	56.2	Putative uncharacterized protein	tr--fungi	Colletotrichum higginsianum	fungi	0	0	0	0.118667
OlR_038535	432	59.9	Quinate permease	tr--fungi	Colletotrichum higginsianum	fungi	0	0	0	0.1174
OlR_047030	257	64.5	Malate dehydrogenase (Fragment)	tr--fungi	Colletotrichum higginsianum	fungi	0	0	0	0.115467
OlR_024247	448	54.2	Dynein light chain	tr--fungi	Colletotrichum higginsianum	fungi	0	0	0	0.115367
OlR_016668	475	59.3	Phosphatidylserine decarboxylase	tr--fungi	Colletotrichum higginsianum	fungi	0	0	0	0.114967
OlR_044468	359	54	GDSL-like Lipase/Acylhydrolase	tr--fungi	Colletotrichum higginsianum	fungi	0	0	0	0.1116
OlR_044429	311	54.6	Glycerol kinase	tr--fungi	Colletotrichum higginsianum	fungi	0	0	0	0.108667
OlR_120305	359	61.5	FAD binding domain-containing protein	tr--fungi	Colletotrichum higginsianum	fungi	0	0	0	0.102867
OlR_038462	427	48.7	Protein kinase	tr--fungi	Colletotrichum higginsianum	fungi	0	0	0	0.0998333
OlR_029785	783	52.8	Rare lipoprotein A	tr--fungi	Colletotrichum higginsianum	fungi	0	0	0	0.0989333
OlR_019435	565	57.1	NADH-ubiquinone oxidoreductase 78 kDa subunit	tr--fungi	Colletotrichum higginsianum	fungi	0	0	0	0.0982333
OlR_040585	356	61.5	Serin endopeptidase	tr--fungi	Colletotrichum higginsianum	fungi	0	0	0	0.0976667
OlR_044117	474	54	Mandelate racemase/muconate lactonizing enzyme domain-containing protein	tr--fungi	Colletotrichum higginsianum	fungi	0	0	0	0.0958333
OlR_026016	510	51.1	60S ribosomal protein L13	tr--fungi	Coprinopsis cinerea (strain Okayama-7 / 130 / ATCC MYA-4618 / FGSC 9003)	fungi	0	0	0	0.108133
OlR_028263	536	61.3	MFS transporter, putative	tr--fungi	Cordyceps militaris (strain CM01)	fungi	0	0	0	0.1784
OlR_014983	276	63	Actin-related protein 2/3 complex subunit 5	tr--fungi	Cordyceps militaris (strain CM01)	fungi	0	0	0	0.156533
OlR_028877	533	54.7	Phosphatidyl synthase	tr--fungi	Cordyceps militaris (strain CM01)	fungi	0	0	0	0.1111
OlR_139478	1394	61.1	Aldehyde dehydrogenase	sp--fungi	Davidiella tassiana	fungi	0	0	0	0.343
OlR_044707	506	55.5	Mannan endo-1,4-beta-mannosidase C	sp--fungi	Emericella nidulans (strain FGSC A4 / ATCC 38163 / CBS 112.46 / NRRL 194 / M139)	fungi	0	0	0	0.237333
OlR_121622	665	57.8	Feruloyl esterase C	sp--fungi	Emericella nidulans (strain FGSC A4 / ATCC 38163 / CBS 112.46 / NRRL 194 / M139)	fungi	0	0	0	0.229467
OlR_046898	238	65.1	Endo-1,4-beta-xylanase A	sp--fungi	Emericella nidulans (strain FGSC A4 / ATCC 38163 / CBS 112.46 / NRRL 194 / M139)	fungi	0	0	0	0.108267
OlR_112036	441	50.3	Putative uncharacterized protein	tr--fungi	Eremothecium cymbalariae (strain CBS 270.75 / DBVPG 7215 / KCTC 17166 / NRRL Y-17582)	fungi	0	0	0	0.283
OlR_017668	479	64.7	Putative uncharacterized protein	tr--fungi	Fusarium oxysporum (strain Fo5176)	fungi	0	0	0	0.724
OlR_062562	1751	55.4	Putative uncharacterized protein	tr--fungi	Fusarium oxysporum (strain Fo5176)	fungi	0	0	0	0.536667
OlR_032650	391	58.5	Putative uncharacterized protein	tr--fungi	Fusarium oxysporum (strain Fo5176)	fungi	0	0	0	0.340533
OlR_005336	1318	55.3	Putative uncharacterized protein	tr--fungi	Fusarium oxysporum (strain Fo5176)	fungi	0	0	0	0.332867
OlR_022366	877	59.8	Putative uncharacterized protein	tr--fungi	Fusarium oxysporum (strain Fo5176)	fungi	0	0	0	0.261333
OlR_016193	1026	52.3	Putative uncharacterized protein	tr--fungi	Fusarium oxysporum (strain Fo5176)	fungi	0	0	0	0.256667
OlR_001935	1387	54.7	Putative uncharacterized protein	tr--fungi	Fusarium oxysporum (strain Fo5176)	fungi	0	0	0	0.2561
OlR_028852	541	57.4	Putative uncharacterized protein	tr--fungi	Fusarium oxysporum (strain Fo5176)	fungi	0	0	0	0.2414
OlR_025945	531	59.6	Putative uncharacterized protein	tr--fungi	Fusarium oxysporum (strain Fo5176)	fungi	0	0	0	0.241
OlR_007806	595	55.9	Putative uncharacterized protein	tr--fungi	Fusarium oxysporum (strain Fo5176)	fungi	0	0	0	0.231
OlR_038855	422	58.7	Putative uncharacterized protein	tr--fungi	Fusarium oxysporum (strain Fo5176)	fungi	0	0	0	0.227
OlR_141749	298	61.7	Putative uncharacterized protein	tr--fungi	Fusarium oxysporum (strain Fo5176)	fungi	0	0	0	0.202367
OlR_003546	583	62.6	Citrate synthase	tr--fungi	Fusarium oxysporum (strain Fo5176)	fungi	0	0	0	0.1906
OlR_042220	359	57.1	Putative uncharacterized protein	tr--fungi	Fusarium oxysporum (strain Fo5176)	fungi	0	0	0	0.160733
OlR_036872	320	55.9	Putative uncharacterized protein	tr--fungi	Fusarium oxysporum (strain Fo5176)	fungi	0	0	0	0.157867
OlR_043412	345	59.7	Putative uncharacterized protein (Fragment)	tr--fungi	Fusarium oxysporum (strain Fo5176)	fungi	0	0	0	0.148133
OlR_030713	889	52.1	Putative uncharacterized protein	tr--fungi	Fusarium oxysporum (strain Fo5176)	fungi	0	0	0	0.144433
OlR_037767	233	61.3	Putative uncharacterized protein	tr--fungi	Fusarium oxysporum (strain Fo5176)	fungi	0	0	0	0.121233
OlR_014561	877	54.5	Putative uncharacterized protein	tr--fungi	Fusarium oxysporum (strain Fo5176)	fungi	0	0	0	0.121133
OlR_040322	345	54.7	Putative uncharacterized protein	tr--fungi	Fusarium oxysporum (strain Fo5176)	fungi	0	0	0	0.115433
OlR_025154	1960	43.5	Putative uncharacterized protein	tr--fungi	Fusarium oxysporum (strain Fo5176)	fungi	0	0	0	0.115233
OlR_044091	269	57.9	Putative uncharacterized protein	tr--fungi	Fusarium oxysporum (strain Fo5176)	fungi	0	0	0	0.1125
OlR_135042	486	51.6	Putative uncharacterized protein	tr--fungi	Fusarium oxysporum (strain Fo5176)	fungi	0	0	0	0.108767
OlR_021941	1509	51	Putative uncharacterized protein	tr--fungi	Fusarium oxysporum (strain Fo5176)	fungi	0	0	0	0.1008
OlR_134780	773	56.5	Putative uncharacterized protein	tr--fungi	Fusarium oxysporum (strain Fo5176)	fungi	0	0	0	0.0959
OlR_142501	1312	58.9	Mitogen-activated protein kinase	sp--fungi	Fusarium solani subsp. pisi	fungi	0	0	0	0.1663
OlR_009384	2287	57.3	Linoleate diol synthase	sp--fungi	Gaeumannomyces graminis var. graminis	fungi	0	0	0	0.192233
OlR_019219	697	61.2	Linoleate diol synthase	sp--fungi	Gaeumannomyces graminis var. graminis	fungi	0	0	0	0.1366
OlR_128332	1502	57.6	ADP-ATP translocase	tr--fungi	Gaeumannomyces graminis var. tritici	fungi	0	0	0	0.581
OlR_013752	601	53.9	Laccase	tr--fungi	Gaeumannomyces graminis var. tritici	fungi	0	0	0	0.1174
OlR_013329	374	55	Farnesyl pyrophosphate synthase	sp--fungi	Gibberella fujikuroi	fungi	0	0	0	0.1206
OlR_038931	309	62.4	Aldehyde dehydrogenase	tr--fungi	Gibberella zeae	fungi	0	0	0	0.113833
OlR_037357	287	62.7	Mitochondrial import inner membrane translocase subunit TIM9	sp--fungi	Gibberella zeae (strain PH-1 / ATCC MYA-4620 / FGSC 9075 / NRRL 31084)	fungi	0	0	0	0.122767
OlR_007196	1127	57.4	F-actin-capping protein subunit alpha	sp--fungi	Gibberella zeae (strain PH-1 / ATCC MYA-4620 / FGSC 9075 / NRRL 31084)	fungi	0	0	0	0.106833
OlR_105113	1553	58.2	Putative uncharacterized protein	tr--fungi	Glarea lozoyensis 74030	fungi	0	0	0	2.319
OlR_130048	792	53.1	Putative uncharacterized protein	tr--fungi	Glarea lozoyensis 74030	fungi	0	0	0	0.3559
OlR_039609	595	59.1	Putative Polyubiquitin	tr--fungi	Glarea lozoyensis 74030	fungi	0	0	0	0.237
OlR_034093	349	55	Putative uncharacterized protein	tr--fungi	Glarea lozoyensis 74030	fungi	0	0	0	0.1246
OlR_029102	333	62.4	Putative Septin like protein spn3	tr--fungi	Glarea lozoyensis 74030	fungi	0	0	0	0.114467
OlR_036236	534	56.9	Putative uncharacterized protein	tr--fungi	Glarea lozoyensis 74030	fungi	0	0	0	0.101267
OlR_021135	705	57.5	Putative uncharacterized protein	tr--fungi	Glarea lozoyensis 74030	fungi	0	0	0	0.0991333
OlR_034402	295	56.2	Putative uncharacterized protein	tr--fungi	Glarea lozoyensis 74030	fungi	0	0	0	0.0956333
OlR_134195	1184	49.9	Translationally controlled tumor protein	tr--fungi	Grosmannia clavigera (strain kw1407 / UAMH 11150)	fungi	0	0	0	0.662667
OlR_140744	737	55.7	Glycosyl transferase, family 8	tr--fungi	Grosmannia clavigera (strain kw1407 / UAMH 11150)	fungi	0	0	0	0.626667
OlR_008435	737	56.7	Putative uncharacterized protein	tr--fungi	Grosmannia clavigera (strain kw1407 / UAMH 11150)	fungi	0	0	0	0.474333
OlR_143444	776	57	Zinc knuckle domain containing protein	tr--fungi	Grosmannia clavigera (strain kw1407 / UAMH 11150)	fungi	0	0	0	0.471
OlR_031176	1564	52.8	Transcriptional repressor tup1	tr--fungi	Grosmannia clavigera (strain kw1407 / UAMH 11150)	fungi	0	0	0	0.460333
OlR_027451	410	62.1	Zinc finger protein dhhc domain containing protein	tr--fungi	Grosmannia clavigera (strain kw1407 / UAMH 11150)	fungi	0	0	0	0.425333
OlR_043007	426	58.9	mRNA transport regulator	tr--fungi	Grosmannia clavigera (strain kw1407 / UAMH 11150)	fungi	0	0	0	0.3728
OlR_139787	1002	58.6	Ribosomal protein s5	tr--fungi	Grosmannia clavigera (strain kw1407 / UAMH 11150)	fungi	0	0	0	0.325933
OlR_124050	369	55.5	Arsenite translocating ATPase	tr--fungi	Grosmannia clavigera (strain kw1407 / UAMH 11150)	fungi	0	0	0	0.271367
OlR_007919	767	55	Nedd8-like protein	tr--fungi	Grosmannia clavigera (strain kw1407 / UAMH 11150)	fungi	0	0	0	0.233367
OlR_043501	266	62.4	Pectate lyase a	tr--fungi	Grosmannia clavigera (strain kw1407 / UAMH 11150)	fungi	0	0	0	0.1931
OlR_005402	556	57.3	Putative uncharacterized protein	tr--fungi	Grosmannia clavigera (strain kw1407 / UAMH 11150)	fungi	0	0	0	0.1793
OlR_120394	700	53.8	Putative uncharacterized protein	tr--fungi	Grosmannia clavigera (strain kw1407 / UAMH 11150)	fungi	0	0	0	0.1728
OlR_036078	502	57.7	Thermotolerance protein	tr--fungi	Grosmannia clavigera (strain kw1407 / UAMH 11150)	fungi	0	0	0	0.168
OlR_022732	427	59.4	High mobility group, hmg1/hMg2 protein	tr--fungi	Grosmannia clavigera (strain kw1407 / UAMH 11150)	fungi	0	0	0	0.159267
OlR_128257	855	58	Dtdp-glucose-dehydratase	tr--fungi	Grosmannia clavigera (strain kw1407 / UAMH 11150)	fungi	0	0	0	0.1519
OlR_025593	520	57.3	Aspartate aminotransferase	tr--fungi	Grosmannia clavigera (strain kw1407 / UAMH 11150)	fungi	0	0	0	0.132867
OlR_016564	294	60.5	Ankyrin repeat-containing protein	tr--fungi	Grosmannia clavigera (strain kw1407 / UAMH 11150)	fungi	0	0	0	0.1171
OlR_030217	636	53.7	Putative uncharacterized protein	tr--fungi	Grosmannia clavigera (strain kw1407 / UAMH 11150)	fungi	0	0	0	0.1167
OlR_046763	227	53.3	Glycoside hydrolase, family 63	tr--fungi	Grosmannia clavigera (strain kw1407 / UAMH 11150)	fungi	0	0	0	0.1166
OlR_125537	691	56	Mitochondrial intermembrane space translocase subunit	tr--fungi	Grosmannia clavigera (strain kw1407 / UAMH 11150)	fungi	0	0	0	0.114233
OlR_038129	834	56.3	26S protease regulatory subunit s10b	tr--fungi	Grosmannia clavigera (strain kw1407 / UAMH 11150)	fungi	0	0	0	0.113133
OlR_047036	332	55.4	Psp1 domain containing protein	tr--fungi	Grosmannia clavigera (strain kw1407 / UAMH 11150)	fungi	0	0	0	0.111677
OlR_011169	676	56.9	NADH-ubiquinone oxidoreductase subunit	tr--fungi	Grosmannia clavigera (strain kw1407 / UAMH 11150)	fungi	0	0	0	0.1108
OlR_020175	601	57.2	Putative uncharacterized protein	tr--fungi	Grosmannia clavigera (strain kw1407 / UAMH 11150)	fungi	0	0	0	0.104667
OlR_028127	577	62.2	Wsc domain containing protein	tr--fungi	Grosmannia clavigera (strain kw1407 / UAMH 11150)	fungi	0	0	0	0.1019
OlR_039303	350	58	Transcriptional regulator medusa	tr--fungi	Grosmannia clavigera (strain kw1407 / UAMH 11150)	fungi	0	0	0	0.0991
OlR_005547	1496	54.6	Putative uncharacterized protein	tr--fungi	Grosmannia clavigera (strain kw1407 / UAMH 11150)	fungi	0	0	0	0.0986667
OlR_030429	494	49.5	Mechanosensitive ion channel	tr--fungi	Grosmannia clavigera (strain kw1407 / UAMH 11150)	fungi	0	0	0	0.0982667
OlR_023908	260	62.6	Putative uncharacterized protein	tr--fungi	Grosmannia clavigera (strain kw1407 / UAMH 11150)	fungi	0	0	0	0.0963
OlR_132043	1941	57.7	Protein disulfide-isomerase	sp--fungi	Humicola insolens	fungi	0	0	0	0.455333
OlR_105149	2160	58.1	Amino-acid permease inda1	sp--fungi	Hypocrea atroviridis	fungi	0	0	0	0.922667
OlR_089694	2211	56.8	Amino-acid permease inda1	sp--fungi	Hypocrea atroviridis	fungi	0	0	0	0.418667
OlR_022116	427	59.7	Putative uncharacterized protein	tr--fungi	Hypocrea atroviridis (strain ATCC 20476 / IMI 206040)	fungi	0	0	0	0.3351
OlR_118212	1529	55.7	Putative uncharacterized protein	tr--fungi	Hypocrea atroviridis (strain ATCC 20476 / IMI 206040)	fungi	0	0	0	0.288333
OlR_138477	282	57	Putative uncharacterized protein	tr--fungi	Hypocrea atroviridis (strain ATCC 20476 / IMI 206040)	fungi	0	0	0	0.285833
OlR_045104	326	60.7	Putative uncharacterized protein	tr--fungi	Hypocrea atroviridis (strain ATCC 20476 / IMI 206040)	fungi	0	0	0	0.249233
OlR_045258	299	59.1	Putative uncharacterized protein	tr--fungi	Hypocrea atroviridis (strain ATCC 20476 / IMI 206040)	fungi	0	0	0	0.24
OlR_026909	285	55.7	Putative uncharacterized protein	tr--fungi	Hypocrea atroviridis (strain ATCC 20476 / IMI 206040)	fungi	0	0	0	0.2226
OlR_044792	304	57.8	Putative uncharacterized protein	tr--fungi	Hypocrea atroviridis (strain ATCC 20476 / IMI 206040)	fungi	0	0	0	0.180767
OlR_022689	592	56.7	Putative uncharacterized protein (Fragment)	tr--fungi	Hypocrea atroviridis (strain ATCC 20476 / IMI 206040)	fungi	0	0	0	0.1756
OlR_023310	432	56.4	Putative uncharacterized protein	tr--fungi	Hypocrea atroviridis (strain ATCC 20476 / IMI 206040)	fungi	0	0	0	0.172367
OlR_029659	744	56.1	Putative uncharacterized protein	tr--fungi	Hypocrea atroviridis (strain ATCC 20476 / IMI 206040)	fungi	0	0	0	0.15758
OlR_047928	277	57.4	Putative uncharacterized protein	tr--fungi	Hypocrea atroviridis (strain ATCC 20476 / IMI 206040)	fungi	0	0	0	0.1499
OlR_045187	418	55	Putative uncharacterized protein	tr--fungi	Hypocrea atroviridis (strain ATCC 20476 / IMI 206040)	fungi	0	0	0	0.145933
OlR_044093	273	56	Putative uncharacterized protein	tr--fungi	Hypocrea atroviridis (strain ATCC 20476 / IMI 206040)	fungi	0	0	0	0.135667
OlR_041852	648	57	Putative uncharacterized protein	tr--fungi	Hypocrea atroviridis (strain ATCC 20476 / IMI 206040)	fungi	0	0	0	0.135567
OlR_006470	487	61.1	Putative uncharacterized protein	tr--fungi	Hypocrea atroviridis (strain ATCC 20476 / IMI 206040)	fungi	0	0	0	0.124333
OlR_019704	870	57.7	Putative uncharacterized protein (Fragment)	tr--fungi	Hypocrea atroviridis (strain ATCC 20476 / IMI 206040)	fungi	0	0	0	0.120167
OlR_009127	260	49.2	Putative uncharacterized protein	tr--fungi	Hypocrea atroviridis (strain ATCC 20476 / IMI 206040)	fungi	0	0	0	0.114633
OlR_028302	328	53	Serine/threonine protein kinase, CMGC group	tr--fungi	Hypocrea atroviridis (strain ATCC 20476 / IMI 206040)	fungi	0	0	0	0.1023
OlR_119965	515	59.6	Putative uncharacterized protein	tr--fungi	Hypocrea atroviridis (strain ATCC 20476 / IMI 206040)	fungi	0	0	0	0.0998
OlR_141892	401	56.8	Putative uncharacterized protein	tr--fungi	Hypocrea atroviridis (strain ATCC 20476 / IMI 206040)	fungi	0	0	0	0.0979667
OlR_033260	611	55.4	Serine hydroxymethyltransferase	tr--fungi	Hypocrea atroviridis (strain ATCC 20476 / IMI 206040)	fungi	0	0	0	0.0977
OlR_043314	320	50	Putative uncharacterized protein	tr--fungi	Hypocrea atroviridis (strain ATCC 20476 / IMI 206040)	fungi	0	0	0	0.0958333
OlR_019371	644	52.7	Mannose-1-phosphate guanyltransferase	sp--fungi	Hypocrea jecorina	fungi	0	0	0	0.1988
OlR_041513	460	52.3	NAD(P)H-dependent D-xylose reductase xyl1	sp--fungi	Hypocrea jecorina	fungi	0	0	0	0.187467
OlR_122356	1575	56.3	Predicted protein	tr--fungi	Hypocrea jecorina (strain QM6a)	fungi	0	0	0	0.322667
OlR_141478	720	54.8	Predicted protein	tr--fungi	Hypocrea jecorina (strain QM6a)	fungi	0	0	0	0.2316
OlR_042072	317	57	Predicted protein (Fragment)	tr--fungi	Hypocrea jecorina (strain QM6a)	fungi	0	0	0	0.1761
OlR_012723	1151	59.7	Predicted protein	tr--fungi	Hypocrea jecorina (strain QM6a)	fungi	0	0	0	0.165933
OlR_007205	544	53.6	Predicted protein	tr--fungi	Hypocrea jecorina (strain QM6a)	fungi	0	0	0	0.125833
OlR_017108	794	58.6	Predicted protein	tr--fungi	Hypocrea jecorina (strain QM6a)	fungi	0	0	0	0.107667
OlR_008831	255	60.7	Predicted protein	tr--fungi	Hypocrea jecorina (strain QM6a)	fungi	0	0	0	0.106667
OlR_018525	3134	53.5	Predicted protein	tr--fungi	Hypocrea jecorina (strain QM6a)	fungi	0	0	0	0.101567
OlR_119432	1082	55.3	Putative uncharacterized protein (Fragment)	tr--fungi	Hypocrea virens (strain Gv29-8 / FGSC 10586)	fungi	0	0	0	0.439667
OlR_111972	1025	49.4	Putative uncharacterized protein	tr--fungi	Hypocrea virens (strain Gv29-8 / FGSC 10586)	fungi	0	0	0	0.404967
OlR_024672	1317	54.7	Glycosyltransferase family 2 protein	tr--fungi	Hypocrea virens (strain Gv29-8 / FGSC 10586)	fungi	0	0	0	0.165767
OlR_042974	327	50.4	Putative uncharacterized protein	tr--fungi	Hypocrea virens (strain Gv29-8 / FGSC 10586)	fungi	0	0	0	0.1397
OlR_029187	779	57.5	Glycosyltransferase family 2 protein	tr--fungi	Hypocrea virens (strain Gv29-8 / FGSC 10586)	fungi	0	0	0	0.1353
OlR_035673	436	55.5	Putative uncharacterized protein	tr--fungi	Hypocrea virens (strain Gv29-8 / FGSC 10586)	fungi	0	0	0	0.119733
OlR_018737	413	58.3	Glycoside hydrolase family 13 protein	tr--fungi	Hypocrea virens (strain Gv29-8 / FGSC 10586)	fungi	0	0	0	0.1187
OlR_128718	662	54.3	Putative uncharacterized protein	tr--fungi	Hypocrea virens (strain Gv29-8 / FGSC 10586)	fungi	0	0	0	0.102
OlR_025488	774	57.8	Putative uncharacterized protein	tr--fungi	Hypocrea virens (strain Gv29-8 / FGSC 10586)	fungi	0	0	0	0.0954667
OlR_131168	387	47	KLTH0C07810p	tr--fungi	Lachancea thermotolerans (strain ATCC 56472 / CBS 6340 / NRRL Y-8284)	fungi	0	0	0	0.124167
OlR_016907	892	59.3	Similar to benzoate 4-monooxygenase cytochrome P450	tr--fungi	Leptosphaeria maculans (strain JN3 / isolate v23.1.3 / race Av1-4-5-6-7-8)	fungi	0	0	0	0.374333
OlR_038993	294	56.4	Putative uncharacterized protein	tr--fungi	Leptosphaeria maculans (strain JN3 / isolate v23.1.3 / race Av1-4-5-6-7-8)	fungi	0	0	0	0.137033
OlR_045976	332	63.8	Similar to xanthine/uracil permease protein	tr--fungi	Leptosphaeria maculans (strain JN3 / isolate v23.1.3 / race Av1-4-5-6-7-8)	fungi	0	0	0	0.127767
OlR_021032	395	65.3	Endo-1,4-beta-xylanase	tr--fungi	Magnaporthe grisea	fungi	0	0	0	1.38267
OlR_118259	1108	55.2	Putative uncharacterized protein	tr--fungi	Magnaporthe grisea	fungi	0	0	0	1.014
OlR_130380	760	55.2	Conidiation-specific protein-like protein	tr--fungi	Magnaporthe grisea	fungi	0	0	0	0.915333
OlR_112391	907	55.7	60S ribosomal protein L28-like protein	tr--fungi	Magnaporthe grisea	fungi	0	0	0	0.791
OlR_005539	1117	56.5	Elongation factor 1-beta-like protein	tr--fungi	Magnaporthe grisea	fungi	0	0	0	0.758333
OlR_120810	1137	56.2	40S ribosomal protein S22-like protein	tr--fungi	Magnaporthe grisea	fungi	0	0	0	0.731333
OlR_087960	650	57.2	40S ribosomal protein S30-like protein	tr--fungi	Magnaporthe grisea	fungi	0	0	0	0.711667
OlR_123281	1467	57.1	Glyceraldehyde-3-phosphate dehydrogenase	tr--fungi	Magnaporthe grisea	fungi	0	0	0	0.688333
OlR_088815	2308	54.8	ECM33 protein-like protein	tr--fungi	Magnaporthe grisea	fungi	0	0	0	0.544333
OlR_036250	757	56.1	Transposase (Fragment)	tr--fungi	Magnaporthe grisea	fungi	0	0	0	0.528767
OlR_097076	862	57.5	60S ribosomal protein L23-like protein	tr--fungi	Magnaporthe grisea	fungi	0	0	0	0.467667
OlR_093322	1115	58.1	60S ribosomal protein L14-A-like protein	tr--fungi	Magnaporthe grisea	fungi	0	0	0	0.435
OlR_024289	721	57.2	60S ribosomal protein L23-like protein	tr--fungi	Magnaporthe grisea	fungi	0	0	0	0.431333
OlR_039009	387	60.7	Mucin-like protein	tr--fungi	Magnaporthe grisea	fungi	0	0	0	0.4254
OlR_090846	1082	55.4	60S ribosomal protein L34-B-like protein	tr--fungi	Magnaporthe grisea	fungi	0	0	0	0.3473
OlR_042391	352	58.2	Oxysterol binding protein-like protein	tr--fungi	Magnaporthe grisea	fungi	0	0	0	0.339667
OlR_005948	873	53.8	40S ribosomal protein S21	tr--fungi	Magnaporthe grisea	fungi	0	0	0	0.333267
OlR_034007	609	60.4	Endo-1,4-beta-xylanase	tr--fungi	Magnaporthe grisea	fungi	0	0	0	0.332267
OlR_015114	1169	52.7	Vacuolar protease A-like protein	tr--fungi	Magnaporthe grisea	fungi	0	0	0	0.325933
OlR_003345	1783	55.9	Protein mlo3-like protein	tr--fungi	Magnaporthe grisea	fungi	0	0	0	0.3025
OlR_021033	447	57.2	Endo-1,4-beta-xylanase	tr--fungi	Magnaporthe grisea	fungi	0	0	0	0.2919
OlR_017720	357	55.4	1,3,6,8-tetrahydroxynaphthalene reductase	tr--fungi	Magnaporthe grisea	fungi	0	0	0	0.282667
OlR_046857	412	58.9	Putative uncharacterized protein	tr--fungi	Magnaporthe grisea	fungi	0	0	0	0.28
OlR_132648	517	54.1	Neuronal calcium sensor 1	tr--fungi	Magnaporthe grisea	fungi	0	0	0	0.2565
OlR_096421	650	51.8	Serine-rich protein-like protein	tr--fungi	Magnaporthe grisea	fungi	0	0	0	0.233333
OlR_128521	1501	57.2	Trehalase	tr--fungi	Magnaporthe grisea	fungi	0	0	0	0.231867
OlR_117562	453	59.3	Vacuolar protease A-like protein	tr--fungi	Magnaporthe grisea	fungi	0	0	0	0.222433
OlR_134873	1556	53	Cell division control protein-like protein	tr--fungi	Magnaporthe grisea	fungi	0	0	0	0.215467
OlR_122208	1414	53.9	Glycolipid 2-alpha-mannosyltransferase-like protein	tr--fungi	Magnaporthe grisea	fungi	0	0	0	0.2109
OlR_006629	1208	56.4	Transaldolase	tr--fungi	Magnaporthe grisea	fungi	0	0	0	0.207867
OlR_093210	773	59.1	Putative uncharacterized protein	tr--fungi	Magnaporthe grisea	fungi	0	0	0	0.197567
OlR_121336	836	54.3	Elongation factor 3-like protein	tr--fungi	Magnaporthe grisea	fungi	0	0	0	0.1908
OlR_028016	1178	53.3	Nucleosome assembly protein-like protein	tr--fungi	Magnaporthe grisea	fungi	0	0	0	0.183633
OlR_141272	349	63.8	1,3,6,8-tetrahydroxynaphthalene reductase	tr--fungi	Magnaporthe grisea	fungi	0	0	0	0.1828
OlR_013626	1137	57.1	FAD-dependent oxidoreductase-like protein	tr--fungi	Magnaporthe grisea	fungi	0	0	0	0.1701
OlR_034201	612	59.6	Dolichol-phosphate mannosyltransferase subunit 3-like protein	tr--fungi	Magnaporthe grisea	fungi	0	0	0	0.168467
OlR_013436	820	54.5	UTR2 protein-like protein	tr--fungi	Magnaporthe grisea	fungi	0	0	0	0.162467
OlR_044844	440	62	Putative uncharacterized protein	tr--fungi	Magnaporthe grisea	fungi	0	0	0	0.1606
OlR_009777	745	58.7	60S ribosomal protein L17-like protein	tr--fungi	Magnaporthe grisea	fungi	0	0	0	0.1452
OlR_041495	320	58.4	Multifunctional beta-oxidation protein	tr--fungi	Magnaporthe grisea	fungi	0	0	0	0.1447
OlR_022878	549	52.8	Heat shock protein SSC1-like protein	tr--fungi	Magnaporthe grisea	fungi	0	0	0	0.143467
OlR_031567	474	51	Cytochrome c-like protein	tr--fungi	Magnaporthe grisea	fungi	0	0	0	0.142433
OlR_131139	446	57.3	NADH-ubiquinone oxidoreductase-like protein	tr--fungi	Magnaporthe grisea	fungi	0	0	0	0.137333
OlR_009334	862	56.2	Putative uncharacterized protein	tr--fungi	Magnaporthe grisea	fungi	0	0	0	0.1346
OlR_008929	1406	58.9	Mst12	tr--fungi	Magnaporthe grisea	fungi	0	0	0	0.133833
OlR_027715	298	60	Proteasome subunit beta type	tr--fungi	Magnaporthe grisea	fungi	0	0	0	0.132
OlR_022915	362	65.4	40S ribosomal protein S8	tr--fungi	Magnaporthe grisea	fungi	0	0	0	0.129967
OlR_021179	671	55.4	Heat shock protein 70-like protein	tr--fungi	Magnaporthe grisea	fungi	0	0	0	0.124133
OlR_039013	460	53.2	Malate dehydrogenase	tr--fungi	Magnaporthe grisea	fungi	0	0	0	0.122333
OlR_027037	336	53.2	Multifunctional beta-oxidation protein	tr--fungi	Magnaporthe grisea	fungi	0	0	0	0.119967
OlR_116977	676	61	Disulfide isomerase-like protein	tr--fungi	Magnaporthe grisea	fungi	0	0	0	0.119933
OlR_014636	429	57.8	Proteasome subunit alpha type	tr--fungi	Magnaporthe grisea	fungi	0	0	0	0.112067
OlR_075518	523	61.7	Ubiquinol-cytochrome C reductase-like protein	tr--fungi	Magnaporthe grisea	fungi	0	0	0	0.112067
OlR_030017	977	57	Septin-like protein	tr--fungi	Magnaporthe grisea	fungi	0	0	0	0.1075
OlR_033229	467	55.4	Cell division control protein-like protein	tr--fungi	Magnaporthe grisea	fungi	0	0	0	0.1062
OlR_117786	315	57.4	Cell lysis protein-like protein	tr--fungi	Magnaporthe grisea	fungi	0	0	0	0.1046
OlR_033318	692	59.2	Phospho-2-dehydro-3-deoxyheptonate aldolase	tr--fungi	Magnaporthe grisea	fungi	0	0	0	0.103933
OlR_024225	632	57.9	Elongation factor 3-like protein	tr--fungi	Magnaporthe grisea	fungi	0	0	0	0.1031
OlR_045256	735	61.2	Putative uncharacterized protein	tr--fungi	Magnaporthe grisea	fungi	0	0	0	0.0986
OlR_038433	319	59.5	NADH-ubiquinone oxidoreductase 40 kDa subunit-like protein	tr--fungi	Magnaporthe grisea	fungi	0	0	0	0.0979
OlR_023058	487	55.6	Histidine kinase	tr--fungi	Magnaporthe grisea	fungi	0	0	0	0.0968
OlR_029855	654	58.1	Nucleosome assembly protein-like protein	tr--fungi	Magnaporthe grisea	fungi	0	0	0	0.0962333
OlR_028589	794	60.7	Beta-glucosidase-like protein	tr--fungi	Magnaporthe grisea	fungi	0	0	0	0.0956
OlR_138111	895	58.1	Chitin synthase 6	tr--fungi	Magnaporthe oryzae	fungi	0	0	0	0.112933
OlR_036104	253	60.8	Chitin synthase 5	tr--fungi	Magnaporthe oryzae	fungi	0	0	0	0.0959067
OlR_098430	799	56.6	Putative uncharacterized protein	tr--fungi	Magnaporthe oryzae (strain 70-15 / ATCC MYA-4617 / FGSC 8958)	fungi	0	0	0	1.85133
OlR_090966	585	58.4	Putative uncharacterized protein	tr--fungi	Magnaporthe oryzae (strain 70-15 / ATCC MYA-4617 / FGSC 8958)	fungi	0	0	0	1.715
OlR_077966	930	60.8	Putative uncharacterized protein	tr--fungi	Magnaporthe oryzae (strain 70-15 / ATCC MYA-4617 / FGSC 8958)	fungi	0	0	0	1.47133
OlR_035932	353	56.6	5'-3' exoribonuclease 2	tr--fungi	Magnaporthe oryzae (strain 70-15 / ATCC MYA-4617 / FGSC 8958)	fungi	0	0	0	1.46033
OlR_133037	646	53.5	40S ribosomal protein S25	tr--fungi	Magnaporthe oryzae (strain 70-15 / ATCC MYA-4617 / FGSC 8958)	fungi	0	0	0	1.398
OlR_127198	996	52.2	Eukaryotic translation initiation factor eIF-1	tr--fungi	Magnaporthe oryzae (strain 70-15 / ATCC MYA-4617 / FGSC 8958)	fungi	0	0	0	1.35267
OlR_137807	1683	57	Putative uncharacterized protein	tr--fungi	Magnaporthe oryzae (strain 70-15 / ATCC MYA-4617 / FGSC 8958)	fungi	0	0	0	1.245
OlR_142081	538	55.3	Putative uncharacterized protein	tr--fungi	Magnaporthe oryzae (strain 70-15 / ATCC MYA-4617 / FGSC 8958)	fungi	0	0	0	1.24267
OlR_100614	400	53.2	Ubiquitin-40S ribosomal protein S27a	tr--fungi	Magnaporthe oryzae (strain 70-15 / ATCC MYA-4617 / FGSC 8958)	fungi	0	0	0	1.20833
OlR_142710	256	61.3	Protein transport protein SEC23	sp--fungi	Magnaporthe oryzae (strain 70-15 / ATCC MYA-4617 / FGSC 8958)	fungi	0	0	0	1.10093
OlR_100675	1034	62	Alcohol oxidase	tr--fungi	Magnaporthe oryzae (strain 70-15 / ATCC MYA-4617 / FGSC 8958)	fungi	0	0	0	1.08067
OlR_087951	1163	53.5	Ubiquitin-conjugating enzyme E2-16 kDa	sp--fungi	Magnaporthe oryzae (strain 70-15 / ATCC MYA-4617 / FGSC 8958)	fungi	0	0	0	1.06867
OlR_092951	969	56.8	60S ribosomal protein L10	tr--fungi	Magnaporthe oryzae (strain 70-15 / ATCC MYA-4617 / FGSC 8958)	fungi	0	0	0	1.06433
OlR_010092	280	57.1	60S ribosomal protein L30	tr--fungi	Magnaporthe oryzae (strain 70-15 / ATCC MYA-4617 / FGSC 8958)	fungi	0	0	0	1.01067
OlR_088750	1550	57.8	Alcohol oxidase	tr--fungi	Magnaporthe oryzae (strain 70-15 / ATCC MYA-4617 / FGSC 8958)	fungi	0	0	0	0.994
OlR_124334	843	54.6	Putative uncharacterized protein	tr--fungi	Magnaporthe oryzae (strain 70-15 / ATCC MYA-4617 / FGSC 8958)	fungi	0	0	0	0.910667
OlR_130823	1294	59.8	Endo-1,4-beta-xylanase 22	sp--fungi	Magnaporthe oryzae (strain 70-15 / ATCC MYA-4617 / FGSC 8958)	fungi	0	0	0	0.903767
OlR_032723	312	51.6	Glucose-repressible alcohol dehydrogenase transcriptional effector	tr--fungi	Magnaporthe oryzae (strain 70-15 / ATCC MYA-4617 / FGSC 8958)	fungi	0	0	0	0.881233
OlR_124332	1049	57.1	Putative uncharacterized protein	tr--fungi	Magnaporthe oryzae (strain 70-15 / ATCC MYA-4617 / FGSC 8958)	fungi	0	0	0	0.873667
OlR_038762	309	61.1	Centromere/microtubule-binding protein cbf5	tr--fungi	Magnaporthe oryzae (strain 70-15 / ATCC MYA-4617 / FGSC 8958)	fungi	0	0	0	0.864333
OlR_015722	532	52.6	Ribosomal protein L38e	tr--fungi	Magnaporthe oryzae (strain 70-15 / ATCC MYA-4617 / FGSC 8958)	fungi	0	0	0	0.860667
OlR_003382	1886	58.8	Subtilisin-like proteinase Spm1	sp--fungi	Magnaporthe oryzae (strain 70-15 / ATCC MYA-4617 / FGSC 8958)	fungi	0	0	0	0.832333
OlR_087669	1169	56.8	40S ribosomal protein S1	sp--fungi	Magnaporthe oryzae (strain 70-15 / ATCC MYA-4617 / FGSC 8958)	fungi	0	0	0	0.819
OlR_117879	256	58.5	Coatomer subunit delta	tr--fungi	Magnaporthe oryzae (strain 70-15 / ATCC MYA-4617 / FGSC 8958)	fungi	0	0	0	0.791333
OlR_104475	766	56.2	Putative uncharacterized protein	tr--fungi	Magnaporthe oryzae (strain 70-15 / ATCC MYA-4617 / FGSC 8958)	fungi	0	0	0	0.7763
OlR_039611	219	60.7	Inosine triphosphate pyrophosphatase	sp--fungi	Magnaporthe oryzae (strain 70-15 / ATCC MYA-4617 / FGSC 8958)	fungi	0	0	0	0.7726
OlR_133953	511	53.6	60S ribosomal protein L22	tr--fungi	Magnaporthe oryzae (strain 70-15 / ATCC MYA-4617 / FGSC 8958)	fungi	0	0	0	0.767667
OlR_018284	974	58.7	60S ribosomal protein L8-B	tr--fungi	Magnaporthe oryzae (strain 70-15 / ATCC MYA-4617 / FGSC 8958)	fungi	0	0	0	0.763333
OlR_118056	1363	55.3	Putative uncharacterized protein	tr--fungi	Magnaporthe oryzae (strain 70-15 / ATCC MYA-4617 / FGSC 8958)	fungi	0	0	0	0.749667
OlR_113104	447	58.3	40S ribosomal protein S10-A	tr--fungi	Magnaporthe oryzae (strain 70-15 / ATCC MYA-4617 / FGSC 8958)	fungi	0	0	0	0.725
OlR_136415	831	57.2	Epoxide hydrolase domain-containing protein	tr--fungi	Magnaporthe oryzae (strain 70-15 / ATCC MYA-4617 / FGSC 8958)	fungi	0	0	0	0.710333
OlR_094157	712	63.6	Glycosyl hydrolase family 10	tr--fungi	Magnaporthe oryzae (strain 70-15 / ATCC MYA-4617 / FGSC 8958)	fungi	0	0	0	0.6955
OlR_034846	385	56.1	RNA polymerase II subunit A domain phosphatase	tr--fungi	Magnaporthe oryzae (strain 70-15 / ATCC MYA-4617 / FGSC 8958)	fungi	0	0	0	0.682667
OlR_111457	718	56.5	Nucleoside diphosphate kinase	tr--fungi	Magnaporthe oryzae (strain 70-15 / ATCC MYA-4617 / FGSC 8958)	fungi	0	0	0	0.670667
OlR_122306	948	53.9	60S ribosomal protein L27-A	tr--fungi	Magnaporthe oryzae (strain 70-15 / ATCC MYA-4617 / FGSC 8958)	fungi	0	0	0	0.664667
OlR_021014	876	52.6	60S ribosomal protein L35	tr--fungi	Magnaporthe oryzae (strain 70-15 / ATCC MYA-4617 / FGSC 8958)	fungi	0	0	0	0.649633
OlR_033436	564	54.9	Putative uncharacterized protein	tr--fungi	Magnaporthe oryzae (strain 70-15 / ATCC MYA-4617 / FGSC 8958)	fungi	0	0	0	0.647133
OlR_032409	671	64.8	Alpha-L-arabinofuranosidase axhA-2	tr--fungi	Magnaporthe oryzae (strain 70-15 / ATCC MYA-4617 / FGSC 8958)	fungi	0	0	0	0.647033
OlR_106070	1097	55.7	GTP-binding nuclear protein GSP1/Ran	tr--fungi	Magnaporthe oryzae (strain 70-15 / ATCC MYA-4617 / FGSC 8958)	fungi	0	0	0	0.647
OlR_008716	583	50.9	Putative uncharacterized protein	tr--fungi	Magnaporthe oryzae (strain 70-15 / ATCC MYA-4617 / FGSC 8958)	fungi	0	0	0	0.644333
OlR_034746	851	60.8	Endochitinase 1	tr--fungi	Magnaporthe oryzae (strain 70-15 / ATCC MYA-4617 / FGSC 8958)	fungi	0	0	0	0.644133
OlR_097644	1161	54.6	Eukaryotic translation initiation factor 5A	tr--fungi	Magnaporthe oryzae (strain 70-15 / ATCC MYA-4617 / FGSC 8958)	fungi	0	0	0	0.622
OlR_129469	1265	52.8	GTP cyclohydrolase 1	tr--fungi	Magnaporthe oryzae (strain 70-15 / ATCC MYA-4617 / FGSC 8958)	fungi	0	0	0	0.619
OlR_013787	297	59.5	Putative uncharacterized protein	tr--fungi	Magnaporthe oryzae (strain 70-15 / ATCC MYA-4617 / FGSC 8958)	fungi	0	0	0	0.611333
OlR_123572	910	54	Putative uncharacterized protein	tr--fungi	Magnaporthe oryzae (strain 70-15 / ATCC MYA-4617 / FGSC 8958)	fungi	0	0	0	0.588833
OlR_037622	504	52.9	Endoglucanase-1	tr--fungi	Magnaporthe oryzae (strain 70-15 / ATCC MYA-4617 / FGSC 8958)	fungi	0	0	0	0.5788
OlR_135584	1307	53.7	Cofilin	tr--fungi	Magnaporthe oryzae (strain 70-15 / ATCC MYA-4617 / FGSC 8958)	fungi	0	0	0	0.578667
OlR_016729	313	63.8	Putative uncharacterized protein	tr--fungi	Magnaporthe oryzae (strain 70-15 / ATCC MYA-4617 / FGSC 8958)	fungi	0	0	0	0.577867
OlR_028853	365	58.3	Putative uncharacterized protein	tr--fungi	Magnaporthe oryzae (strain 70-15 / ATCC MYA-4617 / FGSC 8958)	fungi	0	0	0	0.576
OlR_135164	817	53.2	Putative uncharacterized protein	tr--fungi	Magnaporthe oryzae (strain 70-15 / ATCC MYA-4617 / FGSC 8958)	fungi	0	0	0	0.5698
OlR_070506	950	56.5	40S ribosomal protein S11	tr--fungi	Magnaporthe oryzae (strain 70-15 / ATCC MYA-4617 / FGSC 8958)	fungi	0	0	0	0.564
OlR_132306	929	57.6	40S ribosomal protein S24	tr--fungi	Magnaporthe oryzae (strain 70-15 / ATCC MYA-4617 / FGSC 8958)	fungi	0	0	0	0.562667
OlR_115160	796	57.4	Thioredoxin	tr--fungi	Magnaporthe oryzae (strain 70-15 / ATCC MYA-4617 / FGSC 8958)	fungi	0	0	0	0.554667
OlR_118293	300	63.6	Putative uncharacterized protein	tr--fungi	Magnaporthe oryzae (strain 70-15 / ATCC MYA-4617 / FGSC 8958)	fungi	0	0	0	0.544667
OlR_138201	389	59.3	40S ribosomal protein S6	tr--fungi	Magnaporthe oryzae (strain 70-15 / ATCC MYA-4617 / FGSC 8958)	fungi	0	0	0	0.541
OlR_125291	516	55.2	Cytochrome c oxidase subunit 7A	tr--fungi	Magnaporthe oryzae (strain 70-15 / ATCC MYA-4617 / FGSC 8958)	fungi	0	0	0	0.531
OlR_039244	799	53.5	BET3 family protein	tr--fungi	Magnaporthe oryzae (strain 70-15 / ATCC MYA-4617 / FGSC 8958)	fungi	0	0	0	0.525333
OlR_129063	834	56.9	Putative uncharacterized protein	tr--fungi	Magnaporthe oryzae (strain 70-15 / ATCC MYA-4617 / FGSC 8958)	fungi	0	0	0	0.515333
OlR_017973	670	53.1	Putative uncharacterized protein	tr--fungi	Magnaporthe oryzae (strain 70-15 / ATCC MYA-4617 / FGSC 8958)	fungi	0	0	0	0.515067
OlR_137347	829	54.8	Putative uncharacterized protein	tr--fungi	Magnaporthe oryzae (strain 70-15 / ATCC MYA-4617 / FGSC 8958)	fungi	0	0	0	0.514733
OlR_020347	242	60.7	Putative uncharacterized protein	tr--fungi	Magnaporthe oryzae (strain 70-15 / ATCC MYA-4617 / FGSC 8958)	fungi	0	0	0	0.510333
OlR_097581	1769	58.6	Putative uncharacterized protein	tr--fungi	Magnaporthe oryzae (strain 70-15 / ATCC MYA-4617 / FGSC 8958)	fungi	0	0	0	0.505
OlR_043205	503	57.6	Sorbitol dehydrogenase	tr--fungi	Magnaporthe oryzae (strain 70-15 / ATCC MYA-4617 / FGSC 8958)	fungi	0	0	0	0.5038
OlR_025121	298	58.3	40S ribosomal protein S19	tr--fungi	Magnaporthe oryzae (strain 70-15 / ATCC MYA-4617 / FGSC 8958)	fungi	0	0	0	0.5021
OlR_047266	449	61	Putative uncharacterized protein	tr--fungi	Magnaporthe oryzae (strain 70-15 / ATCC MYA-4617 / FGSC 8958)	fungi	0	0	0	0.502
OlR_012242	298	57.7	Glycyl-tRNA synthetase	tr--fungi	Magnaporthe oryzae (strain 70-15 / ATCC MYA-4617 / FGSC 8958)	fungi	0	0	0	0.4996
OlR_118281	921	57.4	40S ribosomal protein S9	tr--fungi	Magnaporthe oryzae (strain 70-15 / ATCC MYA-4617 / FGSC 8958)	fungi	0	0	0	0.498
OlR_007011	813	56.8	60S ribosomal protein L43	tr--fungi	Magnaporthe oryzae (strain 70-15 / ATCC MYA-4617 / FGSC 8958)	fungi	0	0	0	0.494333
OlR_121687	1120	55.3	60S ribosomal protein L7	tr--fungi	Magnaporthe oryzae (strain 70-15 / ATCC MYA-4617 / FGSC 8958)	fungi	0	0	0	0.480667
OlR_135002	999	56.7	Glutathione peroxidase	tr--fungi	Magnaporthe oryzae (strain 70-15 / ATCC MYA-4617 / FGSC 8958)	fungi	0	0	0	0.480333
OlR_125719	764	57.3	Putative uncharacterized protein	tr--fungi	Magnaporthe oryzae (strain 70-15 / ATCC MYA-4617 / FGSC 8958)	fungi	0	0	0	0.475333
OlR_015549	957	53.3	Nuclear transport factor 2	tr--fungi	Magnaporthe oryzae (strain 70-15 / ATCC MYA-4617 / FGSC 8958)	fungi	0	0	0	0.472667
OlR_113532	416	50	Malate dehydrogenase	tr--fungi	Magnaporthe oryzae (strain 70-15 / ATCC MYA-4617 / FGSC 8958)	fungi	0	0	0	0.471967
OlR_016600	1159	58.5	Proteasome subunit beta type	tr--fungi	Magnaporthe oryzae (strain 70-15 / ATCC MYA-4617 / FGSC 8958)	fungi	0	0	0	0.460667
OlR_143469	434	65.2	Chromatin structure-remodeling complex protein RSC7	tr--fungi	Magnaporthe oryzae (strain 70-15 / ATCC MYA-4617 / FGSC 8958)	fungi	0	0	0	0.456333
OlR_013221	341	60.7	Erythrocyte band 7 integral membrane protein	tr--fungi	Magnaporthe oryzae (strain 70-15 / ATCC MYA-4617 / FGSC 8958)	fungi	0	0	0	0.455067
OlR_117433	1725	58.8	Putative uncharacterized protein	tr--fungi	Magnaporthe oryzae (strain 70-15 / ATCC MYA-4617 / FGSC 8958)	fungi	0	0	0	0.453867
OlR_029773	320	51.5	RING-14 protein	tr--fungi	Magnaporthe oryzae (strain 70-15 / ATCC MYA-4617 / FGSC 8958)	fungi	0	0	0	0.452
OlR_113827	2564	55.6	Putative uncharacterized protein	tr--fungi	Magnaporthe oryzae (strain 70-15 / ATCC MYA-4617 / FGSC 8958)	fungi	0	0	0	0.451667
OlR_006955	1043	52.3	Potassium/sodium efflux P-type ATPase	tr--fungi	Magnaporthe oryzae (strain 70-15 / ATCC MYA-4617 / FGSC 8958)	fungi	0	0	0	0.4478
OlR_140657	447	52.5	60S ribosomal protein L30	tr--fungi	Magnaporthe oryzae (strain 70-15 / ATCC MYA-4617 / FGSC 8958)	fungi	0	0	0	0.4463
OlR_087832	1796	54.2	GTP-binding protein rhoA	tr--fungi	Magnaporthe oryzae (strain 70-15 / ATCC MYA-4617 / FGSC 8958)	fungi	0	0	0	0.445667
OlR_035440	249	63.8	MAP kinase activator	tr--fungi	Magnaporthe oryzae (strain 70-15 / ATCC MYA-4617 / FGSC 8958)	fungi	0	0	0	0.441033
OlR_038907	687	51.9	Putative uncharacterized protein	tr--fungi	Magnaporthe oryzae (strain 70-15 / ATCC MYA-4617 / FGSC 8958)	fungi	0	0	0	0.4397
OlR_112164	793	51.1	Putative uncharacterized protein	tr--fungi	Magnaporthe oryzae (strain 70-15 / ATCC MYA-4617 / FGSC 8958)	fungi	0	0	0	0.435533
OlR_024729	1982	56.7	Hexose transporter	tr--fungi	Magnaporthe oryzae (strain 70-15 / ATCC MYA-4617 / FGSC 8958)	fungi	0	0	0	0.430867
OlR_098437	960	58.3	Subtilisin-like proteinase Spm1	sp--fungi	Magnaporthe oryzae (strain 70-15 / ATCC MYA-4617 / FGSC 8958)	fungi	0	0	0	0.428333
OlR_108200	958	67.2	Putative uncharacterized protein	tr--fungi	Magnaporthe oryzae (strain 70-15 / ATCC MYA-4617 / FGSC 8958)	fungi	0	0	0	0.424667
OlR_041635	288	57.2	Microsomal signal peptidase 12kDa subunit	tr--fungi	Magnaporthe oryzae (strain 70-15 / ATCC MYA-4617 / FGSC 8958)	fungi	0	0	0	0.423
OlR_020667	289	58.1	Glucan 1,3-beta-glucosidase	tr--fungi	Magnaporthe oryzae (strain 70-15 / ATCC MYA-4617 / FGSC 8958)	fungi	0	0	0	0.421333
OlR_020838	2519	56.2	Putative uncharacterized protein	tr--fungi	Magnaporthe oryzae (strain 70-15 / ATCC MYA-4617 / FGSC 8958)	fungi	0	0	0	0.418667
OlR_007040	840	55	60S ribosomal protein L12	tr--fungi	Magnaporthe oryzae (strain 70-15 / ATCC MYA-4617 / FGSC 8958)	fungi	0	0	0	0.417333
OlR_034357	877	58.2	Eukaryotic translation initiation factor 3 subunit L	sp--fungi	Magnaporthe oryzae (strain 70-15 / ATCC MYA-4617 / FGSC 8958)	fungi	0	0	0	0.414233
OlR_020648	317	62.7	Putative uncharacterized protein	tr--fungi	Magnaporthe oryzae (strain 70-15 / ATCC MYA-4617 / FGSC 8958)	fungi	0	0	0	0.413233
OlR_000076	1620	57.1	Putative uncharacterized protein	tr--fungi	Magnaporthe oryzae (strain 70-15 / ATCC MYA-4617 / FGSC 8958)	fungi	0	0	0	0.406333
OlR_042816	475	60.2	Aminopeptidase 2	tr--fungi	Magnaporthe oryzae (strain 70-15 / ATCC MYA-4617 / FGSC 8958)	fungi	0	0	0	0.403667
OlR_006743	1025	55.4	Vacuolar-sorting protein SNF7	sp--fungi	Magnaporthe oryzae (strain 70-15 / ATCC MYA-4617 / FGSC 8958)	fungi	0	0	0	0.402333
OlR_103584	2148	54.1	Putative uncharacterized protein	tr--fungi	Magnaporthe oryzae (strain 70-15 / ATCC MYA-4617 / FGSC 8958)	fungi	0	0	0	0.4018
OlR_138440	992	61.4	Putative uncharacterized protein	tr--fungi	Magnaporthe oryzae (strain 70-15 / ATCC MYA-4617 / FGSC 8958)	fungi	0	0	0	0.3958
OlR_036737	496	55.2	Putative uncharacterized protein	tr--fungi	Magnaporthe oryzae (strain 70-15 / ATCC MYA-4617 / FGSC 8958)	fungi	0	0	0	0.3956
OlR_127923	1128	57.5	60S ribosomal protein L2	tr--fungi	Magnaporthe oryzae (strain 70-15 / ATCC MYA-4617 / FGSC 8958)	fungi	0	0	0	0.394067
OlR_009440	515	63.1	Putative uncharacterized protein	tr--fungi	Magnaporthe oryzae (strain 70-15 / ATCC MYA-4617 / FGSC 8958)	fungi	0	0	0	0.393033
OlR_039097	400	58.2	Putative uncharacterized protein	tr--fungi	Magnaporthe oryzae (strain 70-15 / ATCC MYA-4617 / FGSC 8958)	fungi	0	0	0	0.391333
OlR_102859	1921	55.8	Ent-kaurene oxidase	tr--fungi	Magnaporthe oryzae (strain 70-15 / ATCC MYA-4617 / FGSC 8958)	fungi	0	0	0	0.390333
OlR_005763	951	53.6	Putative uncharacterized protein	tr--fungi	Magnaporthe oryzae (strain 70-15 / ATCC MYA-4617 / FGSC 8958)	fungi	0	0	0	0.384433
OlR_007225	439	60.5	SnodProt1	tr--fungi	Magnaporthe oryzae (strain 70-15 / ATCC MYA-4617 / FGSC 8958)	fungi	0	0	0	0.382
OlR_008162	389	57.3	Fatty acid transporter	tr--fungi	Magnaporthe oryzae (strain 70-15 / ATCC MYA-4617 / FGSC 8958)	fungi	0	0	0	0.380333
OlR_101230	732	54.5	Putative uncharacterized protein (Fragment)	tr--fungi	Magnaporthe oryzae (strain 70-15 / ATCC MYA-4617 / FGSC 8958)	fungi	0	0	0	0.380333
OlR_136048	900	53.3	5-methyltetrahydropteroyltriglutamate-homocysteine S-methyltransferase	tr--fungi	Magnaporthe oryzae (strain 70-15 / ATCC MYA-4617 / FGSC 8958)	fungi	0	0	0	0.376167
OlR_120167	1173	63	Protease	tr--fungi	Magnaporthe oryzae (strain 70-15 / ATCC MYA-4617 / FGSC 8958)	fungi	0	0	0	0.374667
OlR_129263	369	63.4	Glucan 1,3-beta-glucosidase	tr--fungi	Magnaporthe oryzae (strain 70-15 / ATCC MYA-4617 / FGSC 8958)	fungi	0	0	0	0.373967
OlR_126379	933	58.7	Putative uncharacterized protein	tr--fungi	Magnaporthe oryzae (strain 70-15 / ATCC MYA-4617 / FGSC 8958)	fungi	0	0	0	0.373733
OlR_046224	369	57.9	Putative uncharacterized protein	tr--fungi	Magnaporthe oryzae (strain 70-15 / ATCC MYA-4617 / FGSC 8958)	fungi	0	0	0	0.373
OlR_108230	527	54.6	Putative uncharacterized protein	tr--fungi	Magnaporthe oryzae (strain 70-15 / ATCC MYA-4617 / FGSC 8958)	fungi	0	0	0	0.3724
OlR_038983	550	56.5	Alpha-L-arabinofuranosidase axhA-2	tr--fungi	Magnaporthe oryzae (strain 70-15 / ATCC MYA-4617 / FGSC 8958)	fungi	0	0	0	0.372333
OlR_027798	880	57.8	40S ribosomal protein S13	tr--fungi	Magnaporthe oryzae (strain 70-15 / ATCC MYA-4617 / FGSC 8958)	fungi	0	0	0	0.370067
OlR_030707	276	55.4	Cell surface protein	tr--fungi	Magnaporthe oryzae (strain 70-15 / ATCC MYA-4617 / FGSC 8958)	fungi	0	0	0	0.364333
OlR_015923	600	60	Sphingolipid C9-methyltransferase	tr--fungi	Magnaporthe oryzae (strain 70-15 / ATCC MYA-4617 / FGSC 8958)	fungi	0	0	0	0.3642
OlR_060936	612	55.8	Malate dehydrogenase	tr--fungi	Magnaporthe oryzae (strain 70-15 / ATCC MYA-4617 / FGSC 8958)	fungi	0	0	0	0.363233
OlR_075964	1085	56.2	CK1/CK1/CK1-D protein kinase	tr--fungi	Magnaporthe oryzae (strain 70-15 / ATCC MYA-4617 / FGSC 8958)	fungi	0	0	0	0.363
OlR_116447	541	57.8	Putative uncharacterized protein	tr--fungi	Magnaporthe oryzae (strain 70-15 / ATCC MYA-4617 / FGSC 8958)	fungi	0	0	0	0.360667
OlR_089814	797	54.7	40S ribosomal protein S20	tr--fungi	Magnaporthe oryzae (strain 70-15 / ATCC MYA-4617 / FGSC 8958)	fungi	0	0	0	0.360167
OlR_003348	1580	59	Peptide transporter PTR2	tr--fungi	Magnaporthe oryzae (strain 70-15 / ATCC MYA-4617 / FGSC 8958)	fungi	0	0	0	0.359333
OlR_068881	2584	56.5	Interferon-induced GTP-binding protein Mx	tr--fungi	Magnaporthe oryzae (strain 70-15 / ATCC MYA-4617 / FGSC 8958)	fungi	0	0	0	0.3591
OlR_040225	1642	57.1	Putative uncharacterized protein	tr--fungi	Magnaporthe oryzae (strain 70-15 / ATCC MYA-4617 / FGSC 8958)	fungi	0	0	0	0.3575
OlR_140009	818	55.9	Cell wall biogenesis protein phosphatase Ssd1	tr--fungi	Magnaporthe oryzae (strain 70-15 / ATCC MYA-4617 / FGSC 8958)	fungi	0	0	0	0.356067
OlR_128540	623	57.3	Endoglucanase-4	tr--fungi	Magnaporthe oryzae (strain 70-15 / ATCC MYA-4617 / FGSC 8958)	fungi	0	0	0	0.355867
OlR_008380	608	58	Intracellular hyphae protein 1	tr--fungi	Magnaporthe oryzae (strain 70-15 / ATCC MYA-4617 / FGSC 8958)	fungi	0	0	0	0.355667
OlR_015573	579	53.7	Putative uncharacterized protein	tr--fungi	Magnaporthe oryzae (strain 70-15 / ATCC MYA-4617 / FGSC 8958)	fungi	0	0	0	0.353333
OlR_124967	780	57	Putative uncharacterized protein	tr--fungi	Magnaporthe oryzae (strain 70-15 / ATCC MYA-4617 / FGSC 8958)	fungi	0	0	0	0.3528
OlR_046411	405	50.6	Vesicle transport V-SNARE protein vti1	tr--fungi	Magnaporthe oryzae (strain 70-15 / ATCC MYA-4617 / FGSC 8958)	fungi	0	0	0	0.3491
OlR_003643	1214	56.7	40S ribosomal protein S4-A	tr--fungi	Magnaporthe oryzae (strain 70-15 / ATCC MYA-4617 / FGSC 8958)	fungi	0	0	0	0.348
OlR_143619	419	57.5	Chromodomain helicase DNA binding protein	tr--fungi	Magnaporthe oryzae (strain 70-15 / ATCC MYA-4617 / FGSC 8958)	fungi	0	0	0	0.346567
OlR_118439	1209	63.9	Adhesin protein Mad1	tr--fungi	Magnaporthe oryzae (strain 70-15 / ATCC MYA-4617 / FGSC 8958)	fungi	0	0	0	0.346333
OlR_117768	698	60.3	Putative uncharacterized protein	tr--fungi	Magnaporthe oryzae (strain 70-15 / ATCC MYA-4617 / FGSC 8958)	fungi	0	0	0	0.344667
OlR_071008	1100	54.9	HET-C2 protein	tr--fungi	Magnaporthe oryzae (strain 70-15 / ATCC MYA-4617 / FGSC 8958)	fungi	0	0	0	0.3439
OlR_135333	623	53.6	Putative uncharacterized protein	tr--fungi	Magnaporthe oryzae (strain 70-15 / ATCC MYA-4617 / FGSC 8958)	fungi	0	0	0	0.343667
OlR_039881	307	61.5	Delta(12) fatty acid desaturase	tr--fungi	Magnaporthe oryzae (strain 70-15 / ATCC MYA-4617 / FGSC 8958)	fungi	0	0	0	0.342333
OlR_007403	1341	57.7	Septation protein SUN4	tr--fungi	Magnaporthe oryzae (strain 70-15 / ATCC MYA-4617 / FGSC 8958)	fungi	0	0	0	0.340433
OlR_040711	487	56.6	Inositolphosphorylceramide-B C-26 hydroxylase	tr--fungi	Magnaporthe oryzae (strain 70-15 / ATCC MYA-4617 / FGSC 8958)	fungi	0	0	0	0.340333
OlR_028138	596	57.8	ATP synthase subunit delta	tr--fungi	Magnaporthe oryzae (strain 70-15 / ATCC MYA-4617 / FGSC 8958)	fungi	0	0	0	0.339667
OlR_012800	760	59.7	Cellulose 1,4-beta-cellobiosidase	tr--fungi	Magnaporthe oryzae (strain 70-15 / ATCC MYA-4617 / FGSC 8958)	fungi	0	0	0	0.339333
OlR_114002	1390	60	CAMK/CAMK1 protein kinase	tr--fungi	Magnaporthe oryzae (strain 70-15 / ATCC MYA-4617 / FGSC 8958)	fungi	0	0	0	0.327933
OlR_030648	276	58.3	Putative uncharacterized protein	tr--fungi	Magnaporthe oryzae (strain 70-15 / ATCC MYA-4617 / FGSC 8958)	fungi	0	0	0	0.323467
OlR_016082	1230	57.8	Putative uncharacterized protein	tr--fungi	Magnaporthe oryzae (strain 70-15 / ATCC MYA-4617 / FGSC 8958)	fungi	0	0	0	0.323367
OlR_119793	608	51.3	Putative uncharacterized protein	tr--fungi	Magnaporthe oryzae (strain 70-15 / ATCC MYA-4617 / FGSC 8958)	fungi	0	0	0	0.323333
OlR_110142	540	60.7	Putative uncharacterized protein	tr--fungi	Magnaporthe oryzae (strain 70-15 / ATCC MYA-4617 / FGSC 8958)	fungi	0	0	0	0.3207
OlR_136242	1080	57.3	Putative uncharacterized protein	tr--fungi	Magnaporthe oryzae (strain 70-15 / ATCC MYA-4617 / FGSC 8958)	fungi	0	0	0	0.3202
OlR_046925	303	55.4	Putative uncharacterized protein	tr--fungi	Magnaporthe oryzae (strain 70-15 / ATCC MYA-4617 / FGSC 8958)	fungi	0	0	0	0.3196
OlR_131046	1387	55.1	TATA-box-binding protein	tr--fungi	Magnaporthe oryzae (strain 70-15 / ATCC MYA-4617 / FGSC 8958)	fungi	0	0	0	0.319
OlR_014588	467	55.2	Putative uncharacterized protein	tr--fungi	Magnaporthe oryzae (strain 70-15 / ATCC MYA-4617 / FGSC 8958)	fungi	0	0	0	0.3184
OlR_009584	1031	57	Nascent polypeptide-associated complex subunit beta	sp--fungi	Magnaporthe oryzae (strain 70-15 / ATCC MYA-4617 / FGSC 8958)	fungi	0	0	0	0.317533
OlR_042610	401	58.3	Gramicidin S synthetase 1	tr--fungi	Magnaporthe oryzae (strain 70-15 / ATCC MYA-4617 / FGSC 8958)	fungi	0	0	0	0.317467
OlR_024415	493	58	Minor allergen Alt a 7	tr--fungi	Magnaporthe oryzae (strain 70-15 / ATCC MYA-4617 / FGSC 8958)	fungi	0	0	0	0.316667
OlR_035297	804	57.2	Putative uncharacterized protein	tr--fungi	Magnaporthe oryzae (strain 70-15 / ATCC MYA-4617 / FGSC 8958)	fungi	0	0	0	0.315667
OlR_139258	636	54.2	Putative uncharacterized protein	tr--fungi	Magnaporthe oryzae (strain 70-15 / ATCC MYA-4617 / FGSC 8958)	fungi	0	0	0	0.315133
OlR_120319	1515	55.7	Putative uncharacterized protein	tr--fungi	Magnaporthe oryzae (strain 70-15 / ATCC MYA-4617 / FGSC 8958)	fungi	0	0	0	0.3147
OlR_012706	2011	58	Putative uncharacterized protein	tr--fungi	Magnaporthe oryzae (strain 70-15 / ATCC MYA-4617 / FGSC 8958)	fungi	0	0	0	0.313767
OlR_014585	929	59.3	Putative uncharacterized protein	tr--fungi	Magnaporthe oryzae (strain 70-15 / ATCC MYA-4617 / FGSC 8958)	fungi	0	0	0	0.311333
OlR_131486	1978	53	Putative uncharacterized protein	tr--fungi	Magnaporthe oryzae (strain 70-15 / ATCC MYA-4617 / FGSC 8958)	fungi	0	0	0	0.310433
OlR_105778	1836	55.9	ZZ type zinc finger domain-containing protein	tr--fungi	Magnaporthe oryzae (strain 70-15 / ATCC MYA-4617 / FGSC 8958)	fungi	0	0	0	0.308667
OlR_009684	634	52.6	Putative uncharacterized protein	tr--fungi	Magnaporthe oryzae (strain 70-15 / ATCC MYA-4617 / FGSC 8958)	fungi	0	0	0	0.306333
OlR_139911	679	57.1	Putative uncharacterized protein	tr--fungi	Magnaporthe oryzae (strain 70-15 / ATCC MYA-4617 / FGSC 8958)	fungi	0	0	0	0.305333
OlR_122039	769	57.6	Putative uncharacterized protein	tr--fungi	Magnaporthe oryzae (strain 70-15 / ATCC MYA-4617 / FGSC 8958)	fungi	0	0	0	0.305333
OlR_142867	525	57.5	Triosephosphate isomerase	tr--fungi	Magnaporthe oryzae (strain 70-15 / ATCC MYA-4617 / FGSC 8958)	fungi	0	0	0	0.3034
OlR_045814	370	57.2	Putative uncharacterized protein	tr--fungi	Magnaporthe oryzae (strain 70-15 / ATCC MYA-4617 / FGSC 8958)	fungi	0	0	0	0.301667
OlR_020910	595	56.1	14-3-3 family protein	tr--fungi	Magnaporthe oryzae (strain 70-15 / ATCC MYA-4617 / FGSC 8958)	fungi	0	0	0	0.300267
OlR_042454	358	54.7	U3 small nucleolar RNA associated protein	tr--fungi	Magnaporthe oryzae (strain 70-15 / ATCC MYA-4617 / FGSC 8958)	fungi	0	0	0	0.3
OlR_008813	1315	57.4	Ammonium transporter MEP1	tr--fungi	Magnaporthe oryzae (strain 70-15 / ATCC MYA-4617 / FGSC 8958)	fungi	0	0	0	0.299667
OlR_011262	699	59.3	Elongation factor 2	tr--fungi	Magnaporthe oryzae (strain 70-15 / ATCC MYA-4617 / FGSC 8958)	fungi	0	0	0	0.299667
OlR_131942	649	54.6	Glucoamylase	tr--fungi	Magnaporthe oryzae (strain 70-15 / ATCC MYA-4617 / FGSC 8958)	fungi	0	0	0	0.297333
OlR_129525	2936	58.8	ATP synthase subunit 9	tr--fungi	Magnaporthe oryzae (strain 70-15 / ATCC MYA-4617 / FGSC 8958)	fungi	0	0	0	0.296867
OlR_007707	1355	53.2	Putative uncharacterized protein	tr--fungi	Magnaporthe oryzae (strain 70-15 / ATCC MYA-4617 / FGSC 8958)	fungi	0	0	0	0.296667
OlR_021159	759	57.1	1,3-beta-glucanosyltransferase gel1	tr--fungi	Magnaporthe oryzae (strain 70-15 / ATCC MYA-4617 / FGSC 8958)	fungi	0	0	0	0.296333
OlR_123859	524	55.5	Putative uncharacterized protein	tr--fungi	Magnaporthe oryzae (strain 70-15 / ATCC MYA-4617 / FGSC 8958)	fungi	0	0	0	0.296167
OlR_143440	664	56.6	Putative uncharacterized protein	tr--fungi	Magnaporthe oryzae (strain 70-15 / ATCC MYA-4617 / FGSC 8958)	fungi	0	0	0	0.2948
OlR_092412	1101	56.9	Fructose-bisphosphate aldolase 1	tr--fungi	Magnaporthe oryzae (strain 70-15 / ATCC MYA-4617 / FGSC 8958)	fungi	0	0	0	0.294533
OlR_134555	1600	59.9	Ent-kaurene oxidase	tr--fungi	Magnaporthe oryzae (strain 70-15 / ATCC MYA-4617 / FGSC 8958)	fungi	0	0	0	0.292
OlR_060480	1000	55.5	Eukaryotic translation initiation factor 2 beta subunit	tr--fungi	Magnaporthe oryzae (strain 70-15 / ATCC MYA-4617 / FGSC 8958)	fungi	0	0	0	0.291067
OlR_139846	1281	58.8	Putative uncharacterized protein	tr--fungi	Magnaporthe oryzae (strain 70-15 / ATCC MYA-4617 / FGSC 8958)	fungi	0	0	0	0.2904
OlR_037667	709	58.6	Chitin deacetylase	tr--fungi	Magnaporthe oryzae (strain 70-15 / ATCC MYA-4617 / FGSC 8958)	fungi	0	0	0	0.2898
OlR_021648	1116	50.2	Putative uncharacterized protein	tr--fungi	Magnaporthe oryzae (strain 70-15 / ATCC MYA-4617 / FGSC 8958)	fungi	0	0	0	0.2868
OlR_025036	1564	57.8	Curved DNA-binding protein	tr--fungi	Magnaporthe oryzae (strain 70-15 / ATCC MYA-4617 / FGSC 8958)	fungi	0	0	0	0.284433
OlR_140757	2141	54.7	Putative uncharacterized protein	tr--fungi	Magnaporthe oryzae (strain 70-15 / ATCC MYA-4617 / FGSC 8958)	fungi	0	0	0	0.284033
OlR_129087	1156	55.3	Putative uncharacterized protein	tr--fungi	Magnaporthe oryzae (strain 70-15 / ATCC MYA-4617 / FGSC 8958)	fungi	0	0	0	0.283333
OlR_124711	692	55.2	Putative uncharacterized protein	tr--fungi	Magnaporthe oryzae (strain 70-15 / ATCC MYA-4617 / FGSC 8958)	fungi	0	0	0	0.283067
OlR_007879	717	55.5	Putative uncharacterized protein	tr--fungi	Magnaporthe oryzae (strain 70-15 / ATCC MYA-4617 / FGSC 8958)	fungi	0	0	0	0.282433
OlR_027312	446	59.8	Putative uncharacterized protein	tr--fungi	Magnaporthe oryzae (strain 70-15 / ATCC MYA-4617 / FGSC 8958)	fungi	0	0	0	0.281767
OlR_142513	432	55.7	Putative uncharacterized protein	tr--fungi	Magnaporthe oryzae (strain 70-15 / ATCC MYA-4617 / FGSC 8958)	fungi	0	0	0	0.281267
OlR_043131	301	58.4	Putative uncharacterized protein	tr--fungi	Magnaporthe oryzae (strain 70-15 / ATCC MYA-4617 / FGSC 8958)	fungi	0	0	0	0.280667
OlR_012312	815	58.8	Peroxiredoxin type-2	tr--fungi	Magnaporthe oryzae (strain 70-15 / ATCC MYA-4617 / FGSC 8958)	fungi	0	0	0	0.2805
OlR_010137	649	59.7	6-phosphogluconate dehydrogenase, decarboxylating	tr--fungi	Magnaporthe oryzae (strain 70-15 / ATCC MYA-4617 / FGSC 8958)	fungi	0	0	0	0.28
OlR_109641	266	57.1	HET-C protein	tr--fungi	Magnaporthe oryzae (strain 70-15 / ATCC MYA-4617 / FGSC 8958)	fungi	0	0	0	0.279667
OlR_026044	1352	56.8	ATP-dependent RNA helicase DBP5	sp--fungi	Magnaporthe oryzae (strain 70-15 / ATCC MYA-4617 / FGSC 8958)	fungi	0	0	0	0.278733
OlR_096031	907	52.3	Putative uncharacterized protein	tr--fungi	Magnaporthe oryzae (strain 70-15 / ATCC MYA-4617 / FGSC 8958)	fungi	0	0	0	0.2777
OlR_113436	817	57.7	Putative uncharacterized protein	tr--fungi	Magnaporthe oryzae (strain 70-15 / ATCC MYA-4617 / FGSC 8958)	fungi	0	0	0	0.277467
OlR_011906	439	55.5	Putative uncharacterized protein	tr--fungi	Magnaporthe oryzae (strain 70-15 / ATCC MYA-4617 / FGSC 8958)	fungi	0	0	0	0.277067
OlR_136796	1145	57.6	Putative uncharacterized protein	tr--fungi	Magnaporthe oryzae (strain 70-15 / ATCC MYA-4617 / FGSC 8958)	fungi	0	0	0	0.277033
OlR_008371	361	57	Ribosomal protein L28e	tr--fungi	Magnaporthe oryzae (strain 70-15 / ATCC MYA-4617 / FGSC 8958)	fungi	0	0	0	0.276933
OlR_028762	540	49.4	Putative uncharacterized protein	tr--fungi	Magnaporthe oryzae (strain 70-15 / ATCC MYA-4617 / FGSC 8958)	fungi	0	0	0	0.2766
OlR_017072	309	62.7	Putative uncharacterized protein	tr--fungi	Magnaporthe oryzae (strain 70-15 / ATCC MYA-4617 / FGSC 8958)	fungi	0	0	0	0.274033
OlR_129885	1090	60	Putative uncharacterized protein	tr--fungi	Magnaporthe oryzae (strain 70-15 / ATCC MYA-4617 / FGSC 8958)	fungi	0	0	0	0.273633
OlR_013868	527	65	Putative uncharacterized protein	tr--fungi	Magnaporthe oryzae (strain 70-15 / ATCC MYA-4617 / FGSC 8958)	fungi	0	0	0	0.273
OlR_130555	321	57.6	Casein kinase II subunit beta-1	tr--fungi	Magnaporthe oryzae (strain 70-15 / ATCC MYA-4617 / FGSC 8958)	fungi	0	0	0	0.272667
OlR_038008	484	62.8	Putative uncharacterized protein	tr--fungi	Magnaporthe oryzae (strain 70-15 / ATCC MYA-4617 / FGSC 8958)	fungi	0	0	0	0.2715
OlR_003724	1176	57.2	CGBP1	tr--fungi	Magnaporthe oryzae (strain 70-15 / ATCC MYA-4617 / FGSC 8958)	fungi	0	0	0	0.270333
OlR_137411	1569	54	Phosphatidylglycerol/phosphatidylinositol transfer protein	sp--fungi	Magnaporthe oryzae (strain 70-15 / ATCC MYA-4617 / FGSC 8958)	fungi	0	0	0	0.269567
OlR_025582	272	64.7	Putative uncharacterized protein	tr--fungi	Magnaporthe oryzae (strain 70-15 / ATCC MYA-4617 / FGSC 8958)	fungi	0	0	0	0.269067
OlR_111176	524	56.1	60S ribosomal protein L18	tr--fungi	Magnaporthe oryzae (strain 70-15 / ATCC MYA-4617 / FGSC 8958)	fungi	0	0	0	0.264733
OlR_011920	773	52.7	Nuclear movement protein nudC	tr--fungi	Magnaporthe oryzae (strain 70-15 / ATCC MYA-4617 / FGSC 8958)	fungi	0	0	0	0.2644
OlR_043170	267	59.5	Mitochondrion protein	tr--fungi	Magnaporthe oryzae (strain 70-15 / ATCC MYA-4617 / FGSC 8958)	fungi	0	0	0	0.264
OlR_025309	802	60.2	Putative uncharacterized protein	tr--fungi	Magnaporthe oryzae (strain 70-15 / ATCC MYA-4617 / FGSC 8958)	fungi	0	0	0	0.2636
OlR_025218	809	55.2	Putative uncharacterized protein	tr--fungi	Magnaporthe oryzae (strain 70-15 / ATCC MYA-4617 / FGSC 8958)	fungi	0	0	0	0.261233
OlR_003669	1128	57.2	Superoxide dismutase [Cu-Zn]	tr--fungi	Magnaporthe oryzae (strain 70-15 / ATCC MYA-4617 / FGSC 8958)	fungi	0	0	0	0.261133
OlR_118475	482	61.4	Alpha-galactosidase	tr--fungi	Magnaporthe oryzae (strain 70-15 / ATCC MYA-4617 / FGSC 8958)	fungi	0	0	0	0.260867
OlR_027895	257	61	Proteasome subunit alpha type	tr--fungi	Magnaporthe oryzae (strain 70-15 / ATCC MYA-4617 / FGSC 8958)	fungi	0	0	0	0.259533
OlR_032962	241	63.9	Putative uncharacterized protein	tr--fungi	Magnaporthe oryzae (strain 70-15 / ATCC MYA-4617 / FGSC 8958)	fungi	0	0	0	0.2578
OlR_014816	653	58.1	Putative uncharacterized protein	tr--fungi	Magnaporthe oryzae (strain 70-15 / ATCC MYA-4617 / FGSC 8958)	fungi	0	0	0	0.2573
OlR_085703	542	52.7	U6 snRNA-associated Sm-like protein LSm5	tr--fungi	Magnaporthe oryzae (strain 70-15 / ATCC MYA-4617 / FGSC 8958)	fungi	0	0	0	0.257267
OlR_140689	329	59.2	Putative uncharacterized protein	tr--fungi	Magnaporthe oryzae (strain 70-15 / ATCC MYA-4617 / FGSC 8958)	fungi	0	0	0	0.2569
OlR_127509	548	56.9	40S ribosomal protein S6	tr--fungi	Magnaporthe oryzae (strain 70-15 / ATCC MYA-4617 / FGSC 8958)	fungi	0	0	0	0.256667
OlR_108233	1281	56.9	Putative uncharacterized protein	tr--fungi	Magnaporthe oryzae (strain 70-15 / ATCC MYA-4617 / FGSC 8958)	fungi	0	0	0	0.256333
OlR_036166	286	58.7	Isocitrate lyase	sp--fungi	Magnaporthe oryzae (strain 70-15 / ATCC MYA-4617 / FGSC 8958)	fungi	0	0	0	0.2552
OlR_007360	370	63.2	Cellulose 1,4-beta-cellobiosidase	tr--fungi	Magnaporthe oryzae (strain 70-15 / ATCC MYA-4617 / FGSC 8958)	fungi	0	0	0	0.254933
OlR_011814	524	56.2	Cytochrome b5	tr--fungi	Magnaporthe oryzae (strain 70-15 / ATCC MYA-4617 / FGSC 8958)	fungi	0	0	0	0.2546
OlR_009918	307	59.6	Putative uncharacterized protein	tr--fungi	Magnaporthe oryzae (strain 70-15 / ATCC MYA-4617 / FGSC 8958)	fungi	0	0	0	0.251333
OlR_044664	491	54.9	Putative uncharacterized protein	tr--fungi	Magnaporthe oryzae (strain 70-15 / ATCC MYA-4617 / FGSC 8958)	fungi	0	0	0	0.251283
OlR_007589	637	63.1	Pectate lyase	tr--fungi	Magnaporthe oryzae (strain 70-15 / ATCC MYA-4617 / FGSC 8958)	fungi	0	0	0	0.2511
OlR_018523	533	59	Mannosyl-oligosaccharide 1,2-alpha-mannosidase IC	tr--fungi	Magnaporthe oryzae (strain 70-15 / ATCC MYA-4617 / FGSC 8958)	fungi	0	0	0	0.250633
OlR_033176	357	60.2	Putative uncharacterized protein	tr--fungi	Magnaporthe oryzae (strain 70-15 / ATCC MYA-4617 / FGSC 8958)	fungi	0	0	0	0.25
OlR_106841	785	54.6	Putative uncharacterized protein	tr--fungi	Magnaporthe oryzae (strain 70-15 / ATCC MYA-4617 / FGSC 8958)	fungi	0	0	0	0.2496
OlR_138292	1503	53.2	Ubiquitin carboxyl-terminal hydrolase	tr--fungi	Magnaporthe oryzae (strain 70-15 / ATCC MYA-4617 / FGSC 8958)	fungi	0	0	0	0.2492
OlR_082306	1124	54.2	Putative uncharacterized protein	tr--fungi	Magnaporthe oryzae (strain 70-15 / ATCC MYA-4617 / FGSC 8958)	fungi	0	0	0	0.249033
OlR_139776	1366	56.1	Rho GDP dissociation inhibitor	tr--fungi	Magnaporthe oryzae (strain 70-15 / ATCC MYA-4617 / FGSC 8958)	fungi	0	0	0	0.248867
OlR_130302	1151	58.1	Putative uncharacterized protein	tr--fungi	Magnaporthe oryzae (strain 70-15 / ATCC MYA-4617 / FGSC 8958)	fungi	0	0	0	0.248633
OlR_133865	307	59.2	60S ribosomal protein L6	tr--fungi	Magnaporthe oryzae (strain 70-15 / ATCC MYA-4617 / FGSC 8958)	fungi	0	0	0	0.248367
OlR_097919	1082	51.2	GTP-binding protein rho2	tr--fungi	Magnaporthe oryzae (strain 70-15 / ATCC MYA-4617 / FGSC 8958)	fungi	0	0	0	0.247567
OlR_010223	770	55.5	Putative uncharacterized protein	tr--fungi	Magnaporthe oryzae (strain 70-15 / ATCC MYA-4617 / FGSC 8958)	fungi	0	0	0	0.246833
OlR_032644	551	63.5	Putative uncharacterized protein	tr--fungi	Magnaporthe oryzae (strain 70-15 / ATCC MYA-4617 / FGSC 8958)	fungi	0	0	0	0.245833
OlR_022736	421	57.9	Nascent polypeptide-associated complex subunit alpha	sp--fungi	Magnaporthe oryzae (strain 70-15 / ATCC MYA-4617 / FGSC 8958)	fungi	0	0	0	0.245367
OlR_137955	837	58.4	Putative uncharacterized protein	tr--fungi	Magnaporthe oryzae (strain 70-15 / ATCC MYA-4617 / FGSC 8958)	fungi	0	0	0	0.243333
OlR_040271	377	56.2	Putative uncharacterized protein	tr--fungi	Magnaporthe oryzae (strain 70-15 / ATCC MYA-4617 / FGSC 8958)	fungi	0	0	0	0.243333
OlR_138248	912	57.5	Glucan 1,3-beta-glucosidase	tr--fungi	Magnaporthe oryzae (strain 70-15 / ATCC MYA-4617 / FGSC 8958)	fungi	0	0	0	0.2417
OlR_125416	1215	51.9	Putative uncharacterized protein	tr--fungi	Magnaporthe oryzae (strain 70-15 / ATCC MYA-4617 / FGSC 8958)	fungi	0	0	0	0.240667
OlR_031210	469	56.9	40S ribosomal protein S29	sp--fungi	Magnaporthe oryzae (strain 70-15 / ATCC MYA-4617 / FGSC 8958)	fungi	0	0	0	0.239667
OlR_035230	362	63.2	Putative uncharacterized protein	tr--fungi	Magnaporthe oryzae (strain 70-15 / ATCC MYA-4617 / FGSC 8958)	fungi	0	0	0	0.239333
OlR_030141	637	57.9	Methionine-R-sulfoxide reductase B2	tr--fungi	Magnaporthe oryzae (strain 70-15 / ATCC MYA-4617 / FGSC 8958)	fungi	0	0	0	0.239
OlR_016536	776	54.1	Adenosylhomocysteinase	tr--fungi	Magnaporthe oryzae (strain 70-15 / ATCC MYA-4617 / FGSC 8958)	fungi	0	0	0	0.2383
OlR_016102	1770	53.3	Guanine nucleotide-binding protein subunit alpha	sp--fungi	Magnaporthe oryzae (strain 70-15 / ATCC MYA-4617 / FGSC 8958)	fungi	0	0	0	0.238067
OlR_037340	424	62.9	SNARE Ykt6	tr--fungi	Magnaporthe oryzae (strain 70-15 / ATCC MYA-4617 / FGSC 8958)	fungi	0	0	0	0.2378
OlR_019890	527	61.2	Catalase-peroxidase 1	sp--fungi	Magnaporthe oryzae (strain 70-15 / ATCC MYA-4617 / FGSC 8958)	fungi	0	0	0	0.237733
OlR_045291	443	59.3	Putative uncharacterized protein	tr--fungi	Magnaporthe oryzae (strain 70-15 / ATCC MYA-4617 / FGSC 8958)	fungi	0	0	0	0.236233
OlR_016865	538	55	Farnesyl pyrophosphate synthase	tr--fungi	Magnaporthe oryzae (strain 70-15 / ATCC MYA-4617 / FGSC 8958)	fungi	0	0	0	0.2359
OlR_026174	1397	54.4	Histone H2A.Z	sp--fungi	Magnaporthe oryzae (strain 70-15 / ATCC MYA-4617 / FGSC 8958)	fungi	0	0	0	0.2345
OlR_141652	904	55.3	Putative uncharacterized protein	tr--fungi	Magnaporthe oryzae (strain 70-15 / ATCC MYA-4617 / FGSC 8958)	fungi	0	0	0	0.2343
OlR_096461	999	55.6	Putative uncharacterized protein	tr--fungi	Magnaporthe oryzae (strain 70-15 / ATCC MYA-4617 / FGSC 8958)	fungi	0	0	0	0.234033
OlR_010786	341	68.9	CAS1 domain-containing protein 1	tr--fungi	Magnaporthe oryzae (strain 70-15 / ATCC MYA-4617 / FGSC 8958)	fungi	0	0	0	0.233567
OlR_114480	2921	54.3	CMGC/GSK protein kinase	tr--fungi	Magnaporthe oryzae (strain 70-15 / ATCC MYA-4617 / FGSC 8958)	fungi	0	0	0	0.2328
OlR_008912	646	58.6	Putative uncharacterized protein	tr--fungi	Magnaporthe oryzae (strain 70-15 / ATCC MYA-4617 / FGSC 8958)	fungi	0	0	0	0.232667
OlR_138647	843	53.6	D-arabinitol 2-dehydrogenase	tr--fungi	Magnaporthe oryzae (strain 70-15 / ATCC MYA-4617 / FGSC 8958)	fungi	0	0	0	0.232667
OlR_140493	824	57.4	Putative uncharacterized protein	tr--fungi	Magnaporthe oryzae (strain 70-15 / ATCC MYA-4617 / FGSC 8958)	fungi	0	0	0	0.232633
OlR_096219	283	59	Proteasome subunit beta type	tr--fungi	Magnaporthe oryzae (strain 70-15 / ATCC MYA-4617 / FGSC 8958)	fungi	0	0	0	0.232467
OlR_137939	726	57.1	ATP synthase subunit 5	tr--fungi	Magnaporthe oryzae (strain 70-15 / ATCC MYA-4617 / FGSC 8958)	fungi	0	0	0	0.231867
OlR_003627	1381	59.5	CMGC/CDK/CDK5 protein kinase	tr--fungi	Magnaporthe oryzae (strain 70-15 / ATCC MYA-4617 / FGSC 8958)	fungi	0	0	0	0.231633
OlR_026425	305	62.2	Putative uncharacterized protein	tr--fungi	Magnaporthe oryzae (strain 70-15 / ATCC MYA-4617 / FGSC 8958)	fungi	0	0	0	0.231333
OlR_061552	478	63.8	Putative uncharacterized protein	tr--fungi	Magnaporthe oryzae (strain 70-15 / ATCC MYA-4617 / FGSC 8958)	fungi	0	0	0	0.230633
OlR_127284	3517	55.7	CK1/CK1/CK1-G protein kinase	tr--fungi	Magnaporthe oryzae (strain 70-15 / ATCC MYA-4617 / FGSC 8958)	fungi	0	0	0	0.230367
OlR_120888	1073	60.1	Hexose transporter	tr--fungi	Magnaporthe oryzae (strain 70-15 / ATCC MYA-4617 / FGSC 8958)	fungi	0	0	0	0.230367
OlR_109918	2058	57.7	Putative uncharacterized protein	tr--fungi	Magnaporthe oryzae (strain 70-15 / ATCC MYA-4617 / FGSC 8958)	fungi	0	0	0	0.229667
OlR_018695	1081	60.3	Putative uncharacterized protein	tr--fungi	Magnaporthe oryzae (strain 70-15 / ATCC MYA-4617 / FGSC 8958)	fungi	0	0	0	0.229333
OlR_024007	557	61.4	Catalase-peroxidase 2	sp--fungi	Magnaporthe oryzae (strain 70-15 / ATCC MYA-4617 / FGSC 8958)	fungi	0	0	0	0.226933
OlR_028827	331	58.9	Diphthamide biosynthesis protein 3	tr--fungi	Magnaporthe oryzae (strain 70-15 / ATCC MYA-4617 / FGSC 8958)	fungi	0	0	0	0.226767
OlR_021701	891	50.7	Ornithine decarboxylase antizyme	tr--fungi	Magnaporthe oryzae (strain 70-15 / ATCC MYA-4617 / FGSC 8958)	fungi	0	0	0	0.225033
OlR_029513	281	58	Putative uncharacterized protein	tr--fungi	Magnaporthe oryzae (strain 70-15 / ATCC MYA-4617 / FGSC 8958)	fungi	0	0	0	0.224767
OlR_039732	444	63.9	Acid phosphatase	tr--fungi	Magnaporthe oryzae (strain 70-15 / ATCC MYA-4617 / FGSC 8958)	fungi	0	0	0	0.223867
OlR_039391	333	57	Acyl-CoA desaturase	tr--fungi	Magnaporthe oryzae (strain 70-15 / ATCC MYA-4617 / FGSC 8958)	fungi	0	0	0	0.223667
OlR_023532	392	60.9	Zinc finger protein	tr--fungi	Magnaporthe oryzae (strain 70-15 / ATCC MYA-4617 / FGSC 8958)	fungi	0	0	0	0.223333
OlR_009661	758	55.8	TATA-box-binding protein	tr--fungi	Magnaporthe oryzae (strain 70-15 / ATCC MYA-4617 / FGSC 8958)	fungi	0	0	0	0.223
OlR_003883	1083	58.4	Exoglucanase 1	tr--fungi	Magnaporthe oryzae (strain 70-15 / ATCC MYA-4617 / FGSC 8958)	fungi	0	0	0	0.2229
OlR_130237	1832	53	Putative uncharacterized protein	tr--fungi	Magnaporthe oryzae (strain 70-15 / ATCC MYA-4617 / FGSC 8958)	fungi	0	0	0	0.222167
OlR_022665	472	57.6	Cellulose-growth-specific protein	tr--fungi	Magnaporthe oryzae (strain 70-15 / ATCC MYA-4617 / FGSC 8958)	fungi	0	0	0	0.222033
OlR_031203	743	60.9	Putative uncharacterized protein	tr--fungi	Magnaporthe oryzae (strain 70-15 / ATCC MYA-4617 / FGSC 8958)	fungi	0	0	0	0.221233
OlR_078043	808	55.4	Putative uncharacterized protein	tr--fungi	Magnaporthe oryzae (strain 70-15 / ATCC MYA-4617 / FGSC 8958)	fungi	0	0	0	0.2209
OlR_108357	528	53.9	40S ribosomal protein S7	tr--fungi	Magnaporthe oryzae (strain 70-15 / ATCC MYA-4617 / FGSC 8958)	fungi	0	0	0	0.220767
OlR_041316	278	62.2	Rai-1, variant	tr--fungi	Magnaporthe oryzae (strain 70-15 / ATCC MYA-4617 / FGSC 8958)	fungi	0	0	0	0.220733
OlR_115742	1547	55.6	ATP-dependent RNA helicase SUB2	sp--fungi	Magnaporthe oryzae (strain 70-15 / ATCC MYA-4617 / FGSC 8958)	fungi	0	0	0	0.220467
OlR_008417	389	61.1	MFS transporter	tr--fungi	Magnaporthe oryzae (strain 70-15 / ATCC MYA-4617 / FGSC 8958)	fungi	0	0	0	0.220333
OlR_024582	1320	55.2	Putative uncharacterized protein	tr--fungi	Magnaporthe oryzae (strain 70-15 / ATCC MYA-4617 / FGSC 8958)	fungi	0	0	0	0.220133
OlR_047331	403	54	ATP-dependent RNA helicase FAL1	sp--fungi	Magnaporthe oryzae (strain 70-15 / ATCC MYA-4617 / FGSC 8958)	fungi	0	0	0	0.219033
OlR_047257	441	56.4	High affinity glucose transporter	tr--fungi	Magnaporthe oryzae (strain 70-15 / ATCC MYA-4617 / FGSC 8958)	fungi	0	0	0	0.218167
OlR_033387	601	58.4	Inorganic phosphate transporter PHO88	tr--fungi	Magnaporthe oryzae (strain 70-15 / ATCC MYA-4617 / FGSC 8958)	fungi	0	0	0	0.217933
OlR_024592	468	60.2	Nascent polypeptide-associated complex subunit alpha	sp--fungi	Magnaporthe oryzae (strain 70-15 / ATCC MYA-4617 / FGSC 8958)	fungi	0	0	0	0.217267
OlR_023614	266	60.5	Putative uncharacterized protein	tr--fungi	Magnaporthe oryzae (strain 70-15 / ATCC MYA-4617 / FGSC 8958)	fungi	0	0	0	0.216
OlR_143071	1072	51.4	Cytochrome b-245 heavychain subunit beta	tr--fungi	Magnaporthe oryzae (strain 70-15 / ATCC MYA-4617 / FGSC 8958)	fungi	0	0	0	0.215633
OlR_037512	344	59.5	Putative uncharacterized protein	tr--fungi	Magnaporthe oryzae (strain 70-15 / ATCC MYA-4617 / FGSC 8958)	fungi	0	0	0	0.215567
OlR_021683	1367	58.7	3-hydroxyphenylacetate 6 hydroxylase	tr--fungi	Magnaporthe oryzae (strain 70-15 / ATCC MYA-4617 / FGSC 8958)	fungi	0	0	0	0.214633
OlR_039263	307	54.7	CAMK/CAMKL/KIN1 protein kinase	tr--fungi	Magnaporthe oryzae (strain 70-15 / ATCC MYA-4617 / FGSC 8958)	fungi	0	0	0	0.214533
OlR_004540	756	60	Metallopeptidase MepB	tr--fungi	Magnaporthe oryzae (strain 70-15 / ATCC MYA-4617 / FGSC 8958)	fungi	0	0	0	0.214533
OlR_043456	318	61	SNARE protein	tr--fungi	Magnaporthe oryzae (strain 70-15 / ATCC MYA-4617 / FGSC 8958)	fungi	0	0	0	0.214433
OlR_006896	827	55.3	V-type ATPase	tr--fungi	Magnaporthe oryzae (strain 70-15 / ATCC MYA-4617 / FGSC 8958)	fungi	0	0	0	0.212267
OlR_022924	349	59	40S ribosomal protein S0	sp--fungi	Magnaporthe oryzae (strain 70-15 / ATCC MYA-4617 / FGSC 8958)	fungi	0	0	0	0.211733
OlR_112976	998	55.9	GTP-binding protein rho2	tr--fungi	Magnaporthe oryzae (strain 70-15 / ATCC MYA-4617 / FGSC 8958)	fungi	0	0	0	0.211233
OlR_120014	219	58.9	Putative uncharacterized protein	tr--fungi	Magnaporthe oryzae (strain 70-15 / ATCC MYA-4617 / FGSC 8958)	fungi	0	0	0	0.2112
OlR_018338	547	62.3	Putative uncharacterized protein	tr--fungi	Magnaporthe oryzae (strain 70-15 / ATCC MYA-4617 / FGSC 8958)	fungi	0	0	0	0.210367
OlR_023540	700	56.7	60S ribosomal protein L5	tr--fungi	Magnaporthe oryzae (strain 70-15 / ATCC MYA-4617 / FGSC 8958)	fungi	0	0	0	0.209933
OlR_018958	252	54.7	Tetrahydroxynaphthalene reductase	sp--fungi	Magnaporthe oryzae (strain 70-15 / ATCC MYA-4617 / FGSC 8958)	fungi	0	0	0	0.209333
OlR_037608	633	56.3	Putative uncharacterized protein	tr--fungi	Magnaporthe oryzae (strain 70-15 / ATCC MYA-4617 / FGSC 8958)	fungi	0	0	0	0.208933
OlR_134393	248	52.8	Putative uncharacterized protein	tr--fungi	Magnaporthe oryzae (strain 70-15 / ATCC MYA-4617 / FGSC 8958)	fungi	0	0	0	0.2088
OlR_118255	686	50.8	U6 snRNA-associated Sm-like protein LSm6	sp--fungi	Magnaporthe oryzae (strain 70-15 / ATCC MYA-4617 / FGSC 8958)	fungi	0	0	0	0.2083
OlR_113730	992	56	Putative uncharacterized protein	tr--fungi	Magnaporthe oryzae (strain 70-15 / ATCC MYA-4617 / FGSC 8958)	fungi	0	0	0	0.208167
OlR_131860	1335	60.2	MFS quinate transporter	tr--fungi	Magnaporthe oryzae (strain 70-15 / ATCC MYA-4617 / FGSC 8958)	fungi	0	0	0	0.207667
OlR_109036	1013	55.5	Tyrosyl-tRNA synthetase	tr--fungi	Magnaporthe oryzae (strain 70-15 / ATCC MYA-4617 / FGSC 8958)	fungi	0	0	0	0.207633
OlR_028157	356	63.7	Putative uncharacterized protein	tr--fungi	Magnaporthe oryzae (strain 70-15 / ATCC MYA-4617 / FGSC 8958)	fungi	0	0	0	0.207333
OlR_021738	593	61.8	Endoglucanase-1	tr--fungi	Magnaporthe oryzae (strain 70-15 / ATCC MYA-4617 / FGSC 8958)	fungi	0	0	0	0.206967
OlR_016789	502	58.5	Maltose permease MAL31	tr--fungi	Magnaporthe oryzae (strain 70-15 / ATCC MYA-4617 / FGSC 8958)	fungi	0	0	0	0.206667
OlR_006595	508	53.3	Heat shock protein 30	tr--fungi	Magnaporthe oryzae (strain 70-15 / ATCC MYA-4617 / FGSC 8958)	fungi	0	0	0	0.206667
OlR_011636	1758	53.6	Putative uncharacterized protein	tr--fungi	Magnaporthe oryzae (strain 70-15 / ATCC MYA-4617 / FGSC 8958)	fungi	0	0	0	0.2066
OlR_127800	438	50.9	CTR2 short splice, variant	tr--fungi	Magnaporthe oryzae (strain 70-15 / ATCC MYA-4617 / FGSC 8958)	fungi	0	0	0	0.205767
OlR_014574	1051	56.7	Glutaredoxin-C2	tr--fungi	Magnaporthe oryzae (strain 70-15 / ATCC MYA-4617 / FGSC 8958)	fungi	0	0	0	0.205267
OlR_005464	1679	52.8	Putative uncharacterized protein	tr--fungi	Magnaporthe oryzae (strain 70-15 / ATCC MYA-4617 / FGSC 8958)	fungi	0	0	0	0.204867
OlR_138552	789	59	Protein YOP1	sp--fungi	Magnaporthe oryzae (strain 70-15 / ATCC MYA-4617 / FGSC 8958)	fungi	0	0	0	0.204733
OlR_044457	375	54.9	Beta-glucosidase 1	tr--fungi	Magnaporthe oryzae (strain 70-15 / ATCC MYA-4617 / FGSC 8958)	fungi	0	0	0	0.204567
OlR_023210	658	56.3	Maltose permease MAL31	tr--fungi	Magnaporthe oryzae (strain 70-15 / ATCC MYA-4617 / FGSC 8958)	fungi	0	0	0	0.204133
OlR_033038	366	60.3	Putative uncharacterized protein	tr--fungi	Magnaporthe oryzae (strain 70-15 / ATCC MYA-4617 / FGSC 8958)	fungi	0	0	0	0.203867
OlR_040319	1505	60.1	Alpha-N-arabinofuranosidase A	tr--fungi	Magnaporthe oryzae (strain 70-15 / ATCC MYA-4617 / FGSC 8958)	fungi	0	0	0	0.203833
OlR_105336	1607	55.7	Putative uncharacterized protein	tr--fungi	Magnaporthe oryzae (strain 70-15 / ATCC MYA-4617 / FGSC 8958)	fungi	0	0	0	0.2036
OlR_073417	293	61.4	Putative uncharacterized protein	tr--fungi	Magnaporthe oryzae (strain 70-15 / ATCC MYA-4617 / FGSC 8958)	fungi	0	0	0	0.203067
OlR_034275	282	60.9	50S ribosomal protein L2	tr--fungi	Magnaporthe oryzae (strain 70-15 / ATCC MYA-4617 / FGSC 8958)	fungi	0	0	0	0.202667
OlR_005490	807	56.6	ATP-dependent RNA helicase DBP2	sp--fungi	Magnaporthe oryzae (strain 70-15 / ATCC MYA-4617 / FGSC 8958)	fungi	0	0	0	0.202367
OlR_005966	1448	56.2	Acyl-CoA desaturase	tr--fungi	Magnaporthe oryzae (strain 70-15 / ATCC MYA-4617 / FGSC 8958)	fungi	0	0	0	0.202333
OlR_042350	484	62.1	Putative uncharacterized protein	tr--fungi	Magnaporthe oryzae (strain 70-15 / ATCC MYA-4617 / FGSC 8958)	fungi	0	0	0	0.2023
OlR_038695	318	56.9	V-type proton ATPase subunit A	tr--fungi	Magnaporthe oryzae (strain 70-15 / ATCC MYA-4617 / FGSC 8958)	fungi	0	0	0	0.202267
OlR_038972	720	58.6	Potassium/sodium efflux P-type ATPase	tr--fungi	Magnaporthe oryzae (strain 70-15 / ATCC MYA-4617 / FGSC 8958)	fungi	0	0	0	0.202233
OlR_109716	2549	54.8	C6 zinc finger protein	tr--fungi	Magnaporthe oryzae (strain 70-15 / ATCC MYA-4617 / FGSC 8958)	fungi	0	0	0	0.2016
OlR_133456	951	54	Ribonucleoprotein-associated protein	tr--fungi	Magnaporthe oryzae (strain 70-15 / ATCC MYA-4617 / FGSC 8958)	fungi	0	0	0	0.2013
OlR_017025	560	60	Superoxide dismutase [Cu-Zn]	tr--fungi	Magnaporthe oryzae (strain 70-15 / ATCC MYA-4617 / FGSC 8958)	fungi	0	0	0	0.200067
OlR_014701	664	60.6	Endoglucanase 3	tr--fungi	Magnaporthe oryzae (strain 70-15 / ATCC MYA-4617 / FGSC 8958)	fungi	0	0	0	0.1999
OlR_018593	1395	55.4	Putative uncharacterized protein	tr--fungi	Magnaporthe oryzae (strain 70-15 / ATCC MYA-4617 / FGSC 8958)	fungi	0	0	0	0.1991
OlR_135050	738	54	Transcription initiation factor TFIID subunit 14	tr--fungi	Magnaporthe oryzae (strain 70-15 / ATCC MYA-4617 / FGSC 8958)	fungi	0	0	0	0.199067
OlR_135921	503	60	Putative uncharacterized protein	tr--fungi	Magnaporthe oryzae (strain 70-15 / ATCC MYA-4617 / FGSC 8958)	fungi	0	0	0	0.1987
OlR_005602	770	57.2	Ran-specific GTPase-activating protein 1	tr--fungi	Magnaporthe oryzae (strain 70-15 / ATCC MYA-4617 / FGSC 8958)	fungi	0	0	0	0.198633
OlR_027119	549	56.6	rRNA-processing protein FCF2	tr--fungi	Magnaporthe oryzae (strain 70-15 / ATCC MYA-4617 / FGSC 8958)	fungi	0	0	0	0.198467
OlR_015884	628	62.4	Putative uncharacterized protein	tr--fungi	Magnaporthe oryzae (strain 70-15 / ATCC MYA-4617 / FGSC 8958)	fungi	0	0	0	0.1977
OlR_141674	334	57.7	RNP domain-containing protein	tr--fungi	Magnaporthe oryzae (strain 70-15 / ATCC MYA-4617 / FGSC 8958)	fungi	0	0	0	0.197033
OlR_032314	558	63.4	Eukaryotic translation initiation factor 5B	tr--fungi	Magnaporthe oryzae (strain 70-15 / ATCC MYA-4617 / FGSC 8958)	fungi	0	0	0	0.196433
OlR_128897	644	62.2	Leucyl aminopeptidase	tr--fungi	Magnaporthe oryzae (strain 70-15 / ATCC MYA-4617 / FGSC 8958)	fungi	0	0	0	0.196
OlR_019841	714	59.2	Putative uncharacterized protein	tr--fungi	Magnaporthe oryzae (strain 70-15 / ATCC MYA-4617 / FGSC 8958)	fungi	0	0	0	0.1957
OlR_010747	1325	54.2	Putative uncharacterized protein	tr--fungi	Magnaporthe oryzae (strain 70-15 / ATCC MYA-4617 / FGSC 8958)	fungi	0	0	0	0.195567
OlR_038334	518	55.7	Spt3	tr--fungi	Magnaporthe oryzae (strain 70-15 / ATCC MYA-4617 / FGSC 8958)	fungi	0	0	0	0.195533
OlR_012006	862	54.4	Putative uncharacterized protein	tr--fungi	Magnaporthe oryzae (strain 70-15 / ATCC MYA-4617 / FGSC 8958)	fungi	0	0	0	0.1955
OlR_034628	405	58.7	High affinity copper transporter	tr--fungi	Magnaporthe oryzae (strain 70-15 / ATCC MYA-4617 / FGSC 8958)	fungi	0	0	0	0.195033
OlR_117418	778	54.6	Putative uncharacterized protein	tr--fungi	Magnaporthe oryzae (strain 70-15 / ATCC MYA-4617 / FGSC 8958)	fungi	0	0	0	0.194967
OlR_003766	1482	57.8	Putative uncharacterized protein	tr--fungi	Magnaporthe oryzae (strain 70-15 / ATCC MYA-4617 / FGSC 8958)	fungi	0	0	0	0.194467
OlR_136377	1312	53.5	ADP-ribosylation factor-like protein 1	tr--fungi	Magnaporthe oryzae (strain 70-15 / ATCC MYA-4617 / FGSC 8958)	fungi	0	0	0	0.1943
OlR_045198	343	58.3	PX domain-containing protein	tr--fungi	Magnaporthe oryzae (strain 70-15 / ATCC MYA-4617 / FGSC 8958)	fungi	0	0	0	0.194233
OlR_133801	979	56.3	Putative uncharacterized protein	tr--fungi	Magnaporthe oryzae (strain 70-15 / ATCC MYA-4617 / FGSC 8958)	fungi	0	0	0	0.194133
OlR_024704	538	52.7	Putative uncharacterized protein	tr--fungi	Magnaporthe oryzae (strain 70-15 / ATCC MYA-4617 / FGSC 8958)	fungi	0	0	0	0.193867
OlR_029831	844	57.2	AP-2 complex subunit sigma	tr--fungi	Magnaporthe oryzae (strain 70-15 / ATCC MYA-4617 / FGSC 8958)	fungi	0	0	0	0.193367
OlR_135795	873	54.6	Alanyl-tRNA synthetase	tr--fungi	Magnaporthe oryzae (strain 70-15 / ATCC MYA-4617 / FGSC 8958)	fungi	0	0	0	0.193267
OlR_019997	582	63.9	Putative uncharacterized protein	tr--fungi	Magnaporthe oryzae (strain 70-15 / ATCC MYA-4617 / FGSC 8958)	fungi	0	0	0	0.192033
OlR_011965	1274	54.3	Profilin	tr--fungi	Magnaporthe oryzae (strain 70-15 / ATCC MYA-4617 / FGSC 8958)	fungi	0	0	0	0.1919
OlR_113027	1708	53.9	Putative uncharacterized protein	tr--fungi	Magnaporthe oryzae (strain 70-15 / ATCC MYA-4617 / FGSC 8958)	fungi	0	0	0	0.191667
OlR_008526	742	56	Putative uncharacterized protein	tr--fungi	Magnaporthe oryzae (strain 70-15 / ATCC MYA-4617 / FGSC 8958)	fungi	0	0	0	0.1915
OlR_024569	540	53.7	Kinesin-II 85 kDa subunit	tr--fungi	Magnaporthe oryzae (strain 70-15 / ATCC MYA-4617 / FGSC 8958)	fungi	0	0	0	0.191233
OlR_024444	520	60.5	Putative uncharacterized protein	tr--fungi	Magnaporthe oryzae (strain 70-15 / ATCC MYA-4617 / FGSC 8958)	fungi	0	0	0	0.190067
OlR_126317	1201	54.9	E3 ubiquitin ligase complex SCF subunit scon-3	tr--fungi	Magnaporthe oryzae (strain 70-15 / ATCC MYA-4617 / FGSC 8958)	fungi	0	0	0	0.1896
OlR_133760	2642	55.3	Cytochrome b-245 heavychain subunit beta	tr--fungi	Magnaporthe oryzae (strain 70-15 / ATCC MYA-4617 / FGSC 8958)	fungi	0	0	0	0.189567
OlR_038496	1304	55.2	Putative uncharacterized protein	tr--fungi	Magnaporthe oryzae (strain 70-15 / ATCC MYA-4617 / FGSC 8958)	fungi	0	0	0	0.189067
OlR_040642	273	58.9	GPI-anchored cell wall beta-1,3-endoglucanase EglC	tr--fungi	Magnaporthe oryzae (strain 70-15 / ATCC MYA-4617 / FGSC 8958)	fungi	0	0	0	0.188967
OlR_038524	417	53.4	Chitin deacetylase	tr--fungi	Magnaporthe oryzae (strain 70-15 / ATCC MYA-4617 / FGSC 8958)	fungi	0	0	0	0.188433
OlR_008555	347	53.3	Putative uncharacterized protein	tr--fungi	Magnaporthe oryzae (strain 70-15 / ATCC MYA-4617 / FGSC 8958)	fungi	0	0	0	0.188
OlR_095071	667	55.3	Cell division control protein 11	tr--fungi	Magnaporthe oryzae (strain 70-15 / ATCC MYA-4617 / FGSC 8958)	fungi	0	0	0	0.1875
OlR_040566	369	59.3	Calcium-translocating P-type ATPase	tr--fungi	Magnaporthe oryzae (strain 70-15 / ATCC MYA-4617 / FGSC 8958)	fungi	0	0	0	0.187333
OlR_019556	1019	55.8	Putative uncharacterized protein	tr--fungi	Magnaporthe oryzae (strain 70-15 / ATCC MYA-4617 / FGSC 8958)	fungi	0	0	0	0.187
OlR_045174	358	60.3	Putative uncharacterized protein	tr--fungi	Magnaporthe oryzae (strain 70-15 / ATCC MYA-4617 / FGSC 8958)	fungi	0	0	0	0.1859
OlR_027613	1308	55.9	Cell division control protein 50	tr--fungi	Magnaporthe oryzae (strain 70-15 / ATCC MYA-4617 / FGSC 8958)	fungi	0	0	0	0.185733
OlR_120383	502	57.9	Putative uncharacterized protein	tr--fungi	Magnaporthe oryzae (strain 70-15 / ATCC MYA-4617 / FGSC 8958)	fungi	0	0	0	0.185633
OlR_140309	603	55.5	Cytosolic regulator Pianissimo	tr--fungi	Magnaporthe oryzae (strain 70-15 / ATCC MYA-4617 / FGSC 8958)	fungi	0	0	0	0.185333
OlR_106294	1266	52.6	Putative uncharacterized protein	tr--fungi	Magnaporthe oryzae (strain 70-15 / ATCC MYA-4617 / FGSC 8958)	fungi	0	0	0	0.1849
OlR_027578	441	57.3	Clathrin heavy chain	tr--fungi	Magnaporthe oryzae (strain 70-15 / ATCC MYA-4617 / FGSC 8958)	fungi	0	0	0	0.184
OlR_142686	767	56.7	Putative uncharacterized protein	tr--fungi	Magnaporthe oryzae (strain 70-15 / ATCC MYA-4617 / FGSC 8958)	fungi	0	0	0	0.1837
OlR_061807	1171	60	Beta-glucosidase 1	tr--fungi	Magnaporthe oryzae (strain 70-15 / ATCC MYA-4617 / FGSC 8958)	fungi	0	0	0	0.183433
OlR_129822	878	56.1	Putative uncharacterized protein	tr--fungi	Magnaporthe oryzae (strain 70-15 / ATCC MYA-4617 / FGSC 8958)	fungi	0	0	0	0.183267
OlR_031293	588	52.5	Putative uncharacterized protein	tr--fungi	Magnaporthe oryzae (strain 70-15 / ATCC MYA-4617 / FGSC 8958)	fungi	0	0	0	0.183267
OlR_112711	838	61.6	HAL protein kinase	tr--fungi	Magnaporthe oryzae (strain 70-15 / ATCC MYA-4617 / FGSC 8958)	fungi	0	0	0	0.183267
OlR_037311	780	54.3	Putative uncharacterized protein	tr--fungi	Magnaporthe oryzae (strain 70-15 / ATCC MYA-4617 / FGSC 8958)	fungi	0	0	0	0.182633
OlR_034133	302	59.6	Kinase isozyme 4	tr--fungi	Magnaporthe oryzae (strain 70-15 / ATCC MYA-4617 / FGSC 8958)	fungi	0	0	0	0.182333
OlR_029669	507	57.7	Proteasome subunit alpha type	tr--fungi	Magnaporthe oryzae (strain 70-15 / ATCC MYA-4617 / FGSC 8958)	fungi	0	0	0	0.182
OlR_031767	402	59.7	VTS1	tr--fungi	Magnaporthe oryzae (strain 70-15 / ATCC MYA-4617 / FGSC 8958)	fungi	0	0	0	0.1818
OlR_025926	815	49.6	Putative uncharacterized protein	tr--fungi	Magnaporthe oryzae (strain 70-15 / ATCC MYA-4617 / FGSC 8958)	fungi	0	0	0	0.181767
OlR_028592	822	56	Putative uncharacterized protein	tr--fungi	Magnaporthe oryzae (strain 70-15 / ATCC MYA-4617 / FGSC 8958)	fungi	0	0	0	0.181367
OlR_028162	359	59.8	Probable Xaa-Pro aminopeptidase PEPP	sp--fungi	Magnaporthe oryzae (strain 70-15 / ATCC MYA-4617 / FGSC 8958)	fungi	0	0	0	0.1812
OlR_010575	698	57.7	Putative uncharacterized protein	tr--fungi	Magnaporthe oryzae (strain 70-15 / ATCC MYA-4617 / FGSC 8958)	fungi	0	0	0	0.180967
OlR_118353	1456	56.7	Putative uncharacterized protein	tr--fungi	Magnaporthe oryzae (strain 70-15 / ATCC MYA-4617 / FGSC 8958)	fungi	0	0	0	0.180833
OlR_003543	1056	54.3	Vacuolar ATP synthase proteolipid subunit	tr--fungi	Magnaporthe oryzae (strain 70-15 / ATCC MYA-4617 / FGSC 8958)	fungi	0	0	0	0.179933
OlR_099426	627	57.8	Pyruvate dehydrogenase E1 component subunit alpha	tr--fungi	Magnaporthe oryzae (strain 70-15 / ATCC MYA-4617 / FGSC 8958)	fungi	0	0	0	0.179733
OlR_012101	516	50.7	Putative uncharacterized protein	tr--fungi	Magnaporthe oryzae (strain 70-15 / ATCC MYA-4617 / FGSC 8958)	fungi	0	0	0	0.179633
OlR_043975	707	52.4	Calcium-transporting ATPase 1	tr--fungi	Magnaporthe oryzae (strain 70-15 / ATCC MYA-4617 / FGSC 8958)	fungi	0	0	0	0.179133
OlR_040317	693	58.1	Polyadenylate-binding protein 2	tr--fungi	Magnaporthe oryzae (strain 70-15 / ATCC MYA-4617 / FGSC 8958)	fungi	0	0	0	0.1791
OlR_012339	476	59.6	Endoglucanase IV	tr--fungi	Magnaporthe oryzae (strain 70-15 / ATCC MYA-4617 / FGSC 8958)	fungi	0	0	0	0.1787
OlR_038563	265	63.3	Extracellular metalloproteinase MEP	sp--fungi	Magnaporthe oryzae (strain 70-15 / ATCC MYA-4617 / FGSC 8958)	fungi	0	0	0	0.1787
OlR_098329	965	57.4	Putative uncharacterized protein	tr--fungi	Magnaporthe oryzae (strain 70-15 / ATCC MYA-4617 / FGSC 8958)	fungi	0	0	0	0.1787
OlR_031552	452	57	Coatomer beta' subunit	tr--fungi	Magnaporthe oryzae (strain 70-15 / ATCC MYA-4617 / FGSC 8958)	fungi	0	0	0	0.178367
OlR_017473	799	55.5	Putative uncharacterized protein	tr--fungi	Magnaporthe oryzae (strain 70-15 / ATCC MYA-4617 / FGSC 8958)	fungi	0	0	0	0.178
OlR_020977	522	54.2	Zinc metalloprotease	tr--fungi	Magnaporthe oryzae (strain 70-15 / ATCC MYA-4617 / FGSC 8958)	fungi	0	0	0	0.177733
OlR_042814	678	53.2	Putative uncharacterized protein	tr--fungi	Magnaporthe oryzae (strain 70-15 / ATCC MYA-4617 / FGSC 8958)	fungi	0	0	0	0.177367
OlR_035640	245	63.6	Putative uncharacterized protein	tr--fungi	Magnaporthe oryzae (strain 70-15 / ATCC MYA-4617 / FGSC 8958)	fungi	0	0	0	0.177267
OlR_035779	568	59.5	Putative uncharacterized protein	tr--fungi	Magnaporthe oryzae (strain 70-15 / ATCC MYA-4617 / FGSC 8958)	fungi	0	0	0	0.176667
OlR_007295	1004	59	Mannose-1-phosphate guanyltransferase	tr--fungi	Magnaporthe oryzae (strain 70-15 / ATCC MYA-4617 / FGSC 8958)	fungi	0	0	0	0.176367
OlR_135128	1971	54.3	Clock-controlled-9 protein	tr--fungi	Magnaporthe oryzae (strain 70-15 / ATCC MYA-4617 / FGSC 8958)	fungi	0	0	0	0.1757
OlR_009672	786	53.8	Putative uncharacterized protein	tr--fungi	Magnaporthe oryzae (strain 70-15 / ATCC MYA-4617 / FGSC 8958)	fungi	0	0	0	0.175633
OlR_007306	2697	53.6	GANP domain-containing protein	tr--fungi	Magnaporthe oryzae (strain 70-15 / ATCC MYA-4617 / FGSC 8958)	fungi	0	0	0	0.175633
OlR_134205	582	54.1	AP-1 complex subunit sigma-1	tr--fungi	Magnaporthe oryzae (strain 70-15 / ATCC MYA-4617 / FGSC 8958)	fungi	0	0	0	0.175633
OlR_038123	262	62.2	Putative uncharacterized protein	tr--fungi	Magnaporthe oryzae (strain 70-15 / ATCC MYA-4617 / FGSC 8958)	fungi	0	0	0	0.174833
OlR_010931	514	57.1	Pyruvate kinase	tr--fungi	Magnaporthe oryzae (strain 70-15 / ATCC MYA-4617 / FGSC 8958)	fungi	0	0	0	0.1746
OlR_138074	1047	59.5	Epoxide hydrolase domain-containing protein	tr--fungi	Magnaporthe oryzae (strain 70-15 / ATCC MYA-4617 / FGSC 8958)	fungi	0	0	0	0.174167
OlR_100818	590	59.3	Putative uncharacterized protein	tr--fungi	Magnaporthe oryzae (strain 70-15 / ATCC MYA-4617 / FGSC 8958)	fungi	0	0	0	0.173633
OlR_025658	674	54.8	Poly(RC)-binding protein 3	tr--fungi	Magnaporthe oryzae (strain 70-15 / ATCC MYA-4617 / FGSC 8958)	fungi	0	0	0	0.173
OlR_030886	259	56.3	Putative uncharacterized protein	tr--fungi	Magnaporthe oryzae (strain 70-15 / ATCC MYA-4617 / FGSC 8958)	fungi	0	0	0	0.172567
OlR_141127	785	52.8	Mitochondrial 2-oxoglutarate/malate carrier protein	tr--fungi	Magnaporthe oryzae (strain 70-15 / ATCC MYA-4617 / FGSC 8958)	fungi	0	0	0	0.17254
OlR_087063	547	54.8	Triosephosphate isomerase	tr--fungi	Magnaporthe oryzae (strain 70-15 / ATCC MYA-4617 / FGSC 8958)	fungi	0	0	0	0.172267
OlR_140668	1510	53.1	Putative uncharacterized protein	tr--fungi	Magnaporthe oryzae (strain 70-15 / ATCC MYA-4617 / FGSC 8958)	fungi	0	0	0	0.1721
OlR_044278	230	58.6	Phosphatidylinositol 4-kinase type II subunit alpha	tr--fungi	Magnaporthe oryzae (strain 70-15 / ATCC MYA-4617 / FGSC 8958)	fungi	0	0	0	0.172067
OlR_033834	405	54	Putative uncharacterized protein	tr--fungi	Magnaporthe oryzae (strain 70-15 / ATCC MYA-4617 / FGSC 8958)	fungi	0	0	0	0.172067
OlR_043609	232	55.6	Membrane transporter	tr--fungi	Magnaporthe oryzae (strain 70-15 / ATCC MYA-4617 / FGSC 8958)	fungi	0	0	0	0.172
OlR_096279	1335	53.1	CAMK/RAD53 protein kinase	tr--fungi	Magnaporthe oryzae (strain 70-15 / ATCC MYA-4617 / FGSC 8958)	fungi	0	0	0	0.171333
OlR_013065	2913	54.5	RNA-dependent RNA polymerase	tr--fungi	Magnaporthe oryzae (strain 70-15 / ATCC MYA-4617 / FGSC 8958)	fungi	0	0	0	0.171
OlR_030717	652	53.6	Putative uncharacterized protein	tr--fungi	Magnaporthe oryzae (strain 70-15 / ATCC MYA-4617 / FGSC 8958)	fungi	0	0	0	0.170567
OlR_022764	954	52.5	Putative uncharacterized protein	tr--fungi	Magnaporthe oryzae (strain 70-15 / ATCC MYA-4617 / FGSC 8958)	fungi	0	0	0	0.170433
OlR_005862	524	58.2	Putative uncharacterized protein	tr--fungi	Magnaporthe oryzae (strain 70-15 / ATCC MYA-4617 / FGSC 8958)	fungi	0	0	0	0.170333
OlR_020596	306	57.5	Putative uncharacterized protein	tr--fungi	Magnaporthe oryzae (strain 70-15 / ATCC MYA-4617 / FGSC 8958)	fungi	0	0	0	0.1701
OlR_036041	554	51.6	DNA-directed RNA polymerase	tr--fungi	Magnaporthe oryzae (strain 70-15 / ATCC MYA-4617 / FGSC 8958)	fungi	0	0	0	0.17
OlR_044880	482	51.6	Dehydrodolichyl diphosphate synthase	tr--fungi	Magnaporthe oryzae (strain 70-15 / ATCC MYA-4617 / FGSC 8958)	fungi	0	0	0	0.1696
OlR_022388	585	53.5	Ornithine aminotransferase	tr--fungi	Magnaporthe oryzae (strain 70-15 / ATCC MYA-4617 / FGSC 8958)	fungi	0	0	0	0.169367
OlR_023941	714	51.6	Putative uncharacterized protein	tr--fungi	Magnaporthe oryzae (strain 70-15 / ATCC MYA-4617 / FGSC 8958)	fungi	0	0	0	0.169333
OlR_015445	500	62.8	Putative uncharacterized protein	tr--fungi	Magnaporthe oryzae (strain 70-15 / ATCC MYA-4617 / FGSC 8958)	fungi	0	0	0	0.169033
OlR_001922	830	48.5	Putative uncharacterized protein	tr--fungi	Magnaporthe oryzae (strain 70-15 / ATCC MYA-4617 / FGSC 8958)	fungi	0	0	0	0.1689
OlR_041583	262	62.2	Beta-glucosidase 1	tr--fungi	Magnaporthe oryzae (strain 70-15 / ATCC MYA-4617 / FGSC 8958)	fungi	0	0	0	0.168867
OlR_034503	879	51.3	Initiation-specific alpha-1,6-mannosyltransferase	tr--fungi	Magnaporthe oryzae (strain 70-15 / ATCC MYA-4617 / FGSC 8958)	fungi	0	0	0	0.168733
OlR_038784	451	54.5	NADP-dependent alcohol dehydrogenase 6	tr--fungi	Magnaporthe oryzae (strain 70-15 / ATCC MYA-4617 / FGSC 8958)	fungi	0	0	0	0.1683
OlR_028668	1114	54.9	Translocation protein sec63	tr--fungi	Magnaporthe oryzae (strain 70-15 / ATCC MYA-4617 / FGSC 8958)	fungi	0	0	0	0.168
OlR_035726	722	55.9	Putative uncharacterized protein	tr--fungi	Magnaporthe oryzae (strain 70-15 / ATCC MYA-4617 / FGSC 8958)	fungi	0	0	0	0.167733
OlR_045387	362	56	Putative uncharacterized protein	tr--fungi	Magnaporthe oryzae (strain 70-15 / ATCC MYA-4617 / FGSC 8958)	fungi	0	0	0	0.167467
OlR_022133	999	49.3	Zinc finger transcription factor ace1	tr--fungi	Magnaporthe oryzae (strain 70-15 / ATCC MYA-4617 / FGSC 8958)	fungi	0	0	0	0.167433
OlR_019002	909	53.9	DNA topoisomerase 1	tr--fungi	Magnaporthe oryzae (strain 70-15 / ATCC MYA-4617 / FGSC 8958)	fungi	0	0	0	0.167333
OlR_137169	644	55.9	Lipolytic enzyme	tr--fungi	Magnaporthe oryzae (strain 70-15 / ATCC MYA-4617 / FGSC 8958)	fungi	0	0	0	0.1672
OlR_040353	560	53.3	Glycosyl hydrolase family 10	tr--fungi	Magnaporthe oryzae (strain 70-15 / ATCC MYA-4617 / FGSC 8958)	fungi	0	0	0	0.166733
OlR_010243	670	58.6	LYR family protein	tr--fungi	Magnaporthe oryzae (strain 70-15 / ATCC MYA-4617 / FGSC 8958)	fungi	0	0	0	0.1667
OlR_073611	415	55.9	Glutamine synthetase	tr--fungi	Magnaporthe oryzae (strain 70-15 / ATCC MYA-4617 / FGSC 8958)	fungi	0	0	0	0.166533
OlR_142934	647	55	Integral membrane protein	tr--fungi	Magnaporthe oryzae (strain 70-15 / ATCC MYA-4617 / FGSC 8958)	fungi	0	0	0	0.166467
OlR_040425	890	54.7	Eukaryotic translation initiation factor 3 subunit D	sp--fungi	Magnaporthe oryzae (strain 70-15 / ATCC MYA-4617 / FGSC 8958)	fungi	0	0	0	0.166433
OlR_048326	275	61.4	Putative uncharacterized protein	tr--fungi	Magnaporthe oryzae (strain 70-15 / ATCC MYA-4617 / FGSC 8958)	fungi	0	0	0	0.1663
OlR_047087	498	60.2	Xyloglucanase	tr--fungi	Magnaporthe oryzae (strain 70-15 / ATCC MYA-4617 / FGSC 8958)	fungi	0	0	0	0.1661
OlR_116330	885	51.5	Glucose transporter rco-3	tr--fungi	Magnaporthe oryzae (strain 70-15 / ATCC MYA-4617 / FGSC 8958)	fungi	0	0	0	0.165733
OlR_025745	351	56.9	Mannosyl-oligosaccharide 1,2-alpha-mannosidase IC	tr--fungi	Magnaporthe oryzae (strain 70-15 / ATCC MYA-4617 / FGSC 8958)	fungi	0	0	0	0.165433
OlR_112082	1934	56.5	Putative uncharacterized protein	tr--fungi	Magnaporthe oryzae (strain 70-15 / ATCC MYA-4617 / FGSC 8958)	fungi	0	0	0	0.1654
OlR_027268	376	59.8	Putative uncharacterized protein	tr--fungi	Magnaporthe oryzae (strain 70-15 / ATCC MYA-4617 / FGSC 8958)	fungi	0	0	0	0.165233
OlR_137065	1005	57.4	Eukaryotic translation initiation factor 4E-1	tr--fungi	Magnaporthe oryzae (strain 70-15 / ATCC MYA-4617 / FGSC 8958)	fungi	0	0	0	0.164833
OlR_015714	996	58.7	Phosphoglucomutase	tr--fungi	Magnaporthe oryzae (strain 70-15 / ATCC MYA-4617 / FGSC 8958)	fungi	0	0	0	0.1647
OlR_018337	522	57	Putative uncharacterized protein	tr--fungi	Magnaporthe oryzae (strain 70-15 / ATCC MYA-4617 / FGSC 8958)	fungi	0	0	0	0.164633
OlR_014922	1059	61.6	Putative uncharacterized protein	tr--fungi	Magnaporthe oryzae (strain 70-15 / ATCC MYA-4617 / FGSC 8958)	fungi	0	0	0	0.1644
OlR_040969	377	59.9	Beta-glucanase	tr--fungi	Magnaporthe oryzae (strain 70-15 / ATCC MYA-4617 / FGSC 8958)	fungi	0	0	0	0.1643
OlR_110876	996	60.3	5-methyltetrahydropteroyltriglutamate-homocysteine S-methyltransferase	tr--fungi	Magnaporthe oryzae (strain 70-15 / ATCC MYA-4617 / FGSC 8958)	fungi	0	0	0	0.164267
OlR_044128	298	63.4	Beta-glucosidase 1	tr--fungi	Magnaporthe oryzae (strain 70-15 / ATCC MYA-4617 / FGSC 8958)	fungi	0	0	0	0.163533
OlR_012787	428	59.8	Nuclear cap-binding protein	tr--fungi	Magnaporthe oryzae (strain 70-15 / ATCC MYA-4617 / FGSC 8958)	fungi	0	0	0	0.1632
OlR_021380	662	57.8	60S ribosomal protein L4-A	tr--fungi	Magnaporthe oryzae (strain 70-15 / ATCC MYA-4617 / FGSC 8958)	fungi	0	0	0	0.1631
OlR_028483	257	61	Cellulose-growth-specific protein	tr--fungi	Magnaporthe oryzae (strain 70-15 / ATCC MYA-4617 / FGSC 8958)	fungi	0	0	0	0.162733
OlR_031822	424	60.6	Eukaryotic translation initiation factor 3 subunit K	sp--fungi	Magnaporthe oryzae (strain 70-15 / ATCC MYA-4617 / FGSC 8958)	fungi	0	0	0	0.162433
OlR_045983	315	57.7	WD domain-containing protein	tr--fungi	Magnaporthe oryzae (strain 70-15 / ATCC MYA-4617 / FGSC 8958)	fungi	0	0	0	0.162167
OlR_030027	614	59.1	Putative uncharacterized protein	tr--fungi	Magnaporthe oryzae (strain 70-15 / ATCC MYA-4617 / FGSC 8958)	fungi	0	0	0	0.162033
OlR_020532	330	56.9	Putative uncharacterized protein	tr--fungi	Magnaporthe oryzae (strain 70-15 / ATCC MYA-4617 / FGSC 8958)	fungi	0	0	0	0.162
OlR_035853	732	52.7	Putative uncharacterized protein	tr--fungi	Magnaporthe oryzae (strain 70-15 / ATCC MYA-4617 / FGSC 8958)	fungi	0	0	0	0.1619
OlR_017951	743	53.4	dTDP-D-glucose 4,6-dehydratase	tr--fungi	Magnaporthe oryzae (strain 70-15 / ATCC MYA-4617 / FGSC 8958)	fungi	0	0	0	0.1619
OlR_043774	395	57.9	Mannitol-1-phosphate 5-dehydrogenase	sp--fungi	Magnaporthe oryzae (strain 70-15 / ATCC MYA-4617 / FGSC 8958)	fungi	0	0	0	0.161667
OlR_133280	922	58.3	Putative uncharacterized protein	tr--fungi	Magnaporthe oryzae (strain 70-15 / ATCC MYA-4617 / FGSC 8958)	fungi	0	0	0	0.161367
OlR_032354	325	58.7	Putative uncharacterized protein	tr--fungi	Magnaporthe oryzae (strain 70-15 / ATCC MYA-4617 / FGSC 8958)	fungi	0	0	0	0.161067
OlR_132321	748	60.1	Leucyl aminopeptidase	tr--fungi	Magnaporthe oryzae (strain 70-15 / ATCC MYA-4617 / FGSC 8958)	fungi	0	0	0	0.160967
OlR_047481	207	60.3	Glycyl-tRNA synthetase	tr--fungi	Magnaporthe oryzae (strain 70-15 / ATCC MYA-4617 / FGSC 8958)	fungi	0	0	0	0.1609
OlR_140586	1011	58.4	Inactive carboxylesterase 4	tr--fungi	Magnaporthe oryzae (strain 70-15 / ATCC MYA-4617 / FGSC 8958)	fungi	0	0	0	0.1609
OlR_016004	1549	55.1	Putative uncharacterized protein	tr--fungi	Magnaporthe oryzae (strain 70-15 / ATCC MYA-4617 / FGSC 8958)	fungi	0	0	0	0.1602
OlR_037333	349	60.1	Annexin A7	tr--fungi	Magnaporthe oryzae (strain 70-15 / ATCC MYA-4617 / FGSC 8958)	fungi	0	0	0	0.16
OlR_046087	362	59.9	Synaptojanin-1	tr--fungi	Magnaporthe oryzae (strain 70-15 / ATCC MYA-4617 / FGSC 8958)	fungi	0	0	0	0.1594
OlR_141829	1253	53	NADPH--cytochrome P450 reductase	tr--fungi	Magnaporthe oryzae (strain 70-15 / ATCC MYA-4617 / FGSC 8958)	fungi	0	0	0	0.1594
OlR_034195	351	58.4	Putative uncharacterized protein	tr--fungi	Magnaporthe oryzae (strain 70-15 / ATCC MYA-4617 / FGSC 8958)	fungi	0	0	0	0.159367
OlR_009913	480	64.1	Putative uncharacterized protein	tr--fungi	Magnaporthe oryzae (strain 70-15 / ATCC MYA-4617 / FGSC 8958)	fungi	0	0	0	0.159167
OlR_022386	565	57.6	Putative uncharacterized protein	tr--fungi	Magnaporthe oryzae (strain 70-15 / ATCC MYA-4617 / FGSC 8958)	fungi	0	0	0	0.159167
OlR_129209	905	57.3	Putative uncharacterized protein	tr--fungi	Magnaporthe oryzae (strain 70-15 / ATCC MYA-4617 / FGSC 8958)	fungi	0	0	0	0.159167
OlR_008896	557	55.4	Zinc finger protein	tr--fungi	Magnaporthe oryzae (strain 70-15 / ATCC MYA-4617 / FGSC 8958)	fungi	0	0	0	0.1591
OlR_087109	683	56.6	Putative uncharacterized protein	tr--fungi	Magnaporthe oryzae (strain 70-15 / ATCC MYA-4617 / FGSC 8958)	fungi	0	0	0	0.158967
OlR_023822	901	58	Hydroxyacylglutathione hydrolase	tr--fungi	Magnaporthe oryzae (strain 70-15 / ATCC MYA-4617 / FGSC 8958)	fungi	0	0	0	0.158867
OlR_107852	497	54.5	Fungal cellulose binding domain-containing protein	tr--fungi	Magnaporthe oryzae (strain 70-15 / ATCC MYA-4617 / FGSC 8958)	fungi	0	0	0	0.158867
OlR_033116	945	58.6	Pyruvate dehydrogenase E1 component subunit alpha	tr--fungi	Magnaporthe oryzae (strain 70-15 / ATCC MYA-4617 / FGSC 8958)	fungi	0	0	0	0.1584
OlR_028624	857	53.6	Putative uncharacterized protein	tr--fungi	Magnaporthe oryzae (strain 70-15 / ATCC MYA-4617 / FGSC 8958)	fungi	0	0	0	0.1581
OlR_018797	884	51.9	Putative uncharacterized protein	tr--fungi	Magnaporthe oryzae (strain 70-15 / ATCC MYA-4617 / FGSC 8958)	fungi	0	0	0	0.158
OlR_005953	491	56	Developmental regulator VelB	tr--fungi	Magnaporthe oryzae (strain 70-15 / ATCC MYA-4617 / FGSC 8958)	fungi	0	0	0	0.157933
OlR_004686	2257	57.1	Putative uncharacterized protein	tr--fungi	Magnaporthe oryzae (strain 70-15 / ATCC MYA-4617 / FGSC 8958)	fungi	0	0	0	0.157733
OlR_025944	965	55	Putative uncharacterized protein	tr--fungi	Magnaporthe oryzae (strain 70-15 / ATCC MYA-4617 / FGSC 8958)	fungi	0	0	0	0.157633
OlR_031054	408	62	Putative uncharacterized protein	tr--fungi	Magnaporthe oryzae (strain 70-15 / ATCC MYA-4617 / FGSC 8958)	fungi	0	0	0	0.157433
OlR_036044	463	59.1	Hydroxyacylglutathione hydrolase	tr--fungi	Magnaporthe oryzae (strain 70-15 / ATCC MYA-4617 / FGSC 8958)	fungi	0	0	0	0.157333
OlR_044696	489	59.7	Arv1 superfamily protein	tr--fungi	Magnaporthe oryzae (strain 70-15 / ATCC MYA-4617 / FGSC 8958)	fungi	0	0	0	0.156933
OlR_026280	436	60	Putative uncharacterized protein	tr--fungi	Magnaporthe oryzae (strain 70-15 / ATCC MYA-4617 / FGSC 8958)	fungi	0	0	0	0.156667
OlR_041101	538	58.5	Coatomer subunit gamma	tr--fungi	Magnaporthe oryzae (strain 70-15 / ATCC MYA-4617 / FGSC 8958)	fungi	0	0	0	0.1565
OlR_025615	340	58.5	Putative uncharacterized protein	tr--fungi	Magnaporthe oryzae (strain 70-15 / ATCC MYA-4617 / FGSC 8958)	fungi	0	0	0	0.1564
OlR_142823	1094	58.9	Putative uncharacterized protein	tr--fungi	Magnaporthe oryzae (strain 70-15 / ATCC MYA-4617 / FGSC 8958)	fungi	0	0	0	0.156367
OlR_014955	1452	56.2	Putative uncharacterized protein	tr--fungi	Magnaporthe oryzae (strain 70-15 / ATCC MYA-4617 / FGSC 8958)	fungi	0	0	0	0.1563
OlR_031155	337	54.8	Glutamine-dependent NAD(+) synthetase	tr--fungi	Magnaporthe oryzae (strain 70-15 / ATCC MYA-4617 / FGSC 8958)	fungi	0	0	0	0.156
OlR_020530	383	61.3	Putative uncharacterized protein	tr--fungi	Magnaporthe oryzae (strain 70-15 / ATCC MYA-4617 / FGSC 8958)	fungi	0	0	0	0.1558
OlR_142921	522	62.2	ZZ type zinc finger domain-containing protein	tr--fungi	Magnaporthe oryzae (strain 70-15 / ATCC MYA-4617 / FGSC 8958)	fungi	0	0	0	0.155667
OlR_028278	566	55.4	Putative uncharacterized protein	tr--fungi	Magnaporthe oryzae (strain 70-15 / ATCC MYA-4617 / FGSC 8958)	fungi	0	0	0	0.1555
OlR_138370	721	63.8	Putative uncharacterized protein	tr--fungi	Magnaporthe oryzae (strain 70-15 / ATCC MYA-4617 / FGSC 8958)	fungi	0	0	0	0.1549
OlR_029963	587	55.7	Tubulin-specific chaperone C	tr--fungi	Magnaporthe oryzae (strain 70-15 / ATCC MYA-4617 / FGSC 8958)	fungi	0	0	0	0.154733
OlR_038458	315	56.1	Putative uncharacterized protein	tr--fungi	Magnaporthe oryzae (strain 70-15 / ATCC MYA-4617 / FGSC 8958)	fungi	0	0	0	0.154667
OlR_012255	498	61.6	Alpha-N-arabinofuranosidase 2	tr--fungi	Magnaporthe oryzae (strain 70-15 / ATCC MYA-4617 / FGSC 8958)	fungi	0	0	0	0.154233
OlR_024849	695	59.1	Small heat shock protein	tr--fungi	Magnaporthe oryzae (strain 70-15 / ATCC MYA-4617 / FGSC 8958)	fungi	0	0	0	0.154
OlR_006230	842	60.4	Putative uncharacterized protein	tr--fungi	Magnaporthe oryzae (strain 70-15 / ATCC MYA-4617 / FGSC 8958)	fungi	0	0	0	0.153927
OlR_013908	1497	53.2	Tryptophanyl-tRNA synthetase	tr--fungi	Magnaporthe oryzae (strain 70-15 / ATCC MYA-4617 / FGSC 8958)	fungi	0	0	0	0.153567
OlR_143527	1453	55.5	Eukaryotic translation initiation factor 3 subunit E	sp--fungi	Magnaporthe oryzae (strain 70-15 / ATCC MYA-4617 / FGSC 8958)	fungi	0	0	0	0.153533
OlR_107364	1007	56.8	Putative uncharacterized protein	tr--fungi	Magnaporthe oryzae (strain 70-15 / ATCC MYA-4617 / FGSC 8958)	fungi	0	0	0	0.152967
OlR_025387	625	52.8	Putative uncharacterized protein	tr--fungi	Magnaporthe oryzae (strain 70-15 / ATCC MYA-4617 / FGSC 8958)	fungi	0	0	0	0.152833
OlR_102122	1745	54	CAP20	tr--fungi	Magnaporthe oryzae (strain 70-15 / ATCC MYA-4617 / FGSC 8958)	fungi	0	0	0	0.1526
OlR_014350	607	53.5	Putative uncharacterized protein	tr--fungi	Magnaporthe oryzae (strain 70-15 / ATCC MYA-4617 / FGSC 8958)	fungi	0	0	0	0.152367
OlR_041544	312	58	Putative uncharacterized protein	tr--fungi	Magnaporthe oryzae (strain 70-15 / ATCC MYA-4617 / FGSC 8958)	fungi	0	0	0	0.1523
OlR_034768	479	54.2	Exoglucanase-6A	tr--fungi	Magnaporthe oryzae (strain 70-15 / ATCC MYA-4617 / FGSC 8958)	fungi	0	0	0	0.151533
OlR_128623	617	51.8	Putative uncharacterized protein	tr--fungi	Magnaporthe oryzae (strain 70-15 / ATCC MYA-4617 / FGSC 8958)	fungi	0	0	0	0.151333
OlR_127121	724	53.7	Vesicular-fusion protein SEC17	tr--fungi	Magnaporthe oryzae (strain 70-15 / ATCC MYA-4617 / FGSC 8958)	fungi	0	0	0	0.151267
OlR_019191	617	58.8	Putative uncharacterized protein	tr--fungi	Magnaporthe oryzae (strain 70-15 / ATCC MYA-4617 / FGSC 8958)	fungi	0	0	0	0.151133
OlR_048250	216	55.5	Carotenoid oxygenase	tr--fungi	Magnaporthe oryzae (strain 70-15 / ATCC MYA-4617 / FGSC 8958)	fungi	0	0	0	0.151067
OlR_018497	600	54.1	CMGC/CK2 protein kinase	tr--fungi	Magnaporthe oryzae (strain 70-15 / ATCC MYA-4617 / FGSC 8958)	fungi	0	0	0	0.151
OlR_036848	586	58	Putative uncharacterized protein	tr--fungi	Magnaporthe oryzae (strain 70-15 / ATCC MYA-4617 / FGSC 8958)	fungi	0	0	0	0.150967
OlR_021264	780	56.7	Mitochondrial 2-oxodicarboxylate transporter	tr--fungi	Magnaporthe oryzae (strain 70-15 / ATCC MYA-4617 / FGSC 8958)	fungi	0	0	0	0.150567
OlR_143106	2266	52	Vacuolar calcium ion transporter	tr--fungi	Magnaporthe oryzae (strain 70-15 / ATCC MYA-4617 / FGSC 8958)	fungi	0	0	0	0.1495
OlR_035536	1569	56	Cytochrome P450 61	tr--fungi	Magnaporthe oryzae (strain 70-15 / ATCC MYA-4617 / FGSC 8958)	fungi	0	0	0	0.149367
OlR_115598	512	55.8	Phosducin	tr--fungi	Magnaporthe oryzae (strain 70-15 / ATCC MYA-4617 / FGSC 8958)	fungi	0	0	0	0.1492
OlR_141959	614	53.4	Putative uncharacterized protein	tr--fungi	Magnaporthe oryzae (strain 70-15 / ATCC MYA-4617 / FGSC 8958)	fungi	0	0	0	0.149167
OlR_037639	834	56.9	Putative uncharacterized protein	tr--fungi	Magnaporthe oryzae (strain 70-15 / ATCC MYA-4617 / FGSC 8958)	fungi	0	0	0	0.149133
OlR_098129	783	53.5	Putative uncharacterized protein	tr--fungi	Magnaporthe oryzae (strain 70-15 / ATCC MYA-4617 / FGSC 8958)	fungi	0	0	0	0.149
OlR_038231	378	51	SNARE Ykt6	tr--fungi	Magnaporthe oryzae (strain 70-15 / ATCC MYA-4617 / FGSC 8958)	fungi	0	0	0	0.148933
OlR_009265	1249	54.2	CAMK protein kinase	tr--fungi	Magnaporthe oryzae (strain 70-15 / ATCC MYA-4617 / FGSC 8958)	fungi	0	0	0	0.148733
OlR_022474	685	54.3	Putative uncharacterized protein	tr--fungi	Magnaporthe oryzae (strain 70-15 / ATCC MYA-4617 / FGSC 8958)	fungi	0	0	0	0.1483
OlR_142382	1012	53.6	Putative uncharacterized protein	tr--fungi	Magnaporthe oryzae (strain 70-15 / ATCC MYA-4617 / FGSC 8958)	fungi	0	0	0	0.148167
OlR_045173	290	60.3	Putative uncharacterized protein	tr--fungi	Magnaporthe oryzae (strain 70-15 / ATCC MYA-4617 / FGSC 8958)	fungi	0	0	0	0.148167
OlR_008628	905	60.6	Glucose-6-phosphate isomerase	tr--fungi	Magnaporthe oryzae (strain 70-15 / ATCC MYA-4617 / FGSC 8958)	fungi	0	0	0	0.147867
OlR_014460	283	63.9	Peptide transporter PTR2	tr--fungi	Magnaporthe oryzae (strain 70-15 / ATCC MYA-4617 / FGSC 8958)	fungi	0	0	0	0.147733
OlR_009253	384	57.8	Putative uncharacterized protein	tr--fungi	Magnaporthe oryzae (strain 70-15 / ATCC MYA-4617 / FGSC 8958)	fungi	0	0	0	0.147667
OlR_030971	1102	57.2	Coatomer alpha subunit	tr--fungi	Magnaporthe oryzae (strain 70-15 / ATCC MYA-4617 / FGSC 8958)	fungi	0	0	0	0.147533
OlR_119992	364	60.1	Heat shock protein 60	tr--fungi	Magnaporthe oryzae (strain 70-15 / ATCC MYA-4617 / FGSC 8958)	fungi	0	0	0	0.147433
OlR_031762	593	56.9	Putative uncharacterized protein	tr--fungi	Magnaporthe oryzae (strain 70-15 / ATCC MYA-4617 / FGSC 8958)	fungi	0	0	0	0.147133
OlR_020495	1343	56.6	Putative uncharacterized protein	tr--fungi	Magnaporthe oryzae (strain 70-15 / ATCC MYA-4617 / FGSC 8958)	fungi	0	0	0	0.1471
OlR_015481	574	50.5	Actin-like protein 2/3 complex subunit 4	tr--fungi	Magnaporthe oryzae (strain 70-15 / ATCC MYA-4617 / FGSC 8958)	fungi	0	0	0	0.146933
OlR_022868	833	57.6	Putative uncharacterized protein	tr--fungi	Magnaporthe oryzae (strain 70-15 / ATCC MYA-4617 / FGSC 8958)	fungi	0	0	0	0.146933
OlR_012407	1190	52.1	Putative uncharacterized protein	tr--fungi	Magnaporthe oryzae (strain 70-15 / ATCC MYA-4617 / FGSC 8958)	fungi	0	0	0	0.1469
OlR_009420	345	55.9	Delta-1-pyrroline-5-carboxylate dehydrogenase	tr--fungi	Magnaporthe oryzae (strain 70-15 / ATCC MYA-4617 / FGSC 8958)	fungi	0	0	0	0.146833
OlR_007195	921	55	Transketolase	tr--fungi	Magnaporthe oryzae (strain 70-15 / ATCC MYA-4617 / FGSC 8958)	fungi	0	0	0	0.146767
OlR_031509	451	58	Sterol 24-C-methyltransferase	tr--fungi	Magnaporthe oryzae (strain 70-15 / ATCC MYA-4617 / FGSC 8958)	fungi	0	0	0	0.146267
OlR_107820	940	57	Putative uncharacterized protein	tr--fungi	Magnaporthe oryzae (strain 70-15 / ATCC MYA-4617 / FGSC 8958)	fungi	0	0	0	0.1462
OlR_039722	421	59.1	Putative uncharacterized protein	tr--fungi	Magnaporthe oryzae (strain 70-15 / ATCC MYA-4617 / FGSC 8958)	fungi	0	0	0	0.1462
OlR_022949	361	59	Putative uncharacterized protein	tr--fungi	Magnaporthe oryzae (strain 70-15 / ATCC MYA-4617 / FGSC 8958)	fungi	0	0	0	0.146167
OlR_073605	537	54.7	ZZ type zinc finger domain-containing protein	tr--fungi	Magnaporthe oryzae (strain 70-15 / ATCC MYA-4617 / FGSC 8958)	fungi	0	0	0	0.1461
OlR_044796	563	59.5	Putative uncharacterized protein	tr--fungi	Magnaporthe oryzae (strain 70-15 / ATCC MYA-4617 / FGSC 8958)	fungi	0	0	0	0.145933
OlR_045090	430	60	Putative uncharacterized protein	tr--fungi	Magnaporthe oryzae (strain 70-15 / ATCC MYA-4617 / FGSC 8958)	fungi	0	0	0	0.145733
OlR_037058	447	54.5	Beta-glucosidase A	tr--fungi	Magnaporthe oryzae (strain 70-15 / ATCC MYA-4617 / FGSC 8958)	fungi	0	0	0	0.1457
OlR_036533	1334	55.3	Helix-loop-helix DNA binding protein	tr--fungi	Magnaporthe oryzae (strain 70-15 / ATCC MYA-4617 / FGSC 8958)	fungi	0	0	0	0.145667
OlR_102326	1419	62.3	Copper radical oxidase	tr--fungi	Magnaporthe oryzae (strain 70-15 / ATCC MYA-4617 / FGSC 8958)	fungi	0	0	0	0.145667
OlR_017355	563	60	Putative uncharacterized protein	tr--fungi	Magnaporthe oryzae (strain 70-15 / ATCC MYA-4617 / FGSC 8958)	fungi	0	0	0	0.145367
OlR_036726	342	56.4	Putative uncharacterized protein	tr--fungi	Magnaporthe oryzae (strain 70-15 / ATCC MYA-4617 / FGSC 8958)	fungi	0	0	0	0.145167
OlR_041450	348	51.4	Cellobiose dehydrogenase	tr--fungi	Magnaporthe oryzae (strain 70-15 / ATCC MYA-4617 / FGSC 8958)	fungi	0	0	0	0.1451
OlR_139040	306	62.4	SNARE domain-containing protein	tr--fungi	Magnaporthe oryzae (strain 70-15 / ATCC MYA-4617 / FGSC 8958)	fungi	0	0	0	0.144667
OlR_020815	559	61.7	Putative uncharacterized protein	tr--fungi	Magnaporthe oryzae (strain 70-15 / ATCC MYA-4617 / FGSC 8958)	fungi	0	0	0	0.144233
OlR_011357	1363	53.9	Phosphatidate cytidylyltransferase	tr--fungi	Magnaporthe oryzae (strain 70-15 / ATCC MYA-4617 / FGSC 8958)	fungi	0	0	0	0.144067
OlR_131141	1207	57.9	Proteasome subunit alpha type	tr--fungi	Magnaporthe oryzae (strain 70-15 / ATCC MYA-4617 / FGSC 8958)	fungi	0	0	0	0.144
OlR_031967	651	52.6	Vacuolar protein sorting-associated protein 74	tr--fungi	Magnaporthe oryzae (strain 70-15 / ATCC MYA-4617 / FGSC 8958)	fungi	0	0	0	0.143633
OlR_034871	837	56.2	Arsenite resistance protein Ars2	tr--fungi	Magnaporthe oryzae (strain 70-15 / ATCC MYA-4617 / FGSC 8958)	fungi	0	0	0	0.143333
OlR_028646	752	55.3	Levo-lactonase	tr--fungi	Magnaporthe oryzae (strain 70-15 / ATCC MYA-4617 / FGSC 8958)	fungi	0	0	0	0.1433
OlR_068125	686	52.3	Solute carrier family 35 member E3	tr--fungi	Magnaporthe oryzae (strain 70-15 / ATCC MYA-4617 / FGSC 8958)	fungi	0	0	0	0.143233
OlR_041823	362	63.8	Glycosyl hydrolase family 43 protein	tr--fungi	Magnaporthe oryzae (strain 70-15 / ATCC MYA-4617 / FGSC 8958)	fungi	0	0	0	0.143
OlR_030785	762	59.1	Putative uncharacterized protein	tr--fungi	Magnaporthe oryzae (strain 70-15 / ATCC MYA-4617 / FGSC 8958)	fungi	0	0	0	0.143
OlR_018102	875	56.4	Cytochrome P450 52A5	tr--fungi	Magnaporthe oryzae (strain 70-15 / ATCC MYA-4617 / FGSC 8958)	fungi	0	0	0	0.1428
OlR_031127	562	62.8	Feruloyl esterase B	tr--fungi	Magnaporthe oryzae (strain 70-15 / ATCC MYA-4617 / FGSC 8958)	fungi	0	0	0	0.142433
OlR_024679	672	56.5	Putative uncharacterized protein	tr--fungi	Magnaporthe oryzae (strain 70-15 / ATCC MYA-4617 / FGSC 8958)	fungi	0	0	0	0.142333
OlR_007955	240	54.1	Putative uncharacterized protein	tr--fungi	Magnaporthe oryzae (strain 70-15 / ATCC MYA-4617 / FGSC 8958)	fungi	0	0	0	0.142333
OlR_033293	538	54.6	Putative uncharacterized protein	tr--fungi	Magnaporthe oryzae (strain 70-15 / ATCC MYA-4617 / FGSC 8958)	fungi	0	0	0	0.142333
OlR_030480	234	64.1	Putative uncharacterized protein	tr--fungi	Magnaporthe oryzae (strain 70-15 / ATCC MYA-4617 / FGSC 8958)	fungi	0	0	0	0.1423
OlR_036537	384	55.4	Nuc-1 negative regulatory protein preg	tr--fungi	Magnaporthe oryzae (strain 70-15 / ATCC MYA-4617 / FGSC 8958)	fungi	0	0	0	0.1421
OlR_030922	930	50.4	Putative uncharacterized protein	tr--fungi	Magnaporthe oryzae (strain 70-15 / ATCC MYA-4617 / FGSC 8958)	fungi	0	0	0	0.141967
OlR_027819	808	54.3	Endoribonuclease L-PSP	tr--fungi	Magnaporthe oryzae (strain 70-15 / ATCC MYA-4617 / FGSC 8958)	fungi	0	0	0	0.141933
OlR_114176	1127	55.2	Transcriptional activator protein acu-15	tr--fungi	Magnaporthe oryzae (strain 70-15 / ATCC MYA-4617 / FGSC 8958)	fungi	0	0	0	0.1419
OlR_025840	396	64.8	Mannosyl-oligosaccharide 1,2-alpha-mannosidase IC	tr--fungi	Magnaporthe oryzae (strain 70-15 / ATCC MYA-4617 / FGSC 8958)	fungi	0	0	0	0.141867
OlR_027013	574	58.3	Acetolactate synthase	tr--fungi	Magnaporthe oryzae (strain 70-15 / ATCC MYA-4617 / FGSC 8958)	fungi	0	0	0	0.1417
OlR_024476	750	55.6	Prefoldin subunit 3	tr--fungi	Magnaporthe oryzae (strain 70-15 / ATCC MYA-4617 / FGSC 8958)	fungi	0	0	0	0.14162
OlR_134831	1186	54.6	Putative uncharacterized protein	tr--fungi	Magnaporthe oryzae (strain 70-15 / ATCC MYA-4617 / FGSC 8958)	fungi	0	0	0	0.1416
OlR_017322	466	51.9	Putative uncharacterized protein	tr--fungi	Magnaporthe oryzae (strain 70-15 / ATCC MYA-4617 / FGSC 8958)	fungi	0	0	0	0.141567
OlR_037028	513	54.5	NADP-dependent alcohol dehydrogenase 6	tr--fungi	Magnaporthe oryzae (strain 70-15 / ATCC MYA-4617 / FGSC 8958)	fungi	0	0	0	0.141567
OlR_112262	1236	51.9	Serine/threonine protein kinase	tr--fungi	Magnaporthe oryzae (strain 70-15 / ATCC MYA-4617 / FGSC 8958)	fungi	0	0	0	0.141233
OlR_041187	582	53	D-lactate dehydrogenase	tr--fungi	Magnaporthe oryzae (strain 70-15 / ATCC MYA-4617 / FGSC 8958)	fungi	0	0	0	0.140833
OlR_013214	595	55.2	Putative uncharacterized protein	tr--fungi	Magnaporthe oryzae (strain 70-15 / ATCC MYA-4617 / FGSC 8958)	fungi	0	0	0	0.140633
OlR_020493	432	57.1	Delta-aminolevulinic acid dehydratase	tr--fungi	Magnaporthe oryzae (strain 70-15 / ATCC MYA-4617 / FGSC 8958)	fungi	0	0	0	0.140467
OlR_087819	1053	50.4	High osmolarity signaling protein SHO1	sp--fungi	Magnaporthe oryzae (strain 70-15 / ATCC MYA-4617 / FGSC 8958)	fungi	0	0	0	0.140367
OlR_025527	1337	53.1	RAN protein kinase	tr--fungi	Magnaporthe oryzae (strain 70-15 / ATCC MYA-4617 / FGSC 8958)	fungi	0	0	0	0.139833
OlR_037156	350	60	Putative uncharacterized protein	tr--fungi	Magnaporthe oryzae (strain 70-15 / ATCC MYA-4617 / FGSC 8958)	fungi	0	0	0	0.139767
OlR_040304	563	56.6	Transporter sec24	tr--fungi	Magnaporthe oryzae (strain 70-15 / ATCC MYA-4617 / FGSC 8958)	fungi	0	0	0	0.139567
OlR_118202	1230	53.3	Putative uncharacterized protein	tr--fungi	Magnaporthe oryzae (strain 70-15 / ATCC MYA-4617 / FGSC 8958)	fungi	0	0	0	0.139367
OlR_011001	427	59	Putative uncharacterized protein	tr--fungi	Magnaporthe oryzae (strain 70-15 / ATCC MYA-4617 / FGSC 8958)	fungi	0	0	0	0.139167
OlR_120169	873	54.5	GMF family protein	tr--fungi	Magnaporthe oryzae (strain 70-15 / ATCC MYA-4617 / FGSC 8958)	fungi	0	0	0	0.139057
OlR_141427	1125	58.7	Importin subunit alpha	tr--fungi	Magnaporthe oryzae (strain 70-15 / ATCC MYA-4617 / FGSC 8958)	fungi	0	0	0	0.1386
OlR_027566	395	59.4	ARP2/3 complex 34 kDa subunit	tr--fungi	Magnaporthe oryzae (strain 70-15 / ATCC MYA-4617 / FGSC 8958)	fungi	0	0	0	0.138433
OlR_031816	484	61.5	Putative uncharacterized protein	tr--fungi	Magnaporthe oryzae (strain 70-15 / ATCC MYA-4617 / FGSC 8958)	fungi	0	0	0	0.1382
OlR_141615	402	63.4	Putative uncharacterized protein	tr--fungi	Magnaporthe oryzae (strain 70-15 / ATCC MYA-4617 / FGSC 8958)	fungi	0	0	0	0.137933
OlR_108469	949	60.8	Pyruvate kinase	tr--fungi	Magnaporthe oryzae (strain 70-15 / ATCC MYA-4617 / FGSC 8958)	fungi	0	0	0	0.137733
OlR_018148	359	64	Acetolactate synthase	tr--fungi	Magnaporthe oryzae (strain 70-15 / ATCC MYA-4617 / FGSC 8958)	fungi	0	0	0	0.137667
OlR_019155	747	54.4	Zinc metalloprotease mde10	tr--fungi	Magnaporthe oryzae (strain 70-15 / ATCC MYA-4617 / FGSC 8958)	fungi	0	0	0	0.137533
OlR_026495	776	54.5	Putative uncharacterized protein	tr--fungi	Magnaporthe oryzae (strain 70-15 / ATCC MYA-4617 / FGSC 8958)	fungi	0	0	0	0.137207
OlR_140114	1192	54.6	Putative uncharacterized protein	tr--fungi	Magnaporthe oryzae (strain 70-15 / ATCC MYA-4617 / FGSC 8958)	fungi	0	0	0	0.1371
OlR_043597	351	59.5	Valyl-tRNA synthetase	tr--fungi	Magnaporthe oryzae (strain 70-15 / ATCC MYA-4617 / FGSC 8958)	fungi	0	0	0	0.137
OlR_100489	378	54.7	Putative uncharacterized protein	tr--fungi	Magnaporthe oryzae (strain 70-15 / ATCC MYA-4617 / FGSC 8958)	fungi	0	0	0	0.137
OlR_099253	350	60.2	Putative uncharacterized protein	tr--fungi	Magnaporthe oryzae (strain 70-15 / ATCC MYA-4617 / FGSC 8958)	fungi	0	0	0	0.1367
OlR_018874	1155	54.1	Putative uncharacterized protein	tr--fungi	Magnaporthe oryzae (strain 70-15 / ATCC MYA-4617 / FGSC 8958)	fungi	0	0	0	0.1367
OlR_033518	1486	55.2	Potassium/sodium efflux P-type ATPase	tr--fungi	Magnaporthe oryzae (strain 70-15 / ATCC MYA-4617 / FGSC 8958)	fungi	0	0	0	0.136687
OlR_019810	644	53.5	Putative uncharacterized protein	tr--fungi	Magnaporthe oryzae (strain 70-15 / ATCC MYA-4617 / FGSC 8958)	fungi	0	0	0	0.136167
OlR_136128	655	56.6	Quinate permease	tr--fungi	Magnaporthe oryzae (strain 70-15 / ATCC MYA-4617 / FGSC 8958)	fungi	0	0	0	0.136067
OlR_125828	666	58.2	Putative uncharacterized protein	tr--fungi	Magnaporthe oryzae (strain 70-15 / ATCC MYA-4617 / FGSC 8958)	fungi	0	0	0	0.136033
OlR_128706	793	58	5-methyltetrahydropteroyltriglutamate-homocysteine S-methyltransferase	tr--fungi	Magnaporthe oryzae (strain 70-15 / ATCC MYA-4617 / FGSC 8958)	fungi	0	0	0	0.135867
OlR_046808	520	56.5	Putative uncharacterized protein	tr--fungi	Magnaporthe oryzae (strain 70-15 / ATCC MYA-4617 / FGSC 8958)	fungi	0	0	0	0.135767
OlR_014012	694	53.1	Putative uncharacterized protein	tr--fungi	Magnaporthe oryzae (strain 70-15 / ATCC MYA-4617 / FGSC 8958)	fungi	0	0	0	0.135533
OlR_041665	408	55.6	FACT complex subunit spt-16	tr--fungi	Magnaporthe oryzae (strain 70-15 / ATCC MYA-4617 / FGSC 8958)	fungi	0	0	0	0.135433
OlR_011522	544	59.5	Putative uncharacterized protein	tr--fungi	Magnaporthe oryzae (strain 70-15 / ATCC MYA-4617 / FGSC 8958)	fungi	0	0	0	0.135333
OlR_040715	237	64.9	Endo-1,4-beta-xylanase	tr--fungi	Magnaporthe oryzae (strain 70-15 / ATCC MYA-4617 / FGSC 8958)	fungi	0	0	0	0.1353
OlR_040391	325	58.1	Glutathionylspermidine synthase	tr--fungi	Magnaporthe oryzae (strain 70-15 / ATCC MYA-4617 / FGSC 8958)	fungi	0	0	0	0.135267
OlR_033600	722	51.6	Negative cofactor 2 complex subunit beta	tr--fungi	Magnaporthe oryzae (strain 70-15 / ATCC MYA-4617 / FGSC 8958)	fungi	0	0	0	0.1352
OlR_036687	391	55.2	ThiJ/PfpI family protein	tr--fungi	Magnaporthe oryzae (strain 70-15 / ATCC MYA-4617 / FGSC 8958)	fungi	0	0	0	0.1352
OlR_028264	310	59.6	CMGC/SRPK protein kinase, variant	tr--fungi	Magnaporthe oryzae (strain 70-15 / ATCC MYA-4617 / FGSC 8958)	fungi	0	0	0	0.134933
OlR_039655	1072	57.1	Enoyl-CoA hydratase/isomerase	tr--fungi	Magnaporthe oryzae (strain 70-15 / ATCC MYA-4617 / FGSC 8958)	fungi	0	0	0	0.134933
OlR_040148	457	58.4	Transketolase	tr--fungi	Magnaporthe oryzae (strain 70-15 / ATCC MYA-4617 / FGSC 8958)	fungi	0	0	0	0.1349
OlR_097924	1527	59.4	Putative uncharacterized protein	tr--fungi	Magnaporthe oryzae (strain 70-15 / ATCC MYA-4617 / FGSC 8958)	fungi	0	0	0	0.134733
OlR_030482	272	60.2	Putative uncharacterized protein	tr--fungi	Magnaporthe oryzae (strain 70-15 / ATCC MYA-4617 / FGSC 8958)	fungi	0	0	0	0.134733
OlR_045535	570	59.4	Potassium/sodium efflux P-type ATPase	tr--fungi	Magnaporthe oryzae (strain 70-15 / ATCC MYA-4617 / FGSC 8958)	fungi	0	0	0	0.134667
OlR_018247	1055	59.1	Putative uncharacterized protein	tr--fungi	Magnaporthe oryzae (strain 70-15 / ATCC MYA-4617 / FGSC 8958)	fungi	0	0	0	0.134637
OlR_036282	467	57.3	D-3-phosphoglycerate dehydrogenase 2	tr--fungi	Magnaporthe oryzae (strain 70-15 / ATCC MYA-4617 / FGSC 8958)	fungi	0	0	0	0.134633
OlR_132504	1382	55.3	CTLH domain-containing protein	tr--fungi	Magnaporthe oryzae (strain 70-15 / ATCC MYA-4617 / FGSC 8958)	fungi	0	0	0	0.134633
OlR_034591	962	55.4	Ribose-phosphate pyrophosphokinase 1	tr--fungi	Magnaporthe oryzae (strain 70-15 / ATCC MYA-4617 / FGSC 8958)	fungi	0	0	0	0.1346
OlR_118393	1846	56.1	Pre-mRNA-processing factor 39	tr--fungi	Magnaporthe oryzae (strain 70-15 / ATCC MYA-4617 / FGSC 8958)	fungi	0	0	0	0.134567
OlR_007699	314	61.7	Putative uncharacterized protein	tr--fungi	Magnaporthe oryzae (strain 70-15 / ATCC MYA-4617 / FGSC 8958)	fungi	0	0	0	0.134533
OlR_037869	928	51.2	Putative uncharacterized protein	tr--fungi	Magnaporthe oryzae (strain 70-15 / ATCC MYA-4617 / FGSC 8958)	fungi	0	0	0	0.1344
OlR_045118	317	63	Aminopeptidase Y	tr--fungi	Magnaporthe oryzae (strain 70-15 / ATCC MYA-4617 / FGSC 8958)	fungi	0	0	0	0.1344
OlR_023062	441	56.9	Putative uncharacterized protein	tr--fungi	Magnaporthe oryzae (strain 70-15 / ATCC MYA-4617 / FGSC 8958)	fungi	0	0	0	0.134333
OlR_029161	574	54.7	Putative uncharacterized protein	tr--fungi	Magnaporthe oryzae (strain 70-15 / ATCC MYA-4617 / FGSC 8958)	fungi	0	0	0	0.134267
OlR_116600	942	53.2	Probable Xaa-Pro aminopeptidase P	sp--fungi	Magnaporthe oryzae (strain 70-15 / ATCC MYA-4617 / FGSC 8958)	fungi	0	0	0	0.134267
OlR_035043	559	54.7	Chitin synthase export chaperone	tr--fungi	Magnaporthe oryzae (strain 70-15 / ATCC MYA-4617 / FGSC 8958)	fungi	0	0	0	0.1342
OlR_028012	527	55.9	Proline permease	tr--fungi	Magnaporthe oryzae (strain 70-15 / ATCC MYA-4617 / FGSC 8958)	fungi	0	0	0	0.134133
OlR_043285	403	55.3	Putative uncharacterized protein	tr--fungi	Magnaporthe oryzae (strain 70-15 / ATCC MYA-4617 / FGSC 8958)	fungi	0	0	0	0.1341
OlR_122818	413	61	Putative uncharacterized protein	tr--fungi	Magnaporthe oryzae (strain 70-15 / ATCC MYA-4617 / FGSC 8958)	fungi	0	0	0	0.134
OlR_007338	1094	55.8	Putative uncharacterized protein	tr--fungi	Magnaporthe oryzae (strain 70-15 / ATCC MYA-4617 / FGSC 8958)	fungi	0	0	0	0.134
OlR_044092	266	64.2	Putative uncharacterized protein	tr--fungi	Magnaporthe oryzae (strain 70-15 / ATCC MYA-4617 / FGSC 8958)	fungi	0	0	0	0.133933
OlR_015373	544	55.5	Phenylalanyl-tRNA synthetase subunit alpha	tr--fungi	Magnaporthe oryzae (strain 70-15 / ATCC MYA-4617 / FGSC 8958)	fungi	0	0	0	0.1338
OlR_042217	555	58.9	NADP-dependent alcohol dehydrogenase 6	tr--fungi	Magnaporthe oryzae (strain 70-15 / ATCC MYA-4617 / FGSC 8958)	fungi	0	0	0	0.1337
OlR_131548	2567	54.2	Putative uncharacterized protein	tr--fungi	Magnaporthe oryzae (strain 70-15 / ATCC MYA-4617 / FGSC 8958)	fungi	0	0	0	0.133367
OlR_007426	2087	55.3	G2/mitotic-specific cyclin-B1	tr--fungi	Magnaporthe oryzae (strain 70-15 / ATCC MYA-4617 / FGSC 8958)	fungi	0	0	0	0.133267
OlR_048273	324	58.3	Carnitine O-acetyltransferase	tr--fungi	Magnaporthe oryzae (strain 70-15 / ATCC MYA-4617 / FGSC 8958)	fungi	0	0	0	0.133167
OlR_012031	889	58.8	tRNA selenocysteine-associated protein 1	tr--fungi	Magnaporthe oryzae (strain 70-15 / ATCC MYA-4617 / FGSC 8958)	fungi	0	0	0	0.1331
OlR_021377	561	56.1	Eukaryotic translation initiation factor 3 subunit A	sp--fungi	Magnaporthe oryzae (strain 70-15 / ATCC MYA-4617 / FGSC 8958)	fungi	0	0	0	0.132967
OlR_046863	407	60.1	PSP1 domain-containing protein	tr--fungi	Magnaporthe oryzae (strain 70-15 / ATCC MYA-4617 / FGSC 8958)	fungi	0	0	0	0.132733
OlR_029939	564	62.9	Putative uncharacterized protein	tr--fungi	Magnaporthe oryzae (strain 70-15 / ATCC MYA-4617 / FGSC 8958)	fungi	0	0	0	0.1326
OlR_032090	814	53.8	Putative uncharacterized protein	tr--fungi	Magnaporthe oryzae (strain 70-15 / ATCC MYA-4617 / FGSC 8958)	fungi	0	0	0	0.132567
OlR_137325	1301	53.8	Ras-like protein Rab-6A	tr--fungi	Magnaporthe oryzae (strain 70-15 / ATCC MYA-4617 / FGSC 8958)	fungi	0	0	0	0.132467
OlR_047393	211	61.1	Methionine aminopeptidase 2 homolog MGG_00966	sp--fungi	Magnaporthe oryzae (strain 70-15 / ATCC MYA-4617 / FGSC 8958)	fungi	0	0	0	0.132367
OlR_028055	940	57.4	ATP synthase subunit 4	tr--fungi	Magnaporthe oryzae (strain 70-15 / ATCC MYA-4617 / FGSC 8958)	fungi	0	0	0	0.1323
OlR_016950	1125	59.4	Putative uncharacterized protein	tr--fungi	Magnaporthe oryzae (strain 70-15 / ATCC MYA-4617 / FGSC 8958)	fungi	0	0	0	0.1323
OlR_024173	399	56.6	Putative uncharacterized protein	tr--fungi	Magnaporthe oryzae (strain 70-15 / ATCC MYA-4617 / FGSC 8958)	fungi	0	0	0	0.1322
OlR_028311	611	62.6	Cytochrome c1	tr--fungi	Magnaporthe oryzae (strain 70-15 / ATCC MYA-4617 / FGSC 8958)	fungi	0	0	0	0.1321
OlR_034660	1716	54.7	NAD(P) transhydrogenase	tr--fungi	Magnaporthe oryzae (strain 70-15 / ATCC MYA-4617 / FGSC 8958)	fungi	0	0	0	0.131967
OlR_139230	686	63.9	60S ribosomal protein L4-A	tr--fungi	Magnaporthe oryzae (strain 70-15 / ATCC MYA-4617 / FGSC 8958)	fungi	0	0	0	0.131433
OlR_102035	523	56.2	E3 ubiquitin-protein ligase ptr1 + RNA transporter 1	tr--fungi	Magnaporthe oryzae (strain 70-15 / ATCC MYA-4617 / FGSC 8958)	fungi	0	0	0	0.131133
OlR_142224	1021	58.3	Poly(RC)-binding protein 3	tr--fungi	Magnaporthe oryzae (strain 70-15 / ATCC MYA-4617 / FGSC 8958)	fungi	0	0	0	0.131
OlR_121181	837	58.1	Acetyl-CoA hydrolase	tr--fungi	Magnaporthe oryzae (strain 70-15 / ATCC MYA-4617 / FGSC 8958)	fungi	0	0	0	0.130967
OlR_034863	534	61.2	Putative uncharacterized protein	tr--fungi	Magnaporthe oryzae (strain 70-15 / ATCC MYA-4617 / FGSC 8958)	fungi	0	0	0	0.1309
OlR_043575	332	62.6	Beta-glucosidase 1	tr--fungi	Magnaporthe oryzae (strain 70-15 / ATCC MYA-4617 / FGSC 8958)	fungi	0	0	0	0.1307
OlR_035736	791	54.2	Transcription initiation factor IIA subunit 2	sp--fungi	Magnaporthe oryzae (strain 70-15 / ATCC MYA-4617 / FGSC 8958)	fungi	0	0	0	0.130633
OlR_005643	705	53.9	A-factor-processing enzyme	tr--fungi	Magnaporthe oryzae (strain 70-15 / ATCC MYA-4617 / FGSC 8958)	fungi	0	0	0	0.1306
OlR_047111	299	62.2	Putative uncharacterized protein	tr--fungi	Magnaporthe oryzae (strain 70-15 / ATCC MYA-4617 / FGSC 8958)	fungi	0	0	0	0.130567
OlR_121785	1469	52.2	Putative uncharacterized protein	tr--fungi	Magnaporthe oryzae (strain 70-15 / ATCC MYA-4617 / FGSC 8958)	fungi	0	0	0	0.130533
OlR_017497	999	48.9	Ras-like protein	tr--fungi	Magnaporthe oryzae (strain 70-15 / ATCC MYA-4617 / FGSC 8958)	fungi	0	0	0	0.130367
OlR_024809	309	63.7	Putative uncharacterized protein	tr--fungi	Magnaporthe oryzae (strain 70-15 / ATCC MYA-4617 / FGSC 8958)	fungi	0	0	0	0.130233
OlR_025220	439	60.3	Lactose permease	tr--fungi	Magnaporthe oryzae (strain 70-15 / ATCC MYA-4617 / FGSC 8958)	fungi	0	0	0	0.130167
OlR_143352	1103	57.1	Isopentenyl-diphosphate Delta-isomerase	tr--fungi	Magnaporthe oryzae (strain 70-15 / ATCC MYA-4617 / FGSC 8958)	fungi	0	0	0	0.13
OlR_028779	761	58.3	Putative uncharacterized protein	tr--fungi	Magnaporthe oryzae (strain 70-15 / ATCC MYA-4617 / FGSC 8958)	fungi	0	0	0	0.129867
OlR_008615	1316	56.9	Alpha-mannosidase	tr--fungi	Magnaporthe oryzae (strain 70-15 / ATCC MYA-4617 / FGSC 8958)	fungi	0	0	0	0.1296
OlR_006402	1421	57.6	Eukaryotic translation initiation factor 3 subunit I	sp--fungi	Magnaporthe oryzae (strain 70-15 / ATCC MYA-4617 / FGSC 8958)	fungi	0	0	0	0.1296
OlR_031277	963	57.2	CCCH zinc finger protein	tr--fungi	Magnaporthe oryzae (strain 70-15 / ATCC MYA-4617 / FGSC 8958)	fungi	0	0	0	0.1294
OlR_028527	1405	55	Homocitrate synthase	tr--fungi	Magnaporthe oryzae (strain 70-15 / ATCC MYA-4617 / FGSC 8958)	fungi	0	0	0	0.129267
OlR_046168	302	56.2	Vacuolar protein sorting-associated protein 13	tr--fungi	Magnaporthe oryzae (strain 70-15 / ATCC MYA-4617 / FGSC 8958)	fungi	0	0	0	0.128833
OlR_006902	585	56.5	Putative uncharacterized protein	tr--fungi	Magnaporthe oryzae (strain 70-15 / ATCC MYA-4617 / FGSC 8958)	fungi	0	0	0	0.1288
OlR_040838	352	60.7	V-type proton ATPase catalytic subunit A	tr--fungi	Magnaporthe oryzae (strain 70-15 / ATCC MYA-4617 / FGSC 8958)	fungi	0	0	0	0.128667
OlR_045554	390	55.6	Rho-type GTPase-activating protein 1	tr--fungi	Magnaporthe oryzae (strain 70-15 / ATCC MYA-4617 / FGSC 8958)	fungi	0	0	0	0.128667
OlR_031705	744	54.4	Putative uncharacterized protein	tr--fungi	Magnaporthe oryzae (strain 70-15 / ATCC MYA-4617 / FGSC 8958)	fungi	0	0	0	0.128647
OlR_103915	890	53.9	CMGC/CK2 protein kinase	tr--fungi	Magnaporthe oryzae (strain 70-15 / ATCC MYA-4617 / FGSC 8958)	fungi	0	0	0	0.128567
OlR_042422	330	63.9	Glycosyl hydrolase	tr--fungi	Magnaporthe oryzae (strain 70-15 / ATCC MYA-4617 / FGSC 8958)	fungi	0	0	0	0.128433
OlR_026055	402	58.9	Putative uncharacterized protein	tr--fungi	Magnaporthe oryzae (strain 70-15 / ATCC MYA-4617 / FGSC 8958)	fungi	0	0	0	0.1284
OlR_138941	863	55.2	Protein SEY1	sp--fungi	Magnaporthe oryzae (strain 70-15 / ATCC MYA-4617 / FGSC 8958)	fungi	0	0	0	0.128367
OlR_012824	1264	50.2	AGC/AKT protein kinase	tr--fungi	Magnaporthe oryzae (strain 70-15 / ATCC MYA-4617 / FGSC 8958)	fungi	0	0	0	0.128367
OlR_020950	861	54.1	Putative uncharacterized protein	tr--fungi	Magnaporthe oryzae (strain 70-15 / ATCC MYA-4617 / FGSC 8958)	fungi	0	0	0	0.128367
OlR_017818	410	54.3	Endo-1,4-beta-xylanase	tr--fungi	Magnaporthe oryzae (strain 70-15 / ATCC MYA-4617 / FGSC 8958)	fungi	0	0	0	0.128333
OlR_020999	1208	57.5	Putative uncharacterized protein	tr--fungi	Magnaporthe oryzae (strain 70-15 / ATCC MYA-4617 / FGSC 8958)	fungi	0	0	0	0.128267
OlR_008439	535	57.5	Putative uncharacterized protein	tr--fungi	Magnaporthe oryzae (strain 70-15 / ATCC MYA-4617 / FGSC 8958)	fungi	0	0	0	0.127833
OlR_017936	647	60.1	Putative uncharacterized protein	tr--fungi	Magnaporthe oryzae (strain 70-15 / ATCC MYA-4617 / FGSC 8958)	fungi	0	0	0	0.127667
OlR_040705	728	57.1	Prolyl-tRNA synthetase	tr--fungi	Magnaporthe oryzae (strain 70-15 / ATCC MYA-4617 / FGSC 8958)	fungi	0	0	0	0.127667
OlR_121939	1164	55.2	Carbamoyl-phosphate synthase subunit arginine-specific small	tr--fungi	Magnaporthe oryzae (strain 70-15 / ATCC MYA-4617 / FGSC 8958)	fungi	0	0	0	0.127533
OlR_010933	682	53.2	DNA-directed RNA polymerase III polypeptide	tr--fungi	Magnaporthe oryzae (strain 70-15 / ATCC MYA-4617 / FGSC 8958)	fungi	0	0	0	0.1275
OlR_041140	272	65.4	Exoglucanase-6A	tr--fungi	Magnaporthe oryzae (strain 70-15 / ATCC MYA-4617 / FGSC 8958)	fungi	0	0	0	0.127467
OlR_038275	829	60.9	Putative uncharacterized protein	tr--fungi	Magnaporthe oryzae (strain 70-15 / ATCC MYA-4617 / FGSC 8958)	fungi	0	0	0	0.127433
OlR_016651	1511	57.9	Hsp88-like protein	tr--fungi	Magnaporthe oryzae (strain 70-15 / ATCC MYA-4617 / FGSC 8958)	fungi	0	0	0	0.127433
OlR_022507	527	55.7	Putative uncharacterized protein	tr--fungi	Magnaporthe oryzae (strain 70-15 / ATCC MYA-4617 / FGSC 8958)	fungi	0	0	0	0.127267
OlR_042602	321	54.8	Putative uncharacterized protein	tr--fungi	Magnaporthe oryzae (strain 70-15 / ATCC MYA-4617 / FGSC 8958)	fungi	0	0	0	0.127033
OlR_137945	597	57.1	Putative uncharacterized protein	tr--fungi	Magnaporthe oryzae (strain 70-15 / ATCC MYA-4617 / FGSC 8958)	fungi	0	0	0	0.127033
OlR_011114	951	57.5	Putative uncharacterized protein	tr--fungi	Magnaporthe oryzae (strain 70-15 / ATCC MYA-4617 / FGSC 8958)	fungi	0	0	0	0.126733
OlR_137561	916	55.4	Hob3	tr--fungi	Magnaporthe oryzae (strain 70-15 / ATCC MYA-4617 / FGSC 8958)	fungi	0	0	0	0.1266
OlR_045632	481	53.2	Putative uncharacterized protein	tr--fungi	Magnaporthe oryzae (strain 70-15 / ATCC MYA-4617 / FGSC 8958)	fungi	0	0	0	0.126467
OlR_009710	1097	54.5	Putative uncharacterized protein	tr--fungi	Magnaporthe oryzae (strain 70-15 / ATCC MYA-4617 / FGSC 8958)	fungi	0	0	0	0.1264
OlR_020229	650	55.6	Ras-like protein	tr--fungi	Magnaporthe oryzae (strain 70-15 / ATCC MYA-4617 / FGSC 8958)	fungi	0	0	0	0.125967
OlR_129839	538	56.3	Putative uncharacterized protein	tr--fungi	Magnaporthe oryzae (strain 70-15 / ATCC MYA-4617 / FGSC 8958)	fungi	0	0	0	0.1259
OlR_028250	568	51.9	Putative uncharacterized protein	tr--fungi	Magnaporthe oryzae (strain 70-15 / ATCC MYA-4617 / FGSC 8958)	fungi	0	0	0	0.125867
OlR_034822	223	59.1	Protoporphyrinogen oxidase	tr--fungi	Magnaporthe oryzae (strain 70-15 / ATCC MYA-4617 / FGSC 8958)	fungi	0	0	0	0.125733
OlR_036828	422	60.6	Putative uncharacterized protein	tr--fungi	Magnaporthe oryzae (strain 70-15 / ATCC MYA-4617 / FGSC 8958)	fungi	0	0	0	0.125667
OlR_121442	1981	55	Putative uncharacterized protein	tr--fungi	Magnaporthe oryzae (strain 70-15 / ATCC MYA-4617 / FGSC 8958)	fungi	0	0	0	0.125533
OlR_047238	291	53.2	Clathrin heavy chain	tr--fungi	Magnaporthe oryzae (strain 70-15 / ATCC MYA-4617 / FGSC 8958)	fungi	0	0	0	0.125333
OlR_032321	490	57.5	Golgi apparatus membrane protein TVP18	sp--fungi	Magnaporthe oryzae (strain 70-15 / ATCC MYA-4617 / FGSC 8958)	fungi	0	0	0	0.125167
OlR_026141	1027	56.3	Acetyl esterase	tr--fungi	Magnaporthe oryzae (strain 70-15 / ATCC MYA-4617 / FGSC 8958)	fungi	0	0	0	0.1251
OlR_022420	524	53.6	Putative uncharacterized protein	tr--fungi	Magnaporthe oryzae (strain 70-15 / ATCC MYA-4617 / FGSC 8958)	fungi	0	0	0	0.1251
OlR_033804	856	59.5	Putative uncharacterized protein	tr--fungi	Magnaporthe oryzae (strain 70-15 / ATCC MYA-4617 / FGSC 8958)	fungi	0	0	0	0.124867
OlR_033787	316	61.3	Excitatory amino acid transporter 2	tr--fungi	Magnaporthe oryzae (strain 70-15 / ATCC MYA-4617 / FGSC 8958)	fungi	0	0	0	0.1247
OlR_142675	1050	54.2	Potassium/sodium efflux P-type ATPase	tr--fungi	Magnaporthe oryzae (strain 70-15 / ATCC MYA-4617 / FGSC 8958)	fungi	0	0	0	0.124667
OlR_031255	517	56.2	Putative uncharacterized protein	tr--fungi	Magnaporthe oryzae (strain 70-15 / ATCC MYA-4617 / FGSC 8958)	fungi	0	0	0	0.124533
OlR_010057	549	61	Putative uncharacterized protein	tr--fungi	Magnaporthe oryzae (strain 70-15 / ATCC MYA-4617 / FGSC 8958)	fungi	0	0	0	0.124367
OlR_041828	369	63.9	Urea transporter	tr--fungi	Magnaporthe oryzae (strain 70-15 / ATCC MYA-4617 / FGSC 8958)	fungi	0	0	0	0.124333
OlR_115536	760	60	Putative uncharacterized protein	tr--fungi	Magnaporthe oryzae (strain 70-15 / ATCC MYA-4617 / FGSC 8958)	fungi	0	0	0	0.124
OlR_011615	1758	55.4	Putative uncharacterized protein	tr--fungi	Magnaporthe oryzae (strain 70-15 / ATCC MYA-4617 / FGSC 8958)	fungi	0	0	0	0.123867
OlR_011177	818	57.7	Peptidyl-prolyl cis-trans isomerase	tr--fungi	Magnaporthe oryzae (strain 70-15 / ATCC MYA-4617 / FGSC 8958)	fungi	0	0	0	0.123733
OlR_041701	278	59.7	Pre-mRNA-splicing factor CEF1	sp--fungi	Magnaporthe oryzae (strain 70-15 / ATCC MYA-4617 / FGSC 8958)	fungi	0	0	0	0.123667
OlR_042847	444	56.5	Endoribonuclease L-PSP	tr--fungi	Magnaporthe oryzae (strain 70-15 / ATCC MYA-4617 / FGSC 8958)	fungi	0	0	0	0.123667
OlR_115754	1093	55.9	Putative uncharacterized protein	tr--fungi	Magnaporthe oryzae (strain 70-15 / ATCC MYA-4617 / FGSC 8958)	fungi	0	0	0	0.123533
OlR_032566	553	54.7	General alpha-glucoside permease	tr--fungi	Magnaporthe oryzae (strain 70-15 / ATCC MYA-4617 / FGSC 8958)	fungi	0	0	0	0.1235
OlR_025878	563	55.4	Aldose 1-epimerase	tr--fungi	Magnaporthe oryzae (strain 70-15 / ATCC MYA-4617 / FGSC 8958)	fungi	0	0	0	0.123433
OlR_133991	1994	54.1	Putative uncharacterized protein	tr--fungi	Magnaporthe oryzae (strain 70-15 / ATCC MYA-4617 / FGSC 8958)	fungi	0	0	0	0.123333
OlR_014184	666	62.6	High-affinity nicotinic acid transporter	tr--fungi	Magnaporthe oryzae (strain 70-15 / ATCC MYA-4617 / FGSC 8958)	fungi	0	0	0	0.1233
OlR_008818	326	53.6	Glutamyl-tRNA synthetase	tr--fungi	Magnaporthe oryzae (strain 70-15 / ATCC MYA-4617 / FGSC 8958)	fungi	0	0	0	0.1232
OlR_095899	1158	50.9	Magnesium transporter ALR2	tr--fungi	Magnaporthe oryzae (strain 70-15 / ATCC MYA-4617 / FGSC 8958)	fungi	0	0	0	0.123133
OlR_045851	273	51.6	Trm-112	tr--fungi	Magnaporthe oryzae (strain 70-15 / ATCC MYA-4617 / FGSC 8958)	fungi	0	0	0	0.123133
OlR_134740	634	61.3	Putative uncharacterized protein	tr--fungi	Magnaporthe oryzae (strain 70-15 / ATCC MYA-4617 / FGSC 8958)	fungi	0	0	0	0.123
OlR_013021	516	53.2	E3 ubiquitin-protein ligase bre-1	tr--fungi	Magnaporthe oryzae (strain 70-15 / ATCC MYA-4617 / FGSC 8958)	fungi	0	0	0	0.1228
OlR_038956	321	55.4	Putative uncharacterized protein	tr--fungi	Magnaporthe oryzae (strain 70-15 / ATCC MYA-4617 / FGSC 8958)	fungi	0	0	0	0.122767
OlR_116501	492	56.5	Geranylgeranyl transferase type-2 subunit alpha	tr--fungi	Magnaporthe oryzae (strain 70-15 / ATCC MYA-4617 / FGSC 8958)	fungi	0	0	0	0.1227
OlR_036780	332	54.8	Laccase-1	tr--fungi	Magnaporthe oryzae (strain 70-15 / ATCC MYA-4617 / FGSC 8958)	fungi	0	0	0	0.1226
OlR_048546	346	60.6	2-succinylbenzoate-CoA ligase	tr--fungi	Magnaporthe oryzae (strain 70-15 / ATCC MYA-4617 / FGSC 8958)	fungi	0	0	0	0.1223
OlR_027228	1867	54.2	1,3-beta-glucan synthase component FKS1	tr--fungi	Magnaporthe oryzae (strain 70-15 / ATCC MYA-4617 / FGSC 8958)	fungi	0	0	0	0.122233
OlR_007638	939	56.3	Putative uncharacterized protein	tr--fungi	Magnaporthe oryzae (strain 70-15 / ATCC MYA-4617 / FGSC 8958)	fungi	0	0	0	0.1221
OlR_106431	623	53.6	Putative uncharacterized protein	tr--fungi	Magnaporthe oryzae (strain 70-15 / ATCC MYA-4617 / FGSC 8958)	fungi	0	0	0	0.1221
OlR_022501	760	50.6	Putative uncharacterized protein	tr--fungi	Magnaporthe oryzae (strain 70-15 / ATCC MYA-4617 / FGSC 8958)	fungi	0	0	0	0.122
OlR_003578	1135	57.6	Haloacid dehalogenase	tr--fungi	Magnaporthe oryzae (strain 70-15 / ATCC MYA-4617 / FGSC 8958)	fungi	0	0	0	0.121733
OlR_030079	271	61.2	Adenosylhomocysteinase	tr--fungi	Magnaporthe oryzae (strain 70-15 / ATCC MYA-4617 / FGSC 8958)	fungi	0	0	0	0.121733
OlR_023683	1015	54.5	Putative uncharacterized protein	tr--fungi	Magnaporthe oryzae (strain 70-15 / ATCC MYA-4617 / FGSC 8958)	fungi	0	0	0	0.1217
OlR_013142	1666	56.1	Cytochrome b-245 heavychain subunit beta	tr--fungi	Magnaporthe oryzae (strain 70-15 / ATCC MYA-4617 / FGSC 8958)	fungi	0	0	0	0.1217
OlR_020791	1182	54.7	Isoflavone reductase	tr--fungi	Magnaporthe oryzae (strain 70-15 / ATCC MYA-4617 / FGSC 8958)	fungi	0	0	0	0.1217
OlR_019703	741	58.2	Sterol 24-C-methyltransferase	tr--fungi	Magnaporthe oryzae (strain 70-15 / ATCC MYA-4617 / FGSC 8958)	fungi	0	0	0	0.121667
OlR_045917	395	60.5	Neutral ceramidase	tr--fungi	Magnaporthe oryzae (strain 70-15 / ATCC MYA-4617 / FGSC 8958)	fungi	0	0	0	0.121567
OlR_109947	1446	54.5	Eukaryotic translation initiation factor 2 subunit alpha	tr--fungi	Magnaporthe oryzae (strain 70-15 / ATCC MYA-4617 / FGSC 8958)	fungi	0	0	0	0.121367
OlR_026135	592	58.1	Putative uncharacterized protein	tr--fungi	Magnaporthe oryzae (strain 70-15 / ATCC MYA-4617 / FGSC 8958)	fungi	0	0	0	0.121267
OlR_034802	578	53.1	VTS1	tr--fungi	Magnaporthe oryzae (strain 70-15 / ATCC MYA-4617 / FGSC 8958)	fungi	0	0	0	0.121133
OlR_045642	412	62.6	Potassium/sodium efflux P-type ATPase	tr--fungi	Magnaporthe oryzae (strain 70-15 / ATCC MYA-4617 / FGSC 8958)	fungi	0	0	0	0.120967
OlR_040023	279	61.6	C6 finger domain-containing protein	tr--fungi	Magnaporthe oryzae (strain 70-15 / ATCC MYA-4617 / FGSC 8958)	fungi	0	0	0	0.120833
OlR_037397	891	59.5	Transketolase	tr--fungi	Magnaporthe oryzae (strain 70-15 / ATCC MYA-4617 / FGSC 8958)	fungi	0	0	0	0.120633
OlR_034200	1067	53.5	Putative uncharacterized protein	tr--fungi	Magnaporthe oryzae (strain 70-15 / ATCC MYA-4617 / FGSC 8958)	fungi	0	0	0	0.1206
OlR_036530	461	58.7	Sodium/nucleoside cotransporter 1	tr--fungi	Magnaporthe oryzae (strain 70-15 / ATCC MYA-4617 / FGSC 8958)	fungi	0	0	0	0.120467
OlR_038759	326	51.8	Putative uncharacterized protein	tr--fungi	Magnaporthe oryzae (strain 70-15 / ATCC MYA-4617 / FGSC 8958)	fungi	0	0	0	0.120467
OlR_031612	253	64	Serine/threonine-protein phosphatase	tr--fungi	Magnaporthe oryzae (strain 70-15 / ATCC MYA-4617 / FGSC 8958)	fungi	0	0	0	0.120233
OlR_017309	740	59.1	Putative uncharacterized protein	tr--fungi	Magnaporthe oryzae (strain 70-15 / ATCC MYA-4617 / FGSC 8958)	fungi	0	0	0	0.1202
OlR_140407	596	56.2	Tubulin-specific chaperone C	tr--fungi	Magnaporthe oryzae (strain 70-15 / ATCC MYA-4617 / FGSC 8958)	fungi	0	0	0	0.1202
OlR_038799	322	63	Beta-glucosidase 1	tr--fungi	Magnaporthe oryzae (strain 70-15 / ATCC MYA-4617 / FGSC 8958)	fungi	0	0	0	0.1202
OlR_143376	1101	54.3	Cyclin-dependent kinase regulatory subunit	tr--fungi	Magnaporthe oryzae (strain 70-15 / ATCC MYA-4617 / FGSC 8958)	fungi	0	0	0	0.120167
OlR_087507	716	52.6	Putative uncharacterized protein	tr--fungi	Magnaporthe oryzae (strain 70-15 / ATCC MYA-4617 / FGSC 8958)	fungi	0	0	0	0.120133
OlR_132555	1272	50.8	AGC/AKT protein kinase	tr--fungi	Magnaporthe oryzae (strain 70-15 / ATCC MYA-4617 / FGSC 8958)	fungi	0	0	0	0.120067
OlR_135627	1049	56.9	Cytochrome P450	tr--fungi	Magnaporthe oryzae (strain 70-15 / ATCC MYA-4617 / FGSC 8958)	fungi	0	0	0	0.119967
OlR_141899	536	54.1	Mitochondrial 54S ribosomal protein L51	tr--fungi	Magnaporthe oryzae (strain 70-15 / ATCC MYA-4617 / FGSC 8958)	fungi	0	0	0	0.119933
OlR_030328	376	64.3	Putative uncharacterized protein	tr--fungi	Magnaporthe oryzae (strain 70-15 / ATCC MYA-4617 / FGSC 8958)	fungi	0	0	0	0.1199
OlR_007255	907	54.7	Putative uncharacterized protein	tr--fungi	Magnaporthe oryzae (strain 70-15 / ATCC MYA-4617 / FGSC 8958)	fungi	0	0	0	0.119767
OlR_138451	408	56.3	Rai-1, variant	tr--fungi	Magnaporthe oryzae (strain 70-15 / ATCC MYA-4617 / FGSC 8958)	fungi	0	0	0	0.1197
OlR_142340	367	57.2	Cell wall biogenesis protein phosphatase Ssd1	tr--fungi	Magnaporthe oryzae (strain 70-15 / ATCC MYA-4617 / FGSC 8958)	fungi	0	0	0	0.119667
OlR_042563	261	54.4	Putative uncharacterized protein	tr--fungi	Magnaporthe oryzae (strain 70-15 / ATCC MYA-4617 / FGSC 8958)	fungi	0	0	0	0.1195
OlR_030399	1089	57	IRE protein kinase	tr--fungi	Magnaporthe oryzae (strain 70-15 / ATCC MYA-4617 / FGSC 8958)	fungi	0	0	0	0.119367
OlR_048092	207	52.1	Para-nitrobenzyl esterase	tr--fungi	Magnaporthe oryzae (strain 70-15 / ATCC MYA-4617 / FGSC 8958)	fungi	0	0	0	0.119333
OlR_015539	535	52.8	Ketol-acid reductoisomerase	tr--fungi	Magnaporthe oryzae (strain 70-15 / ATCC MYA-4617 / FGSC 8958)	fungi	0	0	0	0.119233
OlR_115098	719	54.5	Putative uncharacterized protein	tr--fungi	Magnaporthe oryzae (strain 70-15 / ATCC MYA-4617 / FGSC 8958)	fungi	0	0	0	0.119033
OlR_028850	573	54.2	XPG domain-containing protein	tr--fungi	Magnaporthe oryzae (strain 70-15 / ATCC MYA-4617 / FGSC 8958)	fungi	0	0	0	0.119033
OlR_011479	905	49.5	Putative uncharacterized protein	tr--fungi	Magnaporthe oryzae (strain 70-15 / ATCC MYA-4617 / FGSC 8958)	fungi	0	0	0	0.118767
OlR_039312	350	59.7	Putative uncharacterized protein	tr--fungi	Magnaporthe oryzae (strain 70-15 / ATCC MYA-4617 / FGSC 8958)	fungi	0	0	0	0.118667
OlR_010635	726	57.5	Transcriptional regulatory protein Pro-1	tr--fungi	Magnaporthe oryzae (strain 70-15 / ATCC MYA-4617 / FGSC 8958)	fungi	0	0	0	0.118467
OlR_038099	522	50.3	Putative uncharacterized protein	tr--fungi	Magnaporthe oryzae (strain 70-15 / ATCC MYA-4617 / FGSC 8958)	fungi	0	0	0	0.118367
OlR_083464	1264	56.4	Methyltransferase	tr--fungi	Magnaporthe oryzae (strain 70-15 / ATCC MYA-4617 / FGSC 8958)	fungi	0	0	0	0.1182
OlR_009608	1165	58.6	Eukaryotic translation initiation factor 2 subunit gamma	tr--fungi	Magnaporthe oryzae (strain 70-15 / ATCC MYA-4617 / FGSC 8958)	fungi	0	0	0	0.118133
OlR_044728	258	57.3	AhpC/TSA family protein	tr--fungi	Magnaporthe oryzae (strain 70-15 / ATCC MYA-4617 / FGSC 8958)	fungi	0	0	0	0.1181
OlR_117880	927	55	Coatomer subunit delta	tr--fungi	Magnaporthe oryzae (strain 70-15 / ATCC MYA-4617 / FGSC 8958)	fungi	0	0	0	0.118067
OlR_031141	401	50.8	Copper transporter	tr--fungi	Magnaporthe oryzae (strain 70-15 / ATCC MYA-4617 / FGSC 8958)	fungi	0	0	0	0.1178
OlR_030400	260	61.1	NADP-dependent leukotriene B4 12-hydroxydehydrogenase	tr--fungi	Magnaporthe oryzae (strain 70-15 / ATCC MYA-4617 / FGSC 8958)	fungi	0	0	0	0.1177
OlR_034937	663	54.9	Iron sulfur cluster assembly protein 2	tr--fungi	Magnaporthe oryzae (strain 70-15 / ATCC MYA-4617 / FGSC 8958)	fungi	0	0	0	0.1175
OlR_012047	590	57.2	Putative uncharacterized protein	tr--fungi	Magnaporthe oryzae (strain 70-15 / ATCC MYA-4617 / FGSC 8958)	fungi	0	0	0	0.1174
OlR_036833	339	59.8	Carboxy-terminal kinesin 2	tr--fungi	Magnaporthe oryzae (strain 70-15 / ATCC MYA-4617 / FGSC 8958)	fungi	0	0	0	0.117333
OlR_126708	1179	53.7	Putative uncharacterized protein	tr--fungi	Magnaporthe oryzae (strain 70-15 / ATCC MYA-4617 / FGSC 8958)	fungi	0	0	0	0.117133
OlR_034013	530	53.7	Putative uncharacterized protein	tr--fungi	Magnaporthe oryzae (strain 70-15 / ATCC MYA-4617 / FGSC 8958)	fungi	0	0	0	0.1171
OlR_030964	368	58.6	Putative uncharacterized protein	tr--fungi	Magnaporthe oryzae (strain 70-15 / ATCC MYA-4617 / FGSC 8958)	fungi	0	0	0	0.117067
OlR_023269	894	60.6	Homeoprotein	tr--fungi	Magnaporthe oryzae (strain 70-15 / ATCC MYA-4617 / FGSC 8958)	fungi	0	0	0	0.116933
OlR_007190	840	51.9	Putative uncharacterized protein	tr--fungi	Magnaporthe oryzae (strain 70-15 / ATCC MYA-4617 / FGSC 8958)	fungi	0	0	0	0.116833
OlR_111832	753	56.8	ATP-citrate synthase subunit 2	tr--fungi	Magnaporthe oryzae (strain 70-15 / ATCC MYA-4617 / FGSC 8958)	fungi	0	0	0	0.116833
OlR_045250	591	58	Prefoldin subunit 4	tr--fungi	Magnaporthe oryzae (strain 70-15 / ATCC MYA-4617 / FGSC 8958)	fungi	0	0	0	0.116767
OlR_033596	502	61.9	Xyloglucanase	tr--fungi	Magnaporthe oryzae (strain 70-15 / ATCC MYA-4617 / FGSC 8958)	fungi	0	0	0	0.116733
OlR_031922	351	62.1	Xylosidase/arabinosidase	tr--fungi	Magnaporthe oryzae (strain 70-15 / ATCC MYA-4617 / FGSC 8958)	fungi	0	0	0	0.116533
OlR_019733	532	55.2	Putative uncharacterized protein	tr--fungi	Magnaporthe oryzae (strain 70-15 / ATCC MYA-4617 / FGSC 8958)	fungi	0	0	0	0.1164
OlR_026750	632	53.1	Survival factor 1	tr--fungi	Magnaporthe oryzae (strain 70-15 / ATCC MYA-4617 / FGSC 8958)	fungi	0	0	0	0.116067
OlR_026828	221	63.8	Mitochondrial dynamin GTPase	tr--fungi	Magnaporthe oryzae (strain 70-15 / ATCC MYA-4617 / FGSC 8958)	fungi	0	0	0	0.115967
OlR_022591	657	58.5	Dipeptidyl-peptidase V	tr--fungi	Magnaporthe oryzae (strain 70-15 / ATCC MYA-4617 / FGSC 8958)	fungi	0	0	0	0.115967
OlR_006127	812	61.2	Putative uncharacterized protein	tr--fungi	Magnaporthe oryzae (strain 70-15 / ATCC MYA-4617 / FGSC 8958)	fungi	0	0	0	0.115867
OlR_016949	1140	55.6	Putative uncharacterized protein	tr--fungi	Magnaporthe oryzae (strain 70-15 / ATCC MYA-4617 / FGSC 8958)	fungi	0	0	0	0.115833
OlR_128493	1716	55.3	Methionyl-tRNA synthetase	tr--fungi	Magnaporthe oryzae (strain 70-15 / ATCC MYA-4617 / FGSC 8958)	fungi	0	0	0	0.115733
OlR_130897	487	59.1	MFS quinate transporter	tr--fungi	Magnaporthe oryzae (strain 70-15 / ATCC MYA-4617 / FGSC 8958)	fungi	0	0	0	0.115567
OlR_003837	919	60.3	Glycogen synthase	tr--fungi	Magnaporthe oryzae (strain 70-15 / ATCC MYA-4617 / FGSC 8958)	fungi	0	0	0	0.115517
OlR_038782	540	52	AAA family ATPase	tr--fungi	Magnaporthe oryzae (strain 70-15 / ATCC MYA-4617 / FGSC 8958)	fungi	0	0	0	0.115467
OlR_006403	864	59.7	Prenylated Rab acceptor 1	tr--fungi	Magnaporthe oryzae (strain 70-15 / ATCC MYA-4617 / FGSC 8958)	fungi	0	0	0	0.115453
OlR_140024	216	61.5	CIA30 family protein	tr--fungi	Magnaporthe oryzae (strain 70-15 / ATCC MYA-4617 / FGSC 8958)	fungi	0	0	0	0.1154
OlR_029734	376	60.1	Putative uncharacterized protein	tr--fungi	Magnaporthe oryzae (strain 70-15 / ATCC MYA-4617 / FGSC 8958)	fungi	0	0	0	0.115267
OlR_010582	2033	56.8	Putative uncharacterized protein	tr--fungi	Magnaporthe oryzae (strain 70-15 / ATCC MYA-4617 / FGSC 8958)	fungi	0	0	0	0.115133
OlR_097042	715	53.2	Small nuclear ribonucleoprotein Sm D2	tr--fungi	Magnaporthe oryzae (strain 70-15 / ATCC MYA-4617 / FGSC 8958)	fungi	0	0	0	0.114933
OlR_142757	1079	58.7	26S protease regulatory subunit 4	tr--fungi	Magnaporthe oryzae (strain 70-15 / ATCC MYA-4617 / FGSC 8958)	fungi	0	0	0	0.1148
OlR_030848	432	56.2	Eukaryotic translation initiation factor 3 subunit H	sp--fungi	Magnaporthe oryzae (strain 70-15 / ATCC MYA-4617 / FGSC 8958)	fungi	0	0	0	0.1148
OlR_008007	559	52.4	Putative uncharacterized protein	tr--fungi	Magnaporthe oryzae (strain 70-15 / ATCC MYA-4617 / FGSC 8958)	fungi	0	0	0	0.114767
OlR_025323	935	59.1	Putative uncharacterized protein	tr--fungi	Magnaporthe oryzae (strain 70-15 / ATCC MYA-4617 / FGSC 8958)	fungi	0	0	0	0.114533
OlR_044271	448	58.4	Potassium/sodium efflux P-type ATPase	tr--fungi	Magnaporthe oryzae (strain 70-15 / ATCC MYA-4617 / FGSC 8958)	fungi	0	0	0	0.1145
OlR_027731	710	55	Ubiquitin carboxyl-terminal hydrolase	tr--fungi	Magnaporthe oryzae (strain 70-15 / ATCC MYA-4617 / FGSC 8958)	fungi	0	0	0	0.114433
OlR_130912	962	58.2	Putative uncharacterized protein	tr--fungi	Magnaporthe oryzae (strain 70-15 / ATCC MYA-4617 / FGSC 8958)	fungi	0	0	0	0.114367
OlR_142065	880	55.9	Putative uncharacterized protein	tr--fungi	Magnaporthe oryzae (strain 70-15 / ATCC MYA-4617 / FGSC 8958)	fungi	0	0	0	0.114233
OlR_031661	317	56.7	V-type proton ATPase subunit B	tr--fungi	Magnaporthe oryzae (strain 70-15 / ATCC MYA-4617 / FGSC 8958)	fungi	0	0	0	0.1142
OlR_028736	832	52	Putative uncharacterized protein	tr--fungi	Magnaporthe oryzae (strain 70-15 / ATCC MYA-4617 / FGSC 8958)	fungi	0	0	0	0.114067
OlR_036564	292	55.8	Protein phosphatase 2C	tr--fungi	Magnaporthe oryzae (strain 70-15 / ATCC MYA-4617 / FGSC 8958)	fungi	0	0	0	0.113867
OlR_035674	644	59.4	Ubiquinol-cytochrome c reductase iron-sulfur subunit	tr--fungi	Magnaporthe oryzae (strain 70-15 / ATCC MYA-4617 / FGSC 8958)	fungi	0	0	0	0.1138
OlR_130605	445	57.3	Putative uncharacterized protein	tr--fungi	Magnaporthe oryzae (strain 70-15 / ATCC MYA-4617 / FGSC 8958)	fungi	0	0	0	0.113767
OlR_043185	490	52.8	Splicing factor 3B subunit 5	tr--fungi	Magnaporthe oryzae (strain 70-15 / ATCC MYA-4617 / FGSC 8958)	fungi	0	0	0	0.113733
OlR_023597	510	52.1	Mannosyl-oligosaccharide glucosidase	tr--fungi	Magnaporthe oryzae (strain 70-15 / ATCC MYA-4617 / FGSC 8958)	fungi	0	0	0	0.113633
OlR_043267	653	58.4	Putative uncharacterized protein	tr--fungi	Magnaporthe oryzae (strain 70-15 / ATCC MYA-4617 / FGSC 8958)	fungi	0	0	0	0.113533
OlR_014279	429	58.2	Putative uncharacterized protein	tr--fungi	Magnaporthe oryzae (strain 70-15 / ATCC MYA-4617 / FGSC 8958)	fungi	0	0	0	0.113467
OlR_135319	672	57.4	Probable Xaa-Pro aminopeptidase P	sp--fungi	Magnaporthe oryzae (strain 70-15 / ATCC MYA-4617 / FGSC 8958)	fungi	0	0	0	0.113333
OlR_038516	269	66.1	60S ribosomal protein L13	tr--fungi	Magnaporthe oryzae (strain 70-15 / ATCC MYA-4617 / FGSC 8958)	fungi	0	0	0	0.113233
OlR_038246	619	58.4	Actin-like protein 2	tr--fungi	Magnaporthe oryzae (strain 70-15 / ATCC MYA-4617 / FGSC 8958)	fungi	0	0	0	0.113167
OlR_007174	1288	54	Serine/threonine protein phosphatase 2A, variant	tr--fungi	Magnaporthe oryzae (strain 70-15 / ATCC MYA-4617 / FGSC 8958)	fungi	0	0	0	0.113067
OlR_001798	960	54.6	Putative uncharacterized protein	tr--fungi	Magnaporthe oryzae (strain 70-15 / ATCC MYA-4617 / FGSC 8958)	fungi	0	0	0	0.113067
OlR_043976	847	56.4	Putative uncharacterized protein	tr--fungi	Magnaporthe oryzae (strain 70-15 / ATCC MYA-4617 / FGSC 8958)	fungi	0	0	0	0.113067
OlR_137669	713	59.7	General alpha-glucoside permease	tr--fungi	Magnaporthe oryzae (strain 70-15 / ATCC MYA-4617 / FGSC 8958)	fungi	0	0	0	0.113033
OlR_042327	295	61.3	AGC/NDR protein kinase	tr--fungi	Magnaporthe oryzae (strain 70-15 / ATCC MYA-4617 / FGSC 8958)	fungi	0	0	0	0.113033
OlR_141944	952	53.8	Putative uncharacterized protein	tr--fungi	Magnaporthe oryzae (strain 70-15 / ATCC MYA-4617 / FGSC 8958)	fungi	0	0	0	0.112967
OlR_041897	376	56.6	ABC transporter	tr--fungi	Magnaporthe oryzae (strain 70-15 / ATCC MYA-4617 / FGSC 8958)	fungi	0	0	0	0.1128
OlR_011598	1127	53.6	Ubiquitin-activating enzyme E1 1	tr--fungi	Magnaporthe oryzae (strain 70-15 / ATCC MYA-4617 / FGSC 8958)	fungi	0	0	0	0.1126
OlR_039929	385	55.3	G2/mitotic-specific cyclin-B	tr--fungi	Magnaporthe oryzae (strain 70-15 / ATCC MYA-4617 / FGSC 8958)	fungi	0	0	0	0.1125
OlR_027897	730	52.6	Putative uncharacterized protein	tr--fungi	Magnaporthe oryzae (strain 70-15 / ATCC MYA-4617 / FGSC 8958)	fungi	0	0	0	0.112433
OlR_021903	737	54.6	Putative uncharacterized protein	tr--fungi	Magnaporthe oryzae (strain 70-15 / ATCC MYA-4617 / FGSC 8958)	fungi	0	0	0	0.112133
OlR_038796	899	45.7	U4/U6.U5 tri-snRNP-associated protein 2	tr--fungi	Magnaporthe oryzae (strain 70-15 / ATCC MYA-4617 / FGSC 8958)	fungi	0	0	0	0.112067
OlR_020893	1124	55.7	Eukaryotic translation initiation factor 5B	tr--fungi	Magnaporthe oryzae (strain 70-15 / ATCC MYA-4617 / FGSC 8958)	fungi	0	0	0	0.112067
OlR_038245	586	48.9	Putative uncharacterized protein	tr--fungi	Magnaporthe oryzae (strain 70-15 / ATCC MYA-4617 / FGSC 8958)	fungi	0	0	0	0.112
OlR_021146	630	56.9	Putative uncharacterized protein	tr--fungi	Magnaporthe oryzae (strain 70-15 / ATCC MYA-4617 / FGSC 8958)	fungi	0	0	0	0.1119
OlR_124839	892	53.9	Putative uncharacterized protein	tr--fungi	Magnaporthe oryzae (strain 70-15 / ATCC MYA-4617 / FGSC 8958)	fungi	0	0	0	0.111763
OlR_043843	843	56.1	Transporter	tr--fungi	Magnaporthe oryzae (strain 70-15 / ATCC MYA-4617 / FGSC 8958)	fungi	0	0	0	0.1117
OlR_022816	416	56.4	RNA polymerase II transcription factor B subunit 1	tr--fungi	Magnaporthe oryzae (strain 70-15 / ATCC MYA-4617 / FGSC 8958)	fungi	0	0	0	0.1115
OlR_023602	403	51.6	Putative uncharacterized protein	tr--fungi	Magnaporthe oryzae (strain 70-15 / ATCC MYA-4617 / FGSC 8958)	fungi	0	0	0	0.111367
OlR_029073	541	58.5	S-(Hydroxymethyl)glutathione dehydrogenase	tr--fungi	Magnaporthe oryzae (strain 70-15 / ATCC MYA-4617 / FGSC 8958)	fungi	0	0	0	0.111367
OlR_083062	672	57.4	Beta-1,6-galactanase	tr--fungi	Magnaporthe oryzae (strain 70-15 / ATCC MYA-4617 / FGSC 8958)	fungi	0	0	0	0.111333
OlR_040713	645	56.8	High-affinity glucose transporter	tr--fungi	Magnaporthe oryzae (strain 70-15 / ATCC MYA-4617 / FGSC 8958)	fungi	0	0	0	0.111333
OlR_128964	401	53.1	Adenine phosphoribosyltransferase	tr--fungi	Magnaporthe oryzae (strain 70-15 / ATCC MYA-4617 / FGSC 8958)	fungi	0	0	0	0.1113
OlR_138078	331	59.2	NADPH oxidase regulator NoxR	tr--fungi	Magnaporthe oryzae (strain 70-15 / ATCC MYA-4617 / FGSC 8958)	fungi	0	0	0	0.1113
OlR_034353	758	57.2	N-acetylglucosamine-6-phosphate deacetylase	tr--fungi	Magnaporthe oryzae (strain 70-15 / ATCC MYA-4617 / FGSC 8958)	fungi	0	0	0	0.111287
OlR_016802	1517	58.8	Cell wall biogenesis protein phosphatase Ssd1	tr--fungi	Magnaporthe oryzae (strain 70-15 / ATCC MYA-4617 / FGSC 8958)	fungi	0	0	0	0.111267
OlR_030632	354	52.8	Branched-chain-amino-acid aminotransferase	tr--fungi	Magnaporthe oryzae (strain 70-15 / ATCC MYA-4617 / FGSC 8958)	fungi	0	0	0	0.111167
OlR_040527	312	57.3	Phosphatase DCR2	tr--fungi	Magnaporthe oryzae (strain 70-15 / ATCC MYA-4617 / FGSC 8958)	fungi	0	0	0	0.111067
OlR_016220	507	59.7	Putative uncharacterized protein	tr--fungi	Magnaporthe oryzae (strain 70-15 / ATCC MYA-4617 / FGSC 8958)	fungi	0	0	0	0.111067
OlR_032066	708	54.8	Zinc-regulated transporter 2	tr--fungi	Magnaporthe oryzae (strain 70-15 / ATCC MYA-4617 / FGSC 8958)	fungi	0	0	0	0.111
OlR_027394	529	52.7	Vacuolar ATPase assembly integral membrane protein VMA21	sp--fungi	Magnaporthe oryzae (strain 70-15 / ATCC MYA-4617 / FGSC 8958)	fungi	0	0	0	0.110967
OlR_025308	494	60.3	Putative uncharacterized protein	tr--fungi	Magnaporthe oryzae (strain 70-15 / ATCC MYA-4617 / FGSC 8958)	fungi	0	0	0	0.110633
OlR_034457	342	57	General alpha-glucoside permease	tr--fungi	Magnaporthe oryzae (strain 70-15 / ATCC MYA-4617 / FGSC 8958)	fungi	0	0	0	0.110433
OlR_043755	522	56.1	Putative uncharacterized protein	tr--fungi	Magnaporthe oryzae (strain 70-15 / ATCC MYA-4617 / FGSC 8958)	fungi	0	0	0	0.1104
OlR_017539	679	52.8	Putative uncharacterized protein	tr--fungi	Magnaporthe oryzae (strain 70-15 / ATCC MYA-4617 / FGSC 8958)	fungi	0	0	0	0.110367
OlR_116621	928	59.4	Peptidyl-prolyl cis-trans isomerase ssp-1	tr--fungi	Magnaporthe oryzae (strain 70-15 / ATCC MYA-4617 / FGSC 8958)	fungi	0	0	0	0.1102
OlR_039986	400	58.5	SNARE domain-containing protein	tr--fungi	Magnaporthe oryzae (strain 70-15 / ATCC MYA-4617 / FGSC 8958)	fungi	0	0	0	0.1101
OlR_029314	527	55	Putative uncharacterized protein	tr--fungi	Magnaporthe oryzae (strain 70-15 / ATCC MYA-4617 / FGSC 8958)	fungi	0	0	0	0.110067
OlR_123969	2227	56.5	Protein phosphatase 2C Ptc2	tr--fungi	Magnaporthe oryzae (strain 70-15 / ATCC MYA-4617 / FGSC 8958)	fungi	0	0	0	0.110067
OlR_032234	633	59.2	Putative uncharacterized protein	tr--fungi	Magnaporthe oryzae (strain 70-15 / ATCC MYA-4617 / FGSC 8958)	fungi	0	0	0	0.110067
OlR_039356	440	58.4	Putative uncharacterized protein	tr--fungi	Magnaporthe oryzae (strain 70-15 / ATCC MYA-4617 / FGSC 8958)	fungi	0	0	0	0.109933
OlR_010189	728	59.6	Protein phosphatase PP2A regulatory subunit A	tr--fungi	Magnaporthe oryzae (strain 70-15 / ATCC MYA-4617 / FGSC 8958)	fungi	0	0	0	0.109767
OlR_028014	345	55.6	Putative uncharacterized protein	tr--fungi	Magnaporthe oryzae (strain 70-15 / ATCC MYA-4617 / FGSC 8958)	fungi	0	0	0	0.109733
OlR_092084	1019	52.6	Putative uncharacterized protein	tr--fungi	Magnaporthe oryzae (strain 70-15 / ATCC MYA-4617 / FGSC 8958)	fungi	0	0	0	0.109567
OlR_027663	547	59.7	Seryl-tRNA synthetase	tr--fungi	Magnaporthe oryzae (strain 70-15 / ATCC MYA-4617 / FGSC 8958)	fungi	0	0	0	0.1095
OlR_024799	684	57.6	Putative uncharacterized protein	tr--fungi	Magnaporthe oryzae (strain 70-15 / ATCC MYA-4617 / FGSC 8958)	fungi	0	0	0	0.109433
OlR_030809	349	64.1	Coproporphyrinogen III oxidase	tr--fungi	Magnaporthe oryzae (strain 70-15 / ATCC MYA-4617 / FGSC 8958)	fungi	0	0	0	0.1094
OlR_045259	426	59.1	TATA-binding protein-associated factor MOT1	tr--fungi	Magnaporthe oryzae (strain 70-15 / ATCC MYA-4617 / FGSC 8958)	fungi	0	0	0	0.109267
OlR_015053	1532	61	Putative uncharacterized protein	tr--fungi	Magnaporthe oryzae (strain 70-15 / ATCC MYA-4617 / FGSC 8958)	fungi	0	0	0	0.109233
OlR_025032	566	47.5	Putative uncharacterized protein	tr--fungi	Magnaporthe oryzae (strain 70-15 / ATCC MYA-4617 / FGSC 8958)	fungi	0	0	0	0.109233
OlR_027775	686	55.2	Putative uncharacterized protein	tr--fungi	Magnaporthe oryzae (strain 70-15 / ATCC MYA-4617 / FGSC 8958)	fungi	0	0	0	0.109133
OlR_028934	716	57.9	26S proteasome regulatory subunit rpn-8	tr--fungi	Magnaporthe oryzae (strain 70-15 / ATCC MYA-4617 / FGSC 8958)	fungi	0	0	0	0.1091
OlR_003626	1341	55.1	Lactoylglutathione lyase	tr--fungi	Magnaporthe oryzae (strain 70-15 / ATCC MYA-4617 / FGSC 8958)	fungi	0	0	0	0.1089
OlR_048158	278	62.5	Putative uncharacterized protein	tr--fungi	Magnaporthe oryzae (strain 70-15 / ATCC MYA-4617 / FGSC 8958)	fungi	0	0	0	0.108867
OlR_018640	286	51.3	Putative uncharacterized protein	tr--fungi	Magnaporthe oryzae (strain 70-15 / ATCC MYA-4617 / FGSC 8958)	fungi	0	0	0	0.108867
OlR_028445	378	54.7	Putative uncharacterized protein	tr--fungi	Magnaporthe oryzae (strain 70-15 / ATCC MYA-4617 / FGSC 8958)	fungi	0	0	0	0.108767
OlR_140188	302	57.6	Putative uncharacterized protein	tr--fungi	Magnaporthe oryzae (strain 70-15 / ATCC MYA-4617 / FGSC 8958)	fungi	0	0	0	0.1087
OlR_024340	496	58.6	Putative uncharacterized protein	tr--fungi	Magnaporthe oryzae (strain 70-15 / ATCC MYA-4617 / FGSC 8958)	fungi	0	0	0	0.108667
OlR_122962	1358	58.2	Putative uncharacterized protein	tr--fungi	Magnaporthe oryzae (strain 70-15 / ATCC MYA-4617 / FGSC 8958)	fungi	0	0	0	0.108467
OlR_044997	738	54.3	Sorbitol dehydrogenase	tr--fungi	Magnaporthe oryzae (strain 70-15 / ATCC MYA-4617 / FGSC 8958)	fungi	0	0	0	0.108067
OlR_010241	985	58.8	Endoplasmic reticulum vesicle protein 25	tr--fungi	Magnaporthe oryzae (strain 70-15 / ATCC MYA-4617 / FGSC 8958)	fungi	0	0	0	0.108
OlR_029681	432	53.2	Integral membrane protein	tr--fungi	Magnaporthe oryzae (strain 70-15 / ATCC MYA-4617 / FGSC 8958)	fungi	0	0	0	0.108
OlR_031640	839	58.9	BAR domain-containing protein	tr--fungi	Magnaporthe oryzae (strain 70-15 / ATCC MYA-4617 / FGSC 8958)	fungi	0	0	0	0.107967
OlR_039262	490	59.7	Beta-1,6-galactanase	tr--fungi	Magnaporthe oryzae (strain 70-15 / ATCC MYA-4617 / FGSC 8958)	fungi	0	0	0	0.1079
OlR_141190	716	52.3	Putative uncharacterized protein	tr--fungi	Magnaporthe oryzae (strain 70-15 / ATCC MYA-4617 / FGSC 8958)	fungi	0	0	0	0.107867
OlR_035945	328	51.8	Putative uncharacterized protein	tr--fungi	Magnaporthe oryzae (strain 70-15 / ATCC MYA-4617 / FGSC 8958)	fungi	0	0	0	0.107567
OlR_039080	494	58.5	Putative uncharacterized protein	tr--fungi	Magnaporthe oryzae (strain 70-15 / ATCC MYA-4617 / FGSC 8958)	fungi	0	0	0	0.107567
OlR_036709	396	53.7	Thymine dioxygenase	tr--fungi	Magnaporthe oryzae (strain 70-15 / ATCC MYA-4617 / FGSC 8958)	fungi	0	0	0	0.107533
OlR_117284	1488	56.3	Alpha-1,2 mannosyltransferase KTR1	tr--fungi	Magnaporthe oryzae (strain 70-15 / ATCC MYA-4617 / FGSC 8958)	fungi	0	0	0	0.107367
OlR_032658	428	60	Isoflavone reductase	tr--fungi	Magnaporthe oryzae (strain 70-15 / ATCC MYA-4617 / FGSC 8958)	fungi	0	0	0	0.107167
OlR_010028	511	56.3	Benzoate 4-monooxygenase cytochrome P450	tr--fungi	Magnaporthe oryzae (strain 70-15 / ATCC MYA-4617 / FGSC 8958)	fungi	0	0	0	0.1071
OlR_134247	585	56.9	Putative uncharacterized protein	tr--fungi	Magnaporthe oryzae (strain 70-15 / ATCC MYA-4617 / FGSC 8958)	fungi	0	0	0	0.107067
OlR_047382	346	58.9	Putative uncharacterized protein	tr--fungi	Magnaporthe oryzae (strain 70-15 / ATCC MYA-4617 / FGSC 8958)	fungi	0	0	0	0.107033
OlR_132567	344	58.4	Putative uncharacterized protein	tr--fungi	Magnaporthe oryzae (strain 70-15 / ATCC MYA-4617 / FGSC 8958)	fungi	0	0	0	0.1069
OlR_045529	598	54.1	Putative uncharacterized protein	tr--fungi	Magnaporthe oryzae (strain 70-15 / ATCC MYA-4617 / FGSC 8958)	fungi	0	0	0	0.106867
OlR_048236	245	60	Eukaryotic translation initiation factor 3 subunit A	sp--fungi	Magnaporthe oryzae (strain 70-15 / ATCC MYA-4617 / FGSC 8958)	fungi	0	0	0	0.106667
OlR_027031	254	61	Putative uncharacterized protein	tr--fungi	Magnaporthe oryzae (strain 70-15 / ATCC MYA-4617 / FGSC 8958)	fungi	0	0	0	0.106667
OlR_110593	371	61.4	Transcriptional activator hac1	tr--fungi	Magnaporthe oryzae (strain 70-15 / ATCC MYA-4617 / FGSC 8958)	fungi	0	0	0	0.106433
OlR_009304	516	60.4	ATPase NPA3	tr--fungi	Magnaporthe oryzae (strain 70-15 / ATCC MYA-4617 / FGSC 8958)	fungi	0	0	0	0.106333
OlR_033303	481	56.7	CMGC/CLK protein kinase	tr--fungi	Magnaporthe oryzae (strain 70-15 / ATCC MYA-4617 / FGSC 8958)	fungi	0	0	0	0.106333
OlR_025681	264	58.3	Cellulose-growth-specific protein	tr--fungi	Magnaporthe oryzae (strain 70-15 / ATCC MYA-4617 / FGSC 8958)	fungi	0	0	0	0.1061
OlR_132921	705	56.3	CAMKK/META protein kinase	tr--fungi	Magnaporthe oryzae (strain 70-15 / ATCC MYA-4617 / FGSC 8958)	fungi	0	0	0	0.1061
OlR_041277	317	59.6	Got1 family protein	tr--fungi	Magnaporthe oryzae (strain 70-15 / ATCC MYA-4617 / FGSC 8958)	fungi	0	0	0	0.106067
OlR_023126	235	51.9	NADH-cytochrome b5 reductase 1	sp--fungi	Magnaporthe oryzae (strain 70-15 / ATCC MYA-4617 / FGSC 8958)	fungi	0	0	0	0.1059
OlR_030980	498	64.8	Thymine dioxygenase	tr--fungi	Magnaporthe oryzae (strain 70-15 / ATCC MYA-4617 / FGSC 8958)	fungi	0	0	0	0.1058
OlR_044769	426	56.5	Putative uncharacterized protein	tr--fungi	Magnaporthe oryzae (strain 70-15 / ATCC MYA-4617 / FGSC 8958)	fungi	0	0	0	0.105767
OlR_034737	1865	56.5	Putative uncharacterized protein	tr--fungi	Magnaporthe oryzae (strain 70-15 / ATCC MYA-4617 / FGSC 8958)	fungi	0	0	0	0.1057
OlR_022984	1587	55.7	NIMA-interacting protein TinC	tr--fungi	Magnaporthe oryzae (strain 70-15 / ATCC MYA-4617 / FGSC 8958)	fungi	0	0	0	0.105633
OlR_020200	792	58.2	Putative uncharacterized protein	tr--fungi	Magnaporthe oryzae (strain 70-15 / ATCC MYA-4617 / FGSC 8958)	fungi	0	0	0	0.105567
OlR_037073	366	55.1	Putative uncharacterized protein	tr--fungi	Magnaporthe oryzae (strain 70-15 / ATCC MYA-4617 / FGSC 8958)	fungi	0	0	0	0.105267
OlR_035444	441	54.6	Casein kinase II subunit beta-2	tr--fungi	Magnaporthe oryzae (strain 70-15 / ATCC MYA-4617 / FGSC 8958)	fungi	0	0	0	0.105267
OlR_027736	920	58.5	Nucleic acid-binding protein	tr--fungi	Magnaporthe oryzae (strain 70-15 / ATCC MYA-4617 / FGSC 8958)	fungi	0	0	0	0.105133
OlR_022662	889	53.8	V-type proton ATPase catalytic subunit A	tr--fungi	Magnaporthe oryzae (strain 70-15 / ATCC MYA-4617 / FGSC 8958)	fungi	0	0	0	0.1051
OlR_039485	297	58.9	ATPase family AAA domain-containing protein 1	tr--fungi	Magnaporthe oryzae (strain 70-15 / ATCC MYA-4617 / FGSC 8958)	fungi	0	0	0	0.105067
OlR_045067	293	55.6	Asparagine synthetase	tr--fungi	Magnaporthe oryzae (strain 70-15 / ATCC MYA-4617 / FGSC 8958)	fungi	0	0	0	0.105
OlR_095654	632	61.5	Putative uncharacterized protein	tr--fungi	Magnaporthe oryzae (strain 70-15 / ATCC MYA-4617 / FGSC 8958)	fungi	0	0	0	0.105
OlR_035908	326	54.6	Vacuolar protein sorting-associated protein 21	tr--fungi	Magnaporthe oryzae (strain 70-15 / ATCC MYA-4617 / FGSC 8958)	fungi	0	0	0	0.105
OlR_025029	957	58.9	2,3-bisphosphoglycerate-independent phosphoglycerate mutase	tr--fungi	Magnaporthe oryzae (strain 70-15 / ATCC MYA-4617 / FGSC 8958)	fungi	0	0	0	0.104833
OlR_025781	1040	52.2	CAAX prenyl protease 1	tr--fungi	Magnaporthe oryzae (strain 70-15 / ATCC MYA-4617 / FGSC 8958)	fungi	0	0	0	0.1048
OlR_142015	482	59.5	Integral membrane protein	tr--fungi	Magnaporthe oryzae (strain 70-15 / ATCC MYA-4617 / FGSC 8958)	fungi	0	0	0	0.1047
OlR_139948	804	56.4	IRE protein kinase	tr--fungi	Magnaporthe oryzae (strain 70-15 / ATCC MYA-4617 / FGSC 8958)	fungi	0	0	0	0.1046
OlR_020269	996	56.3	Putative uncharacterized protein	tr--fungi	Magnaporthe oryzae (strain 70-15 / ATCC MYA-4617 / FGSC 8958)	fungi	0	0	0	0.1046
OlR_027488	509	55.7	PNS1	tr--fungi	Magnaporthe oryzae (strain 70-15 / ATCC MYA-4617 / FGSC 8958)	fungi	0	0	0	0.1044
OlR_046600	347	61	Putative uncharacterized protein	tr--fungi	Magnaporthe oryzae (strain 70-15 / ATCC MYA-4617 / FGSC 8958)	fungi	0	0	0	0.1044
OlR_040085	301	56.1	Sterol 24-C-methyltransferase	tr--fungi	Magnaporthe oryzae (strain 70-15 / ATCC MYA-4617 / FGSC 8958)	fungi	0	0	0	0.104367
OlR_018344	653	55.8	Glycogen debranching enzymye	tr--fungi	Magnaporthe oryzae (strain 70-15 / ATCC MYA-4617 / FGSC 8958)	fungi	0	0	0	0.1043
OlR_040720	286	59	Putative uncharacterized protein	tr--fungi	Magnaporthe oryzae (strain 70-15 / ATCC MYA-4617 / FGSC 8958)	fungi	0	0	0	0.1042
OlR_016094	695	52.2	Topoisomerase II	tr--fungi	Magnaporthe oryzae (strain 70-15 / ATCC MYA-4617 / FGSC 8958)	fungi	0	0	0	0.1042
OlR_043256	564	60.4	Putative uncharacterized protein	tr--fungi	Magnaporthe oryzae (strain 70-15 / ATCC MYA-4617 / FGSC 8958)	fungi	0	0	0	0.104167
OlR_039640	471	58.8	Glucose transporter rco-3	tr--fungi	Magnaporthe oryzae (strain 70-15 / ATCC MYA-4617 / FGSC 8958)	fungi	0	0	0	0.104133
OlR_140423	381	59.5	Putative uncharacterized protein	tr--fungi	Magnaporthe oryzae (strain 70-15 / ATCC MYA-4617 / FGSC 8958)	fungi	0	0	0	0.104
OlR_106302	386	56.9	Transportin-2	tr--fungi	Magnaporthe oryzae (strain 70-15 / ATCC MYA-4617 / FGSC 8958)	fungi	0	0	0	0.103833
OlR_028710	1788	53.5	Mitogen-activated protein kinase HOG1	sp--fungi	Magnaporthe oryzae (strain 70-15 / ATCC MYA-4617 / FGSC 8958)	fungi	0	0	0	0.10379
OlR_019527	1420	59	26S protease regulatory subunit 6A	tr--fungi	Magnaporthe oryzae (strain 70-15 / ATCC MYA-4617 / FGSC 8958)	fungi	0	0	0	0.103767
OlR_141209	515	59.4	Proteasome subunit alpha type	tr--fungi	Magnaporthe oryzae (strain 70-15 / ATCC MYA-4617 / FGSC 8958)	fungi	0	0	0	0.1035
OlR_036926	835	59.4	Periplasmic beta-glucosidase	tr--fungi	Magnaporthe oryzae (strain 70-15 / ATCC MYA-4617 / FGSC 8958)	fungi	0	0	0	0.103433
OlR_035529	667	58.4	A-factor-processing enzyme	tr--fungi	Magnaporthe oryzae (strain 70-15 / ATCC MYA-4617 / FGSC 8958)	fungi	0	0	0	0.1034
OlR_099966	350	58.8	Trafficking protein particle complex subunit 2	tr--fungi	Magnaporthe oryzae (strain 70-15 / ATCC MYA-4617 / FGSC 8958)	fungi	0	0	0	0.103333
OlR_022333	959	54.4	Putative uncharacterized protein	tr--fungi	Magnaporthe oryzae (strain 70-15 / ATCC MYA-4617 / FGSC 8958)	fungi	0	0	0	0.1033
OlR_035076	339	59.2	Stress-induced-phosphoprotein 1	tr--fungi	Magnaporthe oryzae (strain 70-15 / ATCC MYA-4617 / FGSC 8958)	fungi	0	0	0	0.103267
OlR_044781	326	57.3	Potassium/sodium efflux P-type ATPase	tr--fungi	Magnaporthe oryzae (strain 70-15 / ATCC MYA-4617 / FGSC 8958)	fungi	0	0	0	0.1032
OlR_042662	388	58.7	Putative uncharacterized protein	tr--fungi	Magnaporthe oryzae (strain 70-15 / ATCC MYA-4617 / FGSC 8958)	fungi	0	0	0	0.1031
OlR_023965	508	61.4	NAD(P) transhydrogenase	tr--fungi	Magnaporthe oryzae (strain 70-15 / ATCC MYA-4617 / FGSC 8958)	fungi	0	0	0	0.103067
OlR_034273	258	57.7	Putative uncharacterized protein	tr--fungi	Magnaporthe oryzae (strain 70-15 / ATCC MYA-4617 / FGSC 8958)	fungi	0	0	0	0.103067
OlR_039616	853	56.7	Putative uncharacterized protein	tr--fungi	Magnaporthe oryzae (strain 70-15 / ATCC MYA-4617 / FGSC 8958)	fungi	0	0	0	0.103
OlR_138559	329	55.3	Beta-hexosaminidase subunit beta	tr--fungi	Magnaporthe oryzae (strain 70-15 / ATCC MYA-4617 / FGSC 8958)	fungi	0	0	0	0.102967
OlR_110337	842	51	Vacuolar protein 8	tr--fungi	Magnaporthe oryzae (strain 70-15 / ATCC MYA-4617 / FGSC 8958)	fungi	0	0	0	0.102927
OlR_139840	1018	59	Proteasome subunit alpha type	tr--fungi	Magnaporthe oryzae (strain 70-15 / ATCC MYA-4617 / FGSC 8958)	fungi	0	0	0	0.102767
OlR_015415	578	52.9	Dolichyl-phosphate-mannose-protein mannosyltransferase 1	tr--fungi	Magnaporthe oryzae (strain 70-15 / ATCC MYA-4617 / FGSC 8958)	fungi	0	0	0	0.102667
OlR_028169	674	55.4	Serine/threonine-protein phosphatase	tr--fungi	Magnaporthe oryzae (strain 70-15 / ATCC MYA-4617 / FGSC 8958)	fungi	0	0	0	0.102633
OlR_003506	1212	55.8	Defective in cullin neddylation protein 1	sp--fungi	Magnaporthe oryzae (strain 70-15 / ATCC MYA-4617 / FGSC 8958)	fungi	0	0	0	0.1026
OlR_041634	489	57	Putidaredoxin reductase	tr--fungi	Magnaporthe oryzae (strain 70-15 / ATCC MYA-4617 / FGSC 8958)	fungi	0	0	0	0.1026
OlR_019621	298	62	Guanylate kinase	tr--fungi	Magnaporthe oryzae (strain 70-15 / ATCC MYA-4617 / FGSC 8958)	fungi	0	0	0	0.102533
OlR_044663	440	57.2	Enoyl-CoA hydratase/isomerase	tr--fungi	Magnaporthe oryzae (strain 70-15 / ATCC MYA-4617 / FGSC 8958)	fungi	0	0	0	0.102267
OlR_019248	1044	59	Putative uncharacterized protein	tr--fungi	Magnaporthe oryzae (strain 70-15 / ATCC MYA-4617 / FGSC 8958)	fungi	0	0	0	0.102267
OlR_030610	299	58.5	Alpha-xylosidase	tr--fungi	Magnaporthe oryzae (strain 70-15 / ATCC MYA-4617 / FGSC 8958)	fungi	0	0	0	0.1022
OlR_013888	391	58.5	HAL protein kinase	tr--fungi	Magnaporthe oryzae (strain 70-15 / ATCC MYA-4617 / FGSC 8958)	fungi	0	0	0	0.1022
OlR_028119	574	54.8	Small nuclear ribonucleoprotein F	tr--fungi	Magnaporthe oryzae (strain 70-15 / ATCC MYA-4617 / FGSC 8958)	fungi	0	0	0	0.102167
OlR_035564	771	55.6	Cytochrome c1	tr--fungi	Magnaporthe oryzae (strain 70-15 / ATCC MYA-4617 / FGSC 8958)	fungi	0	0	0	0.102133
OlR_034374	350	61.1	Interferon-induced GTP-binding protein Mx	tr--fungi	Magnaporthe oryzae (strain 70-15 / ATCC MYA-4617 / FGSC 8958)	fungi	0	0	0	0.1021
OlR_042552	792	57.4	Lysyl-tRNA synthetase	tr--fungi	Magnaporthe oryzae (strain 70-15 / ATCC MYA-4617 / FGSC 8958)	fungi	0	0	0	0.1019
OlR_043735	245	61.6	Putative uncharacterized protein	tr--fungi	Magnaporthe oryzae (strain 70-15 / ATCC MYA-4617 / FGSC 8958)	fungi	0	0	0	0.101867
OlR_032168	1271	54.6	Putative uncharacterized protein	tr--fungi	Magnaporthe oryzae (strain 70-15 / ATCC MYA-4617 / FGSC 8958)	fungi	0	0	0	0.101733
OlR_039163	245	61.2	Small nuclear ribonucleoprotein Sm D3	tr--fungi	Magnaporthe oryzae (strain 70-15 / ATCC MYA-4617 / FGSC 8958)	fungi	0	0	0	0.1017
OlR_043208	286	63.6	Putative uncharacterized protein	tr--fungi	Magnaporthe oryzae (strain 70-15 / ATCC MYA-4617 / FGSC 8958)	fungi	0	0	0	0.101687
OlR_125206	664	58.2	Hsp90-like protein	tr--fungi	Magnaporthe oryzae (strain 70-15 / ATCC MYA-4617 / FGSC 8958)	fungi	0	0	0	0.101633
OlR_044402	489	58	Translocation protein SEC62	tr--fungi	Magnaporthe oryzae (strain 70-15 / ATCC MYA-4617 / FGSC 8958)	fungi	0	0	0	0.101567
OlR_012323	450	52.6	SFT2 domain-containing protein	tr--fungi	Magnaporthe oryzae (strain 70-15 / ATCC MYA-4617 / FGSC 8958)	fungi	0	0	0	0.101567
OlR_037033	387	58.1	Putative uncharacterized protein	tr--fungi	Magnaporthe oryzae (strain 70-15 / ATCC MYA-4617 / FGSC 8958)	fungi	0	0	0	0.101533
OlR_019291	527	57.4	Integral membrane protein	tr--fungi	Magnaporthe oryzae (strain 70-15 / ATCC MYA-4617 / FGSC 8958)	fungi	0	0	0	0.1015
OlR_019302	511	58.1	Putative uncharacterized protein	tr--fungi	Magnaporthe oryzae (strain 70-15 / ATCC MYA-4617 / FGSC 8958)	fungi	0	0	0	0.101467
OlR_034710	278	53.5	Xylosidase/arabinosidase	tr--fungi	Magnaporthe oryzae (strain 70-15 / ATCC MYA-4617 / FGSC 8958)	fungi	0	0	0	0.1014
OlR_018329	267	61.7	Putative uncharacterized protein	tr--fungi	Magnaporthe oryzae (strain 70-15 / ATCC MYA-4617 / FGSC 8958)	fungi	0	0	0	0.101333
OlR_133273	357	52.6	Putative uncharacterized protein	tr--fungi	Magnaporthe oryzae (strain 70-15 / ATCC MYA-4617 / FGSC 8958)	fungi	0	0	0	0.1013
OlR_036382	373	57.3	U6 snRNA-associated Sm-like protein LSm2	tr--fungi	Magnaporthe oryzae (strain 70-15 / ATCC MYA-4617 / FGSC 8958)	fungi	0	0	0	0.101267
OlR_142532	505	60.9	Putative uncharacterized protein	tr--fungi	Magnaporthe oryzae (strain 70-15 / ATCC MYA-4617 / FGSC 8958)	fungi	0	0	0	0.101233
OlR_013962	962	51.5	Putative uncharacterized protein	tr--fungi	Magnaporthe oryzae (strain 70-15 / ATCC MYA-4617 / FGSC 8958)	fungi	0	0	0	0.1011
OlR_043223	311	51.4	Putative uncharacterized protein	tr--fungi	Magnaporthe oryzae (strain 70-15 / ATCC MYA-4617 / FGSC 8958)	fungi	0	0	0	0.1011
OlR_043989	278	58.9	Serine palmitoyltransferase 1	tr--fungi	Magnaporthe oryzae (strain 70-15 / ATCC MYA-4617 / FGSC 8958)	fungi	0	0	0	0.1011
OlR_045569	489	57.4	Putative uncharacterized protein	tr--fungi	Magnaporthe oryzae (strain 70-15 / ATCC MYA-4617 / FGSC 8958)	fungi	0	0	0	0.1011
OlR_132459	962	58.1	ATP synthase gamma chain	tr--fungi	Magnaporthe oryzae (strain 70-15 / ATCC MYA-4617 / FGSC 8958)	fungi	0	0	0	0.100967
OlR_038480	270	66.6	GPI-anchored cell wall beta-1,3-endoglucanase EglC	tr--fungi	Magnaporthe oryzae (strain 70-15 / ATCC MYA-4617 / FGSC 8958)	fungi	0	0	0	0.100967
OlR_044789	328	56	Uroporphyrinogen decarboxylase	tr--fungi	Magnaporthe oryzae (strain 70-15 / ATCC MYA-4617 / FGSC 8958)	fungi	0	0	0	0.100867
OlR_011865	319	53.2	Nucleolar protein nop-58	tr--fungi	Magnaporthe oryzae (strain 70-15 / ATCC MYA-4617 / FGSC 8958)	fungi	0	0	0	0.1008
OlR_008574	467	64.6	Putative uncharacterized protein	tr--fungi	Magnaporthe oryzae (strain 70-15 / ATCC MYA-4617 / FGSC 8958)	fungi	0	0	0	0.1008
OlR_029150	839	53	Putative uncharacterized protein	tr--fungi	Magnaporthe oryzae (strain 70-15 / ATCC MYA-4617 / FGSC 8958)	fungi	0	0	0	0.1008
OlR_106240	946	54.5	Ribosome biogenesis protein nsa-2	tr--fungi	Magnaporthe oryzae (strain 70-15 / ATCC MYA-4617 / FGSC 8958)	fungi	0	0	0	0.1008
OlR_141813	541	57.3	Cytochrome b2	tr--fungi	Magnaporthe oryzae (strain 70-15 / ATCC MYA-4617 / FGSC 8958)	fungi	0	0	0	0.1008
OlR_093085	550	55.8	Phosphomannomutase	tr--fungi	Magnaporthe oryzae (strain 70-15 / ATCC MYA-4617 / FGSC 8958)	fungi	0	0	0	0.1007
OlR_028242	710	51.6	V-SNARE	tr--fungi	Magnaporthe oryzae (strain 70-15 / ATCC MYA-4617 / FGSC 8958)	fungi	0	0	0	0.100667
OlR_020613	982	52.8	AGC/AKT protein kinase	tr--fungi	Magnaporthe oryzae (strain 70-15 / ATCC MYA-4617 / FGSC 8958)	fungi	0	0	0	0.100667
OlR_036302	336	61	Putative uncharacterized protein	tr--fungi	Magnaporthe oryzae (strain 70-15 / ATCC MYA-4617 / FGSC 8958)	fungi	0	0	0	0.1006
OlR_036329	211	60.1	Asparaginyl-tRNA synthetase	tr--fungi	Magnaporthe oryzae (strain 70-15 / ATCC MYA-4617 / FGSC 8958)	fungi	0	0	0	0.100567
OlR_030589	1339	55.7	Fimbrin	tr--fungi	Magnaporthe oryzae (strain 70-15 / ATCC MYA-4617 / FGSC 8958)	fungi	0	0	0	0.1005
OlR_036096	593	56.8	Microtubule-associated protein RP/EB family member 1	tr--fungi	Magnaporthe oryzae (strain 70-15 / ATCC MYA-4617 / FGSC 8958)	fungi	0	0	0	0.1005
OlR_029371	1077	55.2	Transmembrane GTPase fzo1	tr--fungi	Magnaporthe oryzae (strain 70-15 / ATCC MYA-4617 / FGSC 8958)	fungi	0	0	0	0.1005
OlR_012609	305	56.3	Putative uncharacterized protein	tr--fungi	Magnaporthe oryzae (strain 70-15 / ATCC MYA-4617 / FGSC 8958)	fungi	0	0	0	0.100367
OlR_127490	734	58	ABC transporter ATP-binding protein ARB1	tr--fungi	Magnaporthe oryzae (strain 70-15 / ATCC MYA-4617 / FGSC 8958)	fungi	0	0	0	0.100367
OlR_044452	546	54.3	Putative uncharacterized protein	tr--fungi	Magnaporthe oryzae (strain 70-15 / ATCC MYA-4617 / FGSC 8958)	fungi	0	0	0	0.1002
OlR_019971	466	55.5	Seryl-tRNA synthetase	tr--fungi	Magnaporthe oryzae (strain 70-15 / ATCC MYA-4617 / FGSC 8958)	fungi	0	0	0	0.1002
OlR_006510	1329	53.4	Putative uncharacterized protein	tr--fungi	Magnaporthe oryzae (strain 70-15 / ATCC MYA-4617 / FGSC 8958)	fungi	0	0	0	0.100167
OlR_007842	1280	55.7	NEDD8-conjugating enzyme UBC12	tr--fungi	Magnaporthe oryzae (strain 70-15 / ATCC MYA-4617 / FGSC 8958)	fungi	0	0	0	0.100067
OlR_135784	321	57.3	PSP1 domain-containing protein	tr--fungi	Magnaporthe oryzae (strain 70-15 / ATCC MYA-4617 / FGSC 8958)	fungi	0	0	0	0.100033
OlR_032902	435	59	Putative uncharacterized protein	tr--fungi	Magnaporthe oryzae (strain 70-15 / ATCC MYA-4617 / FGSC 8958)	fungi	0	0	0	0.100033
OlR_027545	546	59.7	26S proteasome regulatory subunit RPN7	tr--fungi	Magnaporthe oryzae (strain 70-15 / ATCC MYA-4617 / FGSC 8958)	fungi	0	0	0	0.0999667
OlR_019618	1344	51.6	Putative uncharacterized protein	tr--fungi	Magnaporthe oryzae (strain 70-15 / ATCC MYA-4617 / FGSC 8958)	fungi	0	0	0	0.0999
OlR_041865	404	59.4	Aspartate aminotransferase	tr--fungi	Magnaporthe oryzae (strain 70-15 / ATCC MYA-4617 / FGSC 8958)	fungi	0	0	0	0.0998333
OlR_042990	437	59	Glutaminyl-peptide cyclotransferase	tr--fungi	Magnaporthe oryzae (strain 70-15 / ATCC MYA-4617 / FGSC 8958)	fungi	0	0	0	0.0997667
OlR_040051	242	61.9	Putative uncharacterized protein	tr--fungi	Magnaporthe oryzae (strain 70-15 / ATCC MYA-4617 / FGSC 8958)	fungi	0	0	0	0.0997333
OlR_029692	357	53.5	Putative uncharacterized protein	tr--fungi	Magnaporthe oryzae (strain 70-15 / ATCC MYA-4617 / FGSC 8958)	fungi	0	0	0	0.0996667
OlR_043672	389	60.9	Cellobiose dehydrogenase	tr--fungi	Magnaporthe oryzae (strain 70-15 / ATCC MYA-4617 / FGSC 8958)	fungi	0	0	0	0.0996667
OlR_034409	525	61.9	Exoglucanase 1	tr--fungi	Magnaporthe oryzae (strain 70-15 / ATCC MYA-4617 / FGSC 8958)	fungi	0	0	0	0.0996
OlR_035896	794	55.6	Putative uncharacterized protein	tr--fungi	Magnaporthe oryzae (strain 70-15 / ATCC MYA-4617 / FGSC 8958)	fungi	0	0	0	0.0995333
OlR_115668	693	62.6	Ornithine aminotransferase	tr--fungi	Magnaporthe oryzae (strain 70-15 / ATCC MYA-4617 / FGSC 8958)	fungi	0	0	0	0.0995
OlR_047125	216	56.4	Putative uncharacterized protein	tr--fungi	Magnaporthe oryzae (strain 70-15 / ATCC MYA-4617 / FGSC 8958)	fungi	0	0	0	0.0993333
OlR_039142	500	56	Putative uncharacterized protein	tr--fungi	Magnaporthe oryzae (strain 70-15 / ATCC MYA-4617 / FGSC 8958)	fungi	0	0	0	0.0992667
OlR_048013	289	58.8	Mitotic check point protein BUB2	tr--fungi	Magnaporthe oryzae (strain 70-15 / ATCC MYA-4617 / FGSC 8958)	fungi	0	0	0	0.0992667
OlR_041966	480	55.2	Putative uncharacterized protein	tr--fungi	Magnaporthe oryzae (strain 70-15 / ATCC MYA-4617 / FGSC 8958)	fungi	0	0	0	0.0992667
OlR_043278	1020	58.3	PNG1	tr--fungi	Magnaporthe oryzae (strain 70-15 / ATCC MYA-4617 / FGSC 8958)	fungi	0	0	0	0.0992333
OlR_030888	527	62.6	Putative uncharacterized protein	tr--fungi	Magnaporthe oryzae (strain 70-15 / ATCC MYA-4617 / FGSC 8958)	fungi	0	0	0	0.0991667
OlR_038398	770	56.3	Putative uncharacterized protein	tr--fungi	Magnaporthe oryzae (strain 70-15 / ATCC MYA-4617 / FGSC 8958)	fungi	0	0	0	0.0991
OlR_101357	387	59.6	V-type proton ATPase subunit D	tr--fungi	Magnaporthe oryzae (strain 70-15 / ATCC MYA-4617 / FGSC 8958)	fungi	0	0	0	0.0990667
OlR_044432	375	61.3	26S proteasome regulatory subunit RPN7	tr--fungi	Magnaporthe oryzae (strain 70-15 / ATCC MYA-4617 / FGSC 8958)	fungi	0	0	0	0.0988333
OlR_133606	445	60	Coatomer alpha subunit	tr--fungi	Magnaporthe oryzae (strain 70-15 / ATCC MYA-4617 / FGSC 8958)	fungi	0	0	0	0.0987
OlR_028823	1034	57.9	Putative uncharacterized protein	tr--fungi	Magnaporthe oryzae (strain 70-15 / ATCC MYA-4617 / FGSC 8958)	fungi	0	0	0	0.0987
OlR_044694	262	59.5	Membrane transporter	tr--fungi	Magnaporthe oryzae (strain 70-15 / ATCC MYA-4617 / FGSC 8958)	fungi	0	0	0	0.0986667
OlR_031902	368	56.7	Glucan 1,3-beta-glucosidase	tr--fungi	Magnaporthe oryzae (strain 70-15 / ATCC MYA-4617 / FGSC 8958)	fungi	0	0	0	0.0986
OlR_013035	382	60.7	RNP domain-containing protein	tr--fungi	Magnaporthe oryzae (strain 70-15 / ATCC MYA-4617 / FGSC 8958)	fungi	0	0	0	0.0984333
OlR_040424	441	61.2	Sodium/nucleoside cotransporter 1	tr--fungi	Magnaporthe oryzae (strain 70-15 / ATCC MYA-4617 / FGSC 8958)	fungi	0	0	0	0.0982667
OlR_032467	263	59.6	C-8 sterol isomerase	sp--fungi	Magnaporthe oryzae (strain 70-15 / ATCC MYA-4617 / FGSC 8958)	fungi	0	0	0	0.0982333
OlR_031602	1020	56.3	Aldo-keto reductase	tr--fungi	Magnaporthe oryzae (strain 70-15 / ATCC MYA-4617 / FGSC 8958)	fungi	0	0	0	0.0982
OlR_034385	555	56.3	MFS transporter	tr--fungi	Magnaporthe oryzae (strain 70-15 / ATCC MYA-4617 / FGSC 8958)	fungi	0	0	0	0.0981667
OlR_121655	955	57.5	ATP-citrate synthase subunit 2	tr--fungi	Magnaporthe oryzae (strain 70-15 / ATCC MYA-4617 / FGSC 8958)	fungi	0	0	0	0.0981333
OlR_044734	254	65.7	Putative uncharacterized protein	tr--fungi	Magnaporthe oryzae (strain 70-15 / ATCC MYA-4617 / FGSC 8958)	fungi	0	0	0	0.0981333
OlR_119242	1217	58.5	AGC/AKT protein kinase	tr--fungi	Magnaporthe oryzae (strain 70-15 / ATCC MYA-4617 / FGSC 8958)	fungi	0	0	0	0.0981
OlR_028305	1042	51.5	Coatomer subunit beta	tr--fungi	Magnaporthe oryzae (strain 70-15 / ATCC MYA-4617 / FGSC 8958)	fungi	0	0	0	0.0981
OlR_033168	1562	57.5	Putidaredoxin reductase	tr--fungi	Magnaporthe oryzae (strain 70-15 / ATCC MYA-4617 / FGSC 8958)	fungi	0	0	0	0.0981
OlR_040609	756	51.7	Putative uncharacterized protein	tr--fungi	Magnaporthe oryzae (strain 70-15 / ATCC MYA-4617 / FGSC 8958)	fungi	0	0	0	0.0980667
OlR_037141	1357	58.7	Putative uncharacterized protein	tr--fungi	Magnaporthe oryzae (strain 70-15 / ATCC MYA-4617 / FGSC 8958)	fungi	0	0	0	0.098
OlR_030505	606	51.8	Thioredoxin-like protein 4A	tr--fungi	Magnaporthe oryzae (strain 70-15 / ATCC MYA-4617 / FGSC 8958)	fungi	0	0	0	0.098
OlR_098160	631	57.3	Putative uncharacterized protein	tr--fungi	Magnaporthe oryzae (strain 70-15 / ATCC MYA-4617 / FGSC 8958)	fungi	0	0	0	0.098
OlR_010045	944	57.3	1-acyl-sn-glycerol-3-phosphate acyltransferase 2	tr--fungi	Magnaporthe oryzae (strain 70-15 / ATCC MYA-4617 / FGSC 8958)	fungi	0	0	0	0.098
OlR_014370	710	47.1	Vacuolar protein sorting-associated protein 1	tr--fungi	Magnaporthe oryzae (strain 70-15 / ATCC MYA-4617 / FGSC 8958)	fungi	0	0	0	0.0979333
OlR_024814	376	59	Pre-60S factor REI1	tr--fungi	Magnaporthe oryzae (strain 70-15 / ATCC MYA-4617 / FGSC 8958)	fungi	0	0	0	0.0979
OlR_020726	695	55.2	Adenylyl cyclase-associated protein	tr--fungi	Magnaporthe oryzae (strain 70-15 / ATCC MYA-4617 / FGSC 8958)	fungi	0	0	0	0.0979
OlR_105223	442	61.5	Acyl-CoA dehydrogenase	tr--fungi	Magnaporthe oryzae (strain 70-15 / ATCC MYA-4617 / FGSC 8958)	fungi	0	0	0	0.0977
OlR_032789	260	62.3	Endoglucanase	tr--fungi	Magnaporthe oryzae (strain 70-15 / ATCC MYA-4617 / FGSC 8958)	fungi	0	0	0	0.0976667
OlR_041409	652	55.2	Peroxisomal adenine nucleotide transporter 1	tr--fungi	Magnaporthe oryzae (strain 70-15 / ATCC MYA-4617 / FGSC 8958)	fungi	0	0	0	0.0976667
OlR_020547	964	57.8	Putative uncharacterized protein	tr--fungi	Magnaporthe oryzae (strain 70-15 / ATCC MYA-4617 / FGSC 8958)	fungi	0	0	0	0.0975667
OlR_009881	701	53.9	Putative uncharacterized protein	tr--fungi	Magnaporthe oryzae (strain 70-15 / ATCC MYA-4617 / FGSC 8958)	fungi	0	0	0	0.0975667
OlR_028097	288	62.1	Putative uncharacterized protein	tr--fungi	Magnaporthe oryzae (strain 70-15 / ATCC MYA-4617 / FGSC 8958)	fungi	0	0	0	0.0975
OlR_031164	362	62.4	Putative uncharacterized protein	tr--fungi	Magnaporthe oryzae (strain 70-15 / ATCC MYA-4617 / FGSC 8958)	fungi	0	0	0	0.0975
OlR_046321	280	56	Putative uncharacterized protein	tr--fungi	Magnaporthe oryzae (strain 70-15 / ATCC MYA-4617 / FGSC 8958)	fungi	0	0	0	0.0973333
OlR_028659	899	57.2	DENN domain-containing protein	tr--fungi	Magnaporthe oryzae (strain 70-15 / ATCC MYA-4617 / FGSC 8958)	fungi	0	0	0	0.0973333
OlR_042693	430	50.9	Putative uncharacterized protein	tr--fungi	Magnaporthe oryzae (strain 70-15 / ATCC MYA-4617 / FGSC 8958)	fungi	0	0	0	0.0972333
OlR_021968	516	58.3	Putative uncharacterized protein	tr--fungi	Magnaporthe oryzae (strain 70-15 / ATCC MYA-4617 / FGSC 8958)	fungi	0	0	0	0.0972333
OlR_021854	614	57.8	Putative uncharacterized protein	tr--fungi	Magnaporthe oryzae (strain 70-15 / ATCC MYA-4617 / FGSC 8958)	fungi	0	0	0	0.0971
OlR_039288	666	57.2	Putative uncharacterized protein	tr--fungi	Magnaporthe oryzae (strain 70-15 / ATCC MYA-4617 / FGSC 8958)	fungi	0	0	0	0.0970667
OlR_035188	589	53.3	Endoglucanase	tr--fungi	Magnaporthe oryzae (strain 70-15 / ATCC MYA-4617 / FGSC 8958)	fungi	0	0	0	0.0969667
OlR_130625	604	53.9	Nipsnap family protein	tr--fungi	Magnaporthe oryzae (strain 70-15 / ATCC MYA-4617 / FGSC 8958)	fungi	0	0	0	0.0969667
OlR_040996	422	62.3	Excitatory amino acid transporter 2	tr--fungi	Magnaporthe oryzae (strain 70-15 / ATCC MYA-4617 / FGSC 8958)	fungi	0	0	0	0.0968
OlR_012709	308	60	Putative uncharacterized protein	tr--fungi	Magnaporthe oryzae (strain 70-15 / ATCC MYA-4617 / FGSC 8958)	fungi	0	0	0	0.0966667
OlR_030405	675	54.2	Putative uncharacterized protein	tr--fungi	Magnaporthe oryzae (strain 70-15 / ATCC MYA-4617 / FGSC 8958)	fungi	0	0	0	0.0966333
OlR_039507	1117	54.7	Putative uncharacterized protein	tr--fungi	Magnaporthe oryzae (strain 70-15 / ATCC MYA-4617 / FGSC 8958)	fungi	0	0	0	0.0965333
OlR_044184	265	60.3	Charged multivesicular body protein 6	tr--fungi	Magnaporthe oryzae (strain 70-15 / ATCC MYA-4617 / FGSC 8958)	fungi	0	0	0	0.0964
OlR_043350	551	60.6	Putative uncharacterized protein	tr--fungi	Magnaporthe oryzae (strain 70-15 / ATCC MYA-4617 / FGSC 8958)	fungi	0	0	0	0.0963
OlR_037883	357	59.3	Transmembrane protein 56	tr--fungi	Magnaporthe oryzae (strain 70-15 / ATCC MYA-4617 / FGSC 8958)	fungi	0	0	0	0.0962333
OlR_024674	510	56	Acetyl xylan esterase	tr--fungi	Magnaporthe oryzae (strain 70-15 / ATCC MYA-4617 / FGSC 8958)	fungi	0	0	0	0.0961667
OlR_140946	559	57.2	C-5 sterol desaturase	tr--fungi	Magnaporthe oryzae (strain 70-15 / ATCC MYA-4617 / FGSC 8958)	fungi	0	0	0	0.0961
OlR_026626	897	55.4	Putative uncharacterized protein	tr--fungi	Magnaporthe oryzae (strain 70-15 / ATCC MYA-4617 / FGSC 8958)	fungi	0	0	0	0.0961
OlR_045213	623	57.9	Eukaryotic peptide chain release factor GTP-binding subunit	tr--fungi	Magnaporthe oryzae (strain 70-15 / ATCC MYA-4617 / FGSC 8958)	fungi	0	0	0	0.09603
OlR_035072	256	63.6	Endoglucanase	tr--fungi	Magnaporthe oryzae (strain 70-15 / ATCC MYA-4617 / FGSC 8958)	fungi	0	0	0	0.096
OlR_045254	541	55.2	Putative uncharacterized protein	tr--fungi	Magnaporthe oryzae (strain 70-15 / ATCC MYA-4617 / FGSC 8958)	fungi	0	0	0	0.0959
OlR_141512	562	59	Carboxypeptidase A	tr--fungi	Magnaporthe oryzae (strain 70-15 / ATCC MYA-4617 / FGSC 8958)	fungi	0	0	0	0.0959
OlR_025176	1261	56.3	Septin like spn2	tr--fungi	Magnaporthe oryzae (strain 70-15 / ATCC MYA-4617 / FGSC 8958)	fungi	0	0	0	0.0958667
OlR_047346	227	55.9	Putative uncharacterized protein	tr--fungi	Magnaporthe oryzae (strain 70-15 / ATCC MYA-4617 / FGSC 8958)	fungi	0	0	0	0.0958
OlR_030294	388	53.3	Acetyl esterase	tr--fungi	Magnaporthe oryzae (strain 70-15 / ATCC MYA-4617 / FGSC 8958)	fungi	0	0	0	0.0957667
OlR_045430	363	59.2	Glyoxalase	tr--fungi	Magnaporthe oryzae (strain 70-15 / ATCC MYA-4617 / FGSC 8958)	fungi	0	0	0	0.0957
OlR_036158	631	52.7	Serine/threonine-protein phosphatase	tr--fungi	Magnaporthe oryzae (strain 70-15 / ATCC MYA-4617 / FGSC 8958)	fungi	0	0	0	0.0955667
OlR_033852	444	58.3	60S ribosome subunit biogenesis protein NIP7	tr--fungi	Magnaporthe oryzae (strain 70-15 / ATCC MYA-4617 / FGSC 8958)	fungi	0	0	0	0.0955333
OlR_013116	547	64.5	Putative uncharacterized protein	tr--fungi	Magnaporthe oryzae (strain 70-15 / ATCC MYA-4617 / FGSC 8958)	fungi	0	0	0	0.0955333
OlR_033730	414	62.5	Delta-1-pyrroline-5-carboxylate dehydrogenase	tr--fungi	Magnaporthe oryzae (strain 70-15 / ATCC MYA-4617 / FGSC 8958)	fungi	0	0	0	0.0953333
OlR_033134	608	58.5	Phosphoacetylglucosamine mutase	tr--fungi	Magnaporthe oryzae (strain 70-15 / ATCC MYA-4617 / FGSC 8958)	fungi	0	0	0	0.0953
OlR_022042	565	54.3	DNA-directed RNA polymerase N/8 kDa subunit	tr--fungi	Magnaporthe oryzae (strain 70-15 / ATCC MYA-4617 / FGSC 8958)	fungi	0	0	0	0.0952333
OlR_039238	406	59.1	Proteasome subunit beta type	tr--fungi	Magnaporthe oryzae (strain 70-15 / ATCC MYA-4617 / FGSC 8958)	fungi	0	0	0	0.0952
OlR_038733	254	57	Putative uncharacterized protein	tr--fungi	Magnaporthe oryzae (strain 70-15 / ATCC MYA-4617 / FGSC 8958)	fungi	0	0	0	0.0951333
OlR_032947	313	59.1	Putative uncharacterized protein	tr--fungi	Magnaporthe oryzae (strain 70-15 / ATCC MYA-4617 / FGSC 8958)	fungi	0	0	0	0.0951333
OlR_038139	429	59.4	3-ketoacyl-CoA thiolase	tr--fungi	Magnaporthe oryzae (strain 70-15 / ATCC MYA-4617 / FGSC 8958)	fungi	0	0	0	0.0951
OlR_032538	317	57	DNA repair and recombination protein RAD5C	tr--fungi	Magnaporthe oryzae (strain 70-15 / ATCC MYA-4617 / FGSC 8958)	fungi	0	0	0	0.0951
OlR_020074	687	55.6	Putative uncharacterized protein	tr--fungi	Magnaporthe oryzae (strain 70-15 / ATCC MYA-4617 / FGSC 8958)	fungi	0	0	0	0.0950333
OlR_095367	698	60.1	Glutamate synthase	tr--fungi	Magnaporthe oryzae (strain 70-15 / ATCC MYA-4617 / FGSC 8958)	fungi	0	0	0	0.095
OlR_033052	258	56.5	Sodium/hydrogen exchanger	tr--fungi	Magnaporthe oryzae (strain 70-15 / ATCC MYA-4617 / FGSC 8958)	fungi	0	0	0	0.095
OlR_047925	291	38.8	Putative uncharacterized protein	tr--fungi	Malassezia globosa (strain ATCC MYA-4612 / CBS 7966)	fungi	0	0	0	0.0968
OlR_129863	964	58.5	2OG-Fe(II) oxygenase family oxidoreductase, putative	tr--fungi	Metarhizium acridum (strain CQMa 102)	fungi	0	0	0	1.147
OlR_020123	469	53.9	Putative uncharacterized protein	tr--fungi	Metarhizium acridum (strain CQMa 102)	fungi	0	0	0	0.731
OlR_085386	624	58	Putative uncharacterized protein	tr--fungi	Metarhizium acridum (strain CQMa 102)	fungi	0	0	0	0.334
OlR_129440	913	54.4	Endo-1,3(4)-beta-glucanase, putative	tr--fungi	Metarhizium acridum (strain CQMa 102)	fungi	0	0	0	0.195867
OlR_132479	679	59.2	Putative uncharacterized protein	tr--fungi	Metarhizium robertsii (strain ARSEF 23 / ATCC MYA-3075)	fungi	0	0	0	0.488333
OlR_032955	478	62.1	Putative uncharacterized protein	tr--fungi	Metarhizium robertsii (strain ARSEF 23 / ATCC MYA-3075)	fungi	0	0	0	0.276667
OlR_129842	635	56.2	Mitochondrial F1F0 ATP synthase subunit Atp18, putative	tr--fungi	Metarhizium robertsii (strain ARSEF 23 / ATCC MYA-3075)	fungi	0	0	0	0.2499
OlR_126390	2852	53.7	Putative uncharacterized protein	tr--fungi	Metarhizium robertsii (strain ARSEF 23 / ATCC MYA-3075)	fungi	0	0	0	0.224033
OlR_140544	955	58.1	PAPA-1-like conserved region family protein	tr--fungi	Metarhizium robertsii (strain ARSEF 23 / ATCC MYA-3075)	fungi	0	0	0	0.219
OlR_121274	667	52.3	Hirsutellin A toxin	tr--fungi	Metarhizium robertsii (strain ARSEF 23 / ATCC MYA-3075)	fungi	0	0	0	0.193467
OlR_121200	1038	48.2	Pogo transposable element, putative	tr--fungi	Metarhizium robertsii (strain ARSEF 23 / ATCC MYA-3075)	fungi	0	0	0	0.183167
OlR_141573	1402	49.5	C2H2 finger domain protein	tr--fungi	Metarhizium robertsii (strain ARSEF 23 / ATCC MYA-3075)	fungi	0	0	0	0.166933
OlR_008163	1430	52.4	Ankyrin repeat protein	tr--fungi	Metarhizium robertsii (strain ARSEF 23 / ATCC MYA-3075)	fungi	0	0	0	0.1562
OlR_023972	705	58.1	Serine proteinase	tr--fungi	Metarhizium robertsii (strain ARSEF 23 / ATCC MYA-3075)	fungi	0	0	0	0.1308
OlR_141941	1235	51.5	MYB DNA-binding domain protein	tr--fungi	Metarhizium robertsii (strain ARSEF 23 / ATCC MYA-3075)	fungi	0	0	0	0.113833
OlR_043982	372	58.6	Amidohydrolase, putative	tr--fungi	Metarhizium robertsii (strain ARSEF 23 / ATCC MYA-3075)	fungi	0	0	0	0.108633
OlR_048539	381	63.2	R3H domain-containing protein	tr--fungi	Metarhizium robertsii (strain ARSEF 23 / ATCC MYA-3075)	fungi	0	0	0	0.1052
OlR_129623	336	43.7	60S ribosomal protein L44	sp--fungi	Meyerozyma guilliermondii (strain ATCC 6260 / CBS 566 / DSM 6381 / JCM 1539 / NBRC 10279 / NRRL Y-3	fungi	0	0	0	0.183867
OlR_031296	1753	56	Putative uncharacterized protein	tr--fungi	Mycosphaerella graminicola (strain CBS 115943 / IPO323)	fungi	0	0	0	0.489833
OlR_142071	390	52.3	DNA transposase	tr--fungi	Nectria haematococca	fungi	0	0	0	0.115633
OlR_108790	433	57.7	Peptidyl-prolyl cis-trans isomerase	tr--fungi	Nectria haematococca (strain 77-13-4 / ATCC MYA-4622 / FGSC 9596 / MPVI)	fungi	0	0	0	2.226
OlR_025212	284	63	Putative uncharacterized protein	tr--fungi	Nectria haematococca (strain 77-13-4 / ATCC MYA-4622 / FGSC 9596 / MPVI)	fungi	0	0	0	0.4282
OlR_047394	332	53.9	Predicted protein	tr--fungi	Nectria haematococca (strain 77-13-4 / ATCC MYA-4622 / FGSC 9596 / MPVI)	fungi	0	0	0	0.3411
OlR_101106	868	54.4	Putative uncharacterized protein	tr--fungi	Nectria haematococca (strain 77-13-4 / ATCC MYA-4622 / FGSC 9596 / MPVI)	fungi	0	0	0	0.340333
OlR_110211	1667	54.4	Putative uncharacterized protein (Fragment)	tr--fungi	Nectria haematococca (strain 77-13-4 / ATCC MYA-4622 / FGSC 9596 / MPVI)	fungi	0	0	0	0.331567
OlR_031136	1109	55.4	Putative uncharacterized protein	tr--fungi	Nectria haematococca (strain 77-13-4 / ATCC MYA-4622 / FGSC 9596 / MPVI)	fungi	0	0	0	0.221333
OlR_018086	564	61.8	Predicted protein	tr--fungi	Nectria haematococca (strain 77-13-4 / ATCC MYA-4622 / FGSC 9596 / MPVI)	fungi	0	0	0	0.217433
OlR_123093	461	58.3	Predicted protein	tr--fungi	Nectria haematococca (strain 77-13-4 / ATCC MYA-4622 / FGSC 9596 / MPVI)	fungi	0	0	0	0.2014
OlR_022547	2602	54.5	Putative uncharacterized protein	tr--fungi	Nectria haematococca (strain 77-13-4 / ATCC MYA-4622 / FGSC 9596 / MPVI)	fungi	0	0	0	0.197867
OlR_043542	472	56.3	Cyanate hydratase	sp--fungi	Nectria haematococca (strain 77-13-4 / ATCC MYA-4622 / FGSC 9596 / MPVI)	fungi	0	0	0	0.1961
OlR_019161	1084	59.2	Putative uncharacterized protein	tr--fungi	Nectria haematococca (strain 77-13-4 / ATCC MYA-4622 / FGSC 9596 / MPVI)	fungi	0	0	0	0.1699
OlR_105077	532	58.4	Predicted protein	tr--fungi	Nectria haematococca (strain 77-13-4 / ATCC MYA-4622 / FGSC 9596 / MPVI)	fungi	0	0	0	0.161267
OlR_035173	401	55.6	Predicted protein	tr--fungi	Nectria haematococca (strain 77-13-4 / ATCC MYA-4622 / FGSC 9596 / MPVI)	fungi	0	0	0	0.136233
OlR_003526	1217	55.2	Putative uncharacterized protein	tr--fungi	Nectria haematococca (strain 77-13-4 / ATCC MYA-4622 / FGSC 9596 / MPVI)	fungi	0	0	0	0.132833
OlR_031725	1199	57.2	Putative uncharacterized protein	tr--fungi	Nectria haematococca (strain 77-13-4 / ATCC MYA-4622 / FGSC 9596 / MPVI)	fungi	0	0	0	0.132333
OlR_046827	269	60.2	Predicted protein	tr--fungi	Nectria haematococca (strain 77-13-4 / ATCC MYA-4622 / FGSC 9596 / MPVI)	fungi	0	0	0	0.130833
OlR_116925	839	55	Predicted protein	tr--fungi	Nectria haematococca (strain 77-13-4 / ATCC MYA-4622 / FGSC 9596 / MPVI)	fungi	0	0	0	0.128433
OlR_138115	932	49.6	Putative uncharacterized protein	tr--fungi	Nectria haematococca (strain 77-13-4 / ATCC MYA-4622 / FGSC 9596 / MPVI)	fungi	0	0	0	0.122067
OlR_028347	336	58	Putative uncharacterized protein	tr--fungi	Nectria haematococca (strain 77-13-4 / ATCC MYA-4622 / FGSC 9596 / MPVI)	fungi	0	0	0	0.118667
OlR_004879	716	60	Putative uncharacterized protein	tr--fungi	Nectria haematococca (strain 77-13-4 / ATCC MYA-4622 / FGSC 9596 / MPVI)	fungi	0	0	0	0.118633
OlR_019752	391	60.6	Predicted protein	tr--fungi	Nectria haematococca (strain 77-13-4 / ATCC MYA-4622 / FGSC 9596 / MPVI)	fungi	0	0	0	0.118467
OlR_021773	311	55.9	Putative uncharacterized protein	tr--fungi	Nectria haematococca (strain 77-13-4 / ATCC MYA-4622 / FGSC 9596 / MPVI)	fungi	0	0	0	0.113667
OlR_024741	680	55.1	Predicted protein	tr--fungi	Nectria haematococca (strain 77-13-4 / ATCC MYA-4622 / FGSC 9596 / MPVI)	fungi	0	0	0	0.112167
OlR_104006	669	57.3	Predicted protein	tr--fungi	Nectria haematococca (strain 77-13-4 / ATCC MYA-4622 / FGSC 9596 / MPVI)	fungi	0	0	0	0.1097
OlR_022470	531	56.6	Predicted protein	tr--fungi	Nectria haematococca (strain 77-13-4 / ATCC MYA-4622 / FGSC 9596 / MPVI)	fungi	0	0	0	0.109
OlR_032672	378	60.8	Putative uncharacterized protein	tr--fungi	Nectria haematococca (strain 77-13-4 / ATCC MYA-4622 / FGSC 9596 / MPVI)	fungi	0	0	0	0.1062
OlR_135580	1176	54.4	Putative uncharacterized protein	tr--fungi	Nectria haematococca (strain 77-13-4 / ATCC MYA-4622 / FGSC 9596 / MPVI)	fungi	0	0	0	0.106167
OlR_042242	456	54.3	Putative uncharacterized protein	tr--fungi	Nectria haematococca (strain 77-13-4 / ATCC MYA-4622 / FGSC 9596 / MPVI)	fungi	0	0	0	0.104067
OlR_046878	293	51.5	Putative uncharacterized protein	tr--fungi	Nectria haematococca (strain 77-13-4 / ATCC MYA-4622 / FGSC 9596 / MPVI)	fungi	0	0	0	0.0976667
OlR_043506	333	64.5	Putative uncharacterized protein	tr--fungi	Nectria haematococca (strain 77-13-4 / ATCC MYA-4622 / FGSC 9596 / MPVI)	fungi	0	0	0	0.0968667
OlR_094410	779	36.7	Peptidyl-prolyl cis-trans isomerase	tr--fungi	Neosartorya fischeri (strain ATCC 1020 / DSM 3700 / FGSC A1164 / NRRL 181)	fungi	0	0	0	0.358
OlR_009157	386	65.8	Extracellular metalloproteinase MEP	sp--fungi	Neosartorya fischeri (strain ATCC 1020 / DSM 3700 / FGSC A1164 / NRRL 181)	fungi	0	0	0	0.309167
OlR_041616	905	53.5	Putative uncharacterized protein	tr--fungi	Neosartorya fischeri (strain ATCC 1020 / DSM 3700 / FGSC A1164 / NRRL 181)	fungi	0	0	0	0.243667
OlR_141142	2111	54.9	Probable E3 ubiquitin-protein ligase hulA	sp--fungi	Neosartorya fischeri (strain ATCC 1020 / DSM 3700 / FGSC A1164 / NRRL 181)	fungi	0	0	0	0.148667
OlR_044051	445	53	PWI domain mRNA processing protein, putative	tr--fungi	Neosartorya fischeri (strain ATCC 1020 / DSM 3700 / FGSC A1164 / NRRL 181)	fungi	0	0	0	0.112533
OlR_007727	528	61.9	Probable beta-galactosidase A	sp--fungi	Neosartorya fischeri (strain ATCC 1020 / DSM 3700 / FGSC A1164 / NRRL 181)	fungi	0	0	0	0.100633
OlR_141400	1907	56.6	Calnexin homolog	sp--fungi	Neosartorya fumigata (strain ATCC MYA-4609 / Af293 / CBS 101355 / FGSC A1100)	fungi	0	0	0	0.258967
OlR_044580	727	62	Probable beta-galactosidase A	sp--fungi	Neosartorya fumigata (strain ATCC MYA-4609 / Af293 / CBS 101355 / FGSC A1100)	fungi	0	0	0	0.156833
OlR_114299	428	55.3	40S ribosomal protein S8	tr--fungi	Neurospora crassa	fungi	0	0	0	0.619333
OlR_007855	699	55.2	Probable peroxisomal protein POX18	tr--fungi	Neurospora crassa	fungi	0	0	0	0.271033
OlR_034375	385	59.2	Related to PDR16 protein	tr--fungi	Neurospora crassa	fungi	0	0	0	0.159367
OlR_020588	653	55.8	Related to DNAJ-like protein homolog	tr--fungi	Neurospora crassa	fungi	0	0	0	0.109
OlR_006861	1223	52.7	Calmodulin	sp--fungi	Neurospora crassa (strain ATCC 24698 / 74-OR23-1A / CBS 708.71 / DSM 1257 / FGSC 987)	fungi	0	0	0	2.63367
OlR_092209	318	55	40S ribosomal protein S26E	sp--fungi	Neurospora crassa (strain ATCC 24698 / 74-OR23-1A / CBS 708.71 / DSM 1257 / FGSC 987)	fungi	0	0	0	1.129
OlR_113989	822	52.6	Histone H2B	sp--fungi	Neurospora crassa (strain ATCC 24698 / 74-OR23-1A / CBS 708.71 / DSM 1257 / FGSC 987)	fungi	0	0	0	1.05233
OlR_018183	466	54.7	60S ribosomal protein L29	tr--fungi	Neurospora crassa (strain ATCC 24698 / 74-OR23-1A / CBS 708.71 / DSM 1257 / FGSC 987)	fungi	0	0	0	0.829333
OlR_026986	346	62.7	Predicted protein	tr--fungi	Neurospora crassa (strain ATCC 24698 / 74-OR23-1A / CBS 708.71 / DSM 1257 / FGSC 987)	fungi	0	0	0	0.722333
OlR_018322	520	56.7	60S ribosomal protein L15	sp--fungi	Neurospora crassa (strain ATCC 24698 / 74-OR23-1A / CBS 708.71 / DSM 1257 / FGSC 987)	fungi	0	0	0	0.614
OlR_137885	900	57.2	Probable C-5 sterol desaturase	sp--fungi	Neurospora crassa (strain ATCC 24698 / 74-OR23-1A / CBS 708.71 / DSM 1257 / FGSC 987)	fungi	0	0	0	0.542333
OlR_095739	689	53.2	40S ribosomal protein S28	sp--fungi	Neurospora crassa (strain ATCC 24698 / 74-OR23-1A / CBS 708.71 / DSM 1257 / FGSC 987)	fungi	0	0	0	0.532
OlR_139722	363	60.6	60S ribosomal protein L24	sp--fungi	Neurospora crassa (strain ATCC 24698 / 74-OR23-1A / CBS 708.71 / DSM 1257 / FGSC 987)	fungi	0	0	0	0.530667
OlR_122552	605	48.7	V-type proton ATPase 16 kDa proteolipid subunit	sp--fungi	Neurospora crassa (strain ATCC 24698 / 74-OR23-1A / CBS 708.71 / DSM 1257 / FGSC 987)	fungi	0	0	0	0.491333
OlR_025918	441	56	26S proteasome regulatory subunit rpn-8	sp--fungi	Neurospora crassa (strain ATCC 24698 / 74-OR23-1A / CBS 708.71 / DSM 1257 / FGSC 987)	fungi	0	0	0	0.4761
OlR_105783	1591	58.5	60S ribosomal protein L3	sp--fungi	Neurospora crassa (strain ATCC 24698 / 74-OR23-1A / CBS 708.71 / DSM 1257 / FGSC 987)	fungi	0	0	0	0.474667
OlR_015686	593	54.4	Glucose-repressible gene protein	sp--fungi	Neurospora crassa (strain ATCC 24698 / 74-OR23-1A / CBS 708.71 / DSM 1257 / FGSC 987)	fungi	0	0	0	0.4091
OlR_016637	257	59.9	40S ribosomal protein S7	sp--fungi	Neurospora crassa (strain ATCC 24698 / 74-OR23-1A / CBS 708.71 / DSM 1257 / FGSC 987)	fungi	0	0	0	0.3266
OlR_048593	244	56.1	Coatomer subunit beta	tr--fungi	Neurospora crassa (strain ATCC 24698 / 74-OR23-1A / CBS 708.71 / DSM 1257 / FGSC 987)	fungi	0	0	0	0.322667
OlR_035531	213	59.6	60S acidic ribosomal protein P0	sp--fungi	Neurospora crassa (strain ATCC 24698 / 74-OR23-1A / CBS 708.71 / DSM 1257 / FGSC 987)	fungi	0	0	0	0.318267
OlR_140094	1502	57.6	Guanine nucleotide-binding protein subunit beta-like protein	sp--fungi	Neurospora crassa (strain ATCC 24698 / 74-OR23-1A / CBS 708.71 / DSM 1257 / FGSC 987)	fungi	0	0	0	0.3035
OlR_094259	314	55	Alcohol dehydrogenase 1	sp--fungi	Neurospora crassa (strain ATCC 24698 / 74-OR23-1A / CBS 708.71 / DSM 1257 / FGSC 987)	fungi	0	0	0	0.296333
OlR_024667	834	53.3	Putative uncharacterized protein	tr--fungi	Neurospora crassa (strain ATCC 24698 / 74-OR23-1A / CBS 708.71 / DSM 1257 / FGSC 987)	fungi	0	0	0	0.283333
OlR_125691	1778	56	Rab GDP-dissociation inhibitor	tr--fungi	Neurospora crassa (strain ATCC 24698 / 74-OR23-1A / CBS 708.71 / DSM 1257 / FGSC 987)	fungi	0	0	0	0.2705
OlR_020739	401	57.8	40S ribosomal protein S7	sp--fungi	Neurospora crassa (strain ATCC 24698 / 74-OR23-1A / CBS 708.71 / DSM 1257 / FGSC 987)	fungi	0	0	0	0.247367
OlR_024212	542	58.8	Cytochrome c oxidase subunit 6, mitochondrial	sp--fungi	Neurospora crassa (strain ATCC 24698 / 74-OR23-1A / CBS 708.71 / DSM 1257 / FGSC 987)	fungi	0	0	0	0.2305
OlR_014903	633	52.1	Phosphoenolpyruvate carboxykinase [ATP]	sp--fungi	Neurospora crassa (strain ATCC 24698 / 74-OR23-1A / CBS 708.71 / DSM 1257 / FGSC 987)	fungi	0	0	0	0.228367
OlR_026870	430	63.9	ATP synthase subunit alpha, mitochondrial	sp--fungi	Neurospora crassa (strain ATCC 24698 / 74-OR23-1A / CBS 708.71 / DSM 1257 / FGSC 987)	fungi	0	0	0	0.223667
OlR_038585	725	54.2	Serine/threonine-protein phosphatase PP1	sp--fungi	Neurospora crassa (strain ATCC 24698 / 74-OR23-1A / CBS 708.71 / DSM 1257 / FGSC 987)	fungi	0	0	0	0.221067
OlR_045497	348	55.1	Protein disulfide-isomerase erp38	sp--fungi	Neurospora crassa (strain ATCC 24698 / 74-OR23-1A / CBS 708.71 / DSM 1257 / FGSC 987)	fungi	0	0	0	0.216667
OlR_010124	617	51	NAD-specific glutamate dehydrogenase	sp--fungi	Neurospora crassa (strain ATCC 24698 / 74-OR23-1A / CBS 708.71 / DSM 1257 / FGSC 987)	fungi	0	0	0	0.211967
OlR_018180	677	55.8	40S ribosomal protein S5	sp--fungi	Neurospora crassa (strain ATCC 24698 / 74-OR23-1A / CBS 708.71 / DSM 1257 / FGSC 987)	fungi	0	0	0	0.211533
OlR_113809	974	56.2	Predicted protein	tr--fungi	Neurospora crassa (strain ATCC 24698 / 74-OR23-1A / CBS 708.71 / DSM 1257 / FGSC 987)	fungi	0	0	0	0.196867
OlR_135175	1539	54.9	Putative uncharacterized protein	tr--fungi	Neurospora crassa (strain ATCC 24698 / 74-OR23-1A / CBS 708.71 / DSM 1257 / FGSC 987)	fungi	0	0	0	0.183767
OlR_134408	1769	52.5	Chitin synthase 1	sp--fungi	Neurospora crassa (strain ATCC 24698 / 74-OR23-1A / CBS 708.71 / DSM 1257 / FGSC 987)	fungi	0	0	0	0.180333
OlR_036349	289	47.4	Glutamine synthetase	sp--fungi	Neurospora crassa (strain ATCC 24698 / 74-OR23-1A / CBS 708.71 / DSM 1257 / FGSC 987)	fungi	0	0	0	0.1755
OlR_037432	1304	55.2	Protein kinase C-like	sp--fungi	Neurospora crassa (strain ATCC 24698 / 74-OR23-1A / CBS 708.71 / DSM 1257 / FGSC 987)	fungi	0	0	0	0.173133
OlR_014943	381	59.5	Protein transport protein SEC61 subunit alpha	sp--fungi	Neurospora crassa (strain ATCC 24698 / 74-OR23-1A / CBS 708.71 / DSM 1257 / FGSC 987)	fungi	0	0	0	0.172467
OlR_028809	763	59.3	Spermidine synthase	sp--fungi	Neurospora crassa (strain ATCC 24698 / 74-OR23-1A / CBS 708.71 / DSM 1257 / FGSC 987)	fungi	0	0	0	0.162967
OlR_020111	1041	53.4	Ubiquitin-conjugating enzyme E2 2	sp--fungi	Neurospora crassa (strain ATCC 24698 / 74-OR23-1A / CBS 708.71 / DSM 1257 / FGSC 987)	fungi	0	0	0	0.160067
OlR_027173	674	58.6	NADH-ubiquinone oxidoreductase 21.3 kDa subunit	sp--fungi	Neurospora crassa (strain ATCC 24698 / 74-OR23-1A / CBS 708.71 / DSM 1257 / FGSC 987)	fungi	0	0	0	0.153167
OlR_102819	1194	54.1	Probable maintenance of ploidy protein mob1	sp--fungi	Neurospora crassa (strain ATCC 24698 / 74-OR23-1A / CBS 708.71 / DSM 1257 / FGSC 987)	fungi	0	0	0	0.151667
OlR_035755	306	59.4	Homoaconitase, mitochondrial	sp--fungi	Neurospora crassa (strain ATCC 24698 / 74-OR23-1A / CBS 708.71 / DSM 1257 / FGSC 987)	fungi	0	0	0	0.151333
OlR_040163	409	60.1	ATP synthase subunit d, mitochondrial	sp--fungi	Neurospora crassa (strain ATCC 24698 / 74-OR23-1A / CBS 708.71 / DSM 1257 / FGSC 987)	fungi	0	0	0	0.1513
OlR_079728	446	56.5	Putative uncharacterized protein	tr--fungi	Neurospora crassa (strain ATCC 24698 / 74-OR23-1A / CBS 708.71 / DSM 1257 / FGSC 987)	fungi	0	0	0	0.15
OlR_019877	605	51.9	Protein transport protein SEC61 subunit alpha	sp--fungi	Neurospora crassa (strain ATCC 24698 / 74-OR23-1A / CBS 708.71 / DSM 1257 / FGSC 987)	fungi	0	0	0	0.147433
OlR_132978	1480	53.1	Putative uncharacterized protein	tr--fungi	Neurospora crassa (strain ATCC 24698 / 74-OR23-1A / CBS 708.71 / DSM 1257 / FGSC 987)	fungi	0	0	0	0.143667
OlR_043817	401	57.8	T-complex protein 1 subunit epsilon	tr--fungi	Neurospora crassa (strain ATCC 24698 / 74-OR23-1A / CBS 708.71 / DSM 1257 / FGSC 987)	fungi	0	0	0	0.138
OlR_129681	675	35.8	Glucose-repressible gene protein	sp--fungi	Neurospora crassa (strain ATCC 24698 / 74-OR23-1A / CBS 708.71 / DSM 1257 / FGSC 987)	fungi	0	0	0	0.137467
OlR_013120	931	53	FAS1 domain-containing protein NCU02579	sp--fungi	Neurospora crassa (strain ATCC 24698 / 74-OR23-1A / CBS 708.71 / DSM 1257 / FGSC 987)	fungi	0	0	0	0.133667
OlR_029056	341	51.9	GCY protein	tr--fungi	Neurospora crassa (strain ATCC 24698 / 74-OR23-1A / CBS 708.71 / DSM 1257 / FGSC 987)	fungi	0	0	0	0.129433
OlR_016315	885	53.6	Calcineurin subunit B	sp--fungi	Neurospora crassa (strain ATCC 24698 / 74-OR23-1A / CBS 708.71 / DSM 1257 / FGSC 987)	fungi	0	0	0	0.1282
OlR_033125	417	58.7	Putative uncharacterized protein	tr--fungi	Neurospora crassa (strain ATCC 24698 / 74-OR23-1A / CBS 708.71 / DSM 1257 / FGSC 987)	fungi	0	0	0	0.1279
OlR_119637	1292	57.8	Mitochondrial outer membrane protein porin	sp--fungi	Neurospora crassa (strain ATCC 24698 / 74-OR23-1A / CBS 708.71 / DSM 1257 / FGSC 987)	fungi	0	0	0	0.1267
OlR_137630	510	51.9	Citrate synthase, mitochondrial	sp--fungi	Neurospora crassa (strain ATCC 24698 / 74-OR23-1A / CBS 708.71 / DSM 1257 / FGSC 987)	fungi	0	0	0	0.124667
OlR_042659	355	61.4	Transcription elongation factor spt-4	sp--fungi	Neurospora crassa (strain ATCC 24698 / 74-OR23-1A / CBS 708.71 / DSM 1257 / FGSC 987)	fungi	0	0	0	0.122667
OlR_017616	922	53.3	Ubiquitin-conjugating enzyme E2 13	tr--fungi	Neurospora crassa (strain ATCC 24698 / 74-OR23-1A / CBS 708.71 / DSM 1257 / FGSC 987)	fungi	0	0	0	0.118967
OlR_031214	306	60.4	Putative uncharacterized protein	tr--fungi	Neurospora crassa (strain ATCC 24698 / 74-OR23-1A / CBS 708.71 / DSM 1257 / FGSC 987)	fungi	0	0	0	0.118667
OlR_034100	308	52.9	Peptidyl-prolyl cis-trans isomerase ssp-1	sp--fungi	Neurospora crassa (strain ATCC 24698 / 74-OR23-1A / CBS 708.71 / DSM 1257 / FGSC 987)	fungi	0	0	0	0.1147
OlR_014857	361	58.7	FACT complex subunit pob-3	sp--fungi	Neurospora crassa (strain ATCC 24698 / 74-OR23-1A / CBS 708.71 / DSM 1257 / FGSC 987)	fungi	0	0	0	0.113
OlR_014470	720	57.2	Probable proteasome subunit beta type-2	sp--fungi	Neurospora crassa (strain ATCC 24698 / 74-OR23-1A / CBS 708.71 / DSM 1257 / FGSC 987)	fungi	0	0	0	0.110667
OlR_012340	488	56.7	Predicted protein	tr--fungi	Neurospora crassa (strain ATCC 24698 / 74-OR23-1A / CBS 708.71 / DSM 1257 / FGSC 987)	fungi	0	0	0	0.110367
OlR_127989	317	53.9	Glucose-6-phosphate isomerase	sp--fungi	Neurospora crassa (strain ATCC 24698 / 74-OR23-1A / CBS 708.71 / DSM 1257 / FGSC 987)	fungi	0	0	0	0.109067
OlR_037208	311	55.9	Probable succinyl-CoA ligase [GDP-forming] subunit beta, mitochondrial	sp--fungi	Neurospora crassa (strain ATCC 24698 / 74-OR23-1A / CBS 708.71 / DSM 1257 / FGSC 987)	fungi	0	0	0	0.108767
OlR_026277	324	60.8	Arginase	sp--fungi	Neurospora crassa (strain ATCC 24698 / 74-OR23-1A / CBS 708.71 / DSM 1257 / FGSC 987)	fungi	0	0	0	0.1086
OlR_143625	418	54.7	Putative uncharacterized protein	tr--fungi	Neurospora crassa (strain ATCC 24698 / 74-OR23-1A / CBS 708.71 / DSM 1257 / FGSC 987)	fungi	0	0	0	0.107833
OlR_009798	1521	57.1	Glycogen [starch] synthase	sp--fungi	Neurospora crassa (strain ATCC 24698 / 74-OR23-1A / CBS 708.71 / DSM 1257 / FGSC 987)	fungi	0	0	0	0.107033
OlR_031527	500	55.4	Probable succinyl-CoA ligase [GDP-forming] subunit beta, mitochondrial	sp--fungi	Neurospora crassa (strain ATCC 24698 / 74-OR23-1A / CBS 708.71 / DSM 1257 / FGSC 987)	fungi	0	0	0	0.106767
OlR_028656	260	62.6	Peroxisomal hydratase-dehydrogenase-epimerase	sp--fungi	Neurospora crassa (strain ATCC 24698 / 74-OR23-1A / CBS 708.71 / DSM 1257 / FGSC 987)	fungi	0	0	0	0.104933
OlR_041540	464	53	Heat shock protein Hsp88	sp--fungi	Neurospora crassa (strain ATCC 24698 / 74-OR23-1A / CBS 708.71 / DSM 1257 / FGSC 987)	fungi	0	0	0	0.101767
OlR_041782	331	55.2	Pre-mRNA-splicing ATP-dependent RNA helicase prp-28	sp--fungi	Neurospora crassa (strain ATCC 24698 / 74-OR23-1A / CBS 708.71 / DSM 1257 / FGSC 987)	fungi	0	0	0	0.0967667
OlR_130945	501	61	Citrate synthase, mitochondrial	sp--fungi	Neurospora crassa (strain ATCC 24698 / 74-OR23-1A / CBS 708.71 / DSM 1257 / FGSC 987)	fungi	0	0	0	0.0956667
OlR_024654	268	53.3	Protein transport protein SEC61 subunit alpha	sp--fungi	Neurospora crassa (strain ATCC 24698 / 74-OR23-1A / CBS 708.71 / DSM 1257 / FGSC 987)	fungi	0	0	0	0.0954
OlR_042326	480	61.4	Probable proteasome subunit alpha type-2	sp--fungi	Neurospora crassa (strain ATCC 24698 / 74-OR23-1A / CBS 708.71 / DSM 1257 / FGSC 987)	fungi	0	0	0	0.0953667
OlR_097340	1001	54.2	Putative uncharacterized protein	tr--fungi	Neurospora tetrasperma (strain FGSC 2509 / P0656)	fungi	0	0	0	4.66833
OlR_109427	1055	54.7	Putative uncharacterized protein	tr--fungi	Neurospora tetrasperma (strain FGSC 2509 / P0656)	fungi	0	0	0	0.985667
OlR_044714	396	53.5	Acetylxylan esterase	tr--fungi	Neurospora tetrasperma (strain FGSC 2509 / P0656)	fungi	0	0	0	0.6018
OlR_005538	649	56.2	WSC-domain-containing protein	tr--fungi	Neurospora tetrasperma (strain FGSC 2509 / P0656)	fungi	0	0	0	0.288067
OlR_029059	688	56.6	ARM repeat-containing protein	tr--fungi	Neurospora tetrasperma (strain FGSC 2509 / P0656)	fungi	0	0	0	0.239167
OlR_025580	510	61.3	Alpha/beta-hydrolase	tr--fungi	Neurospora tetrasperma (strain FGSC 2509 / P0656)	fungi	0	0	0	0.219167
OlR_010270	1433	56.3	Putative beta (1-3) glucanosyltransferase gel3p	tr--fungi	Neurospora tetrasperma (strain FGSC 2509 / P0656)	fungi	0	0	0	0.1536
OlR_010213	221	48.4	Putative uncharacterized protein	tr--fungi	Neurospora tetrasperma (strain FGSC 2509 / P0656)	fungi	0	0	0	0.138533
OlR_006485	752	61	TPR-like protein	tr--fungi	Neurospora tetrasperma (strain FGSC 2509 / P0656)	fungi	0	0	0	0.136767
OlR_015231	1196	53.9	Putative endothiapepsin	tr--fungi	Neurospora tetrasperma (strain FGSC 2509 / P0656)	fungi	0	0	0	0.127367
OlR_034312	416	60.3	P-loop containing nucleoside triphosphate hydrolase protein	tr--fungi	Neurospora tetrasperma (strain FGSC 2509 / P0656)	fungi	0	0	0	0.119333
OlR_030835	1312	56.3	Putative uncharacterized protein	tr--fungi	Neurospora tetrasperma (strain FGSC 2509 / P0656)	fungi	0	0	0	0.110533
OlR_134984	915	54	Putative uncharacterized protein Pc22g03800	tr--fungi	Penicillium chrysogenum (strain ATCC 28089 / DSM 1075 / Wisconsin 54-1255)	fungi	0	0	0	0.573333
OlR_028677	336	54.7	Putative uncharacterized protein Pc22g03800	tr--fungi	Penicillium chrysogenum (strain ATCC 28089 / DSM 1075 / Wisconsin 54-1255)	fungi	0	0	0	0.117133
OlR_139747	424	59.6	Trehalose-phosphate synthase/phosphatase complex subunit Tps1, putative	tr--fungi	Penicillium marneffei (strain ATCC 18224 / CBS 334.59 / QM 7333)	fungi	0	0	0	0.122633
OlR_038354	595	55.6	Putative uncharacterized protein	tr--fungi	Phaeosphaeria nodorum (strain SN15 / ATCC MYA-4574 / FGSC 10173)	fungi	0	0	0	0.147033
OlR_111949	840	56.4	Putative uncharacterized protein	tr--fungi	Phaeosphaeria nodorum (strain SN15 / ATCC MYA-4574 / FGSC 10173)	fungi	0	0	0	0.1448
OlR_042819	355	60.2	Putative uncharacterized protein	tr--fungi	Phaeosphaeria nodorum (strain SN15 / ATCC MYA-4574 / FGSC 10173)	fungi	0	0	0	0.1157
OlR_010358	778	58.2	Heat shock protein 90 homolog	sp--fungi	Podospora anserina	fungi	0	0	0	0.381
OlR_020565	514	63.6	60S acidic ribosomal protein P0	sp--fungi	Podospora anserina	fungi	0	0	0	0.204833
OlR_027034	277	57.7	Eukaryotic peptide chain release factor subunit 1	sp--fungi	Podospora anserina	fungi	0	0	0	0.1105
OlR_136470	513	56.7	Eukaryotic peptide chain release factor subunit 1	sp--fungi	Podospora anserina	fungi	0	0	0	0.100667
OlR_131761	1635	56.9	Predicted CDS Pa_1_6930	tr--fungi	Podospora anserina (strain S / ATCC MYA-4624 / DSM 980 / FGSC 10383)	fungi	0	0	0	0.714
OlR_069833	1122	55.4	Predicted CDS Pa_7_5490 (Fragment)	tr--fungi	Podospora anserina (strain S / ATCC MYA-4624 / DSM 980 / FGSC 10383)	fungi	0	0	0	0.535333
OlR_094755	1091	57.7	Predicted CDS Pa_6_4350	tr--fungi	Podospora anserina (strain S / ATCC MYA-4624 / DSM 980 / FGSC 10383)	fungi	0	0	0	0.511667
OlR_015195	1249	55.5	Predicted CDS Pa_2_4670	tr--fungi	Podospora anserina (strain S / ATCC MYA-4624 / DSM 980 / FGSC 10383)	fungi	0	0	0	0.448
OlR_132457	953	56.5	Peptidyl-prolyl cis-trans isomerase	tr--fungi	Podospora anserina (strain S / ATCC MYA-4624 / DSM 980 / FGSC 10383)	fungi	0	0	0	0.438667
OlR_104729	639	58.3	Predicted CDS Pa_6_11160	tr--fungi	Podospora anserina (strain S / ATCC MYA-4624 / DSM 980 / FGSC 10383)	fungi	0	0	0	0.408767
OlR_120561	615	55.2	Predicted CDS Pa_3_3590	tr--fungi	Podospora anserina (strain S / ATCC MYA-4624 / DSM 980 / FGSC 10383)	fungi	0	0	0	0.392667
OlR_023430	290	53.4	Predicted CDS Pa_3_2530	tr--fungi	Podospora anserina (strain S / ATCC MYA-4624 / DSM 980 / FGSC 10383)	fungi	0	0	0	0.355767
OlR_106988	526	58.7	Predicted CDS Pa_2_5770	tr--fungi	Podospora anserina (strain S / ATCC MYA-4624 / DSM 980 / FGSC 10383)	fungi	0	0	0	0.3165
OlR_008503	645	60	Predicted CDS Pa_1_15210	tr--fungi	Podospora anserina (strain S / ATCC MYA-4624 / DSM 980 / FGSC 10383)	fungi	0	0	0	0.2798
OlR_026167	1092	53.5	Predicted CDS Pa_6_10900	tr--fungi	Podospora anserina (strain S / ATCC MYA-4624 / DSM 980 / FGSC 10383)	fungi	0	0	0	0.268567
OlR_012309	847	57	Predicted CDS Pa_6_5090	tr--fungi	Podospora anserina (strain S / ATCC MYA-4624 / DSM 980 / FGSC 10383)	fungi	0	0	0	0.258633
OlR_036554	939	54.8	Predicted CDS Pa_4_4870	tr--fungi	Podospora anserina (strain S / ATCC MYA-4624 / DSM 980 / FGSC 10383)	fungi	0	0	0	0.251367
OlR_013874	1185	53.2	Predicted CDS Pa_1_8040	tr--fungi	Podospora anserina (strain S / ATCC MYA-4624 / DSM 980 / FGSC 10383)	fungi	0	0	0	0.231333
OlR_141997	1021	57.7	Predicted CDS Pa_5_8180	tr--fungi	Podospora anserina (strain S / ATCC MYA-4624 / DSM 980 / FGSC 10383)	fungi	0	0	0	0.2301
OlR_044283	463	54.6	Predicted CDS Pa_2_7220	tr--fungi	Podospora anserina (strain S / ATCC MYA-4624 / DSM 980 / FGSC 10383)	fungi	0	0	0	0.224
OlR_128001	1536	52	Predicted CDS Pa_5_1480	tr--fungi	Podospora anserina (strain S / ATCC MYA-4624 / DSM 980 / FGSC 10383)	fungi	0	0	0	0.214433
OlR_140250	989	56.3	Predicted CDS Pa_4_5930	tr--fungi	Podospora anserina (strain S / ATCC MYA-4624 / DSM 980 / FGSC 10383)	fungi	0	0	0	0.2002
OlR_034291	432	62.5	Predicted CDS Pa_3_6720	tr--fungi	Podospora anserina (strain S / ATCC MYA-4624 / DSM 980 / FGSC 10383)	fungi	0	0	0	0.1892
OlR_023462	563	58.6	Predicted CDS Pa_7_3470	tr--fungi	Podospora anserina (strain S / ATCC MYA-4624 / DSM 980 / FGSC 10383)	fungi	0	0	0	0.1859
OlR_133160	331	55.8	Predicted CDS Pa_1_15210	tr--fungi	Podospora anserina (strain S / ATCC MYA-4624 / DSM 980 / FGSC 10383)	fungi	0	0	0	0.179767
OlR_006416	1175	53.7	Predicted CDS Pa_5_1220	tr--fungi	Podospora anserina (strain S / ATCC MYA-4624 / DSM 980 / FGSC 10383)	fungi	0	0	0	0.169033
OlR_044162	419	50.3	Predicted CDS Pa_4_550	tr--fungi	Podospora anserina (strain S / ATCC MYA-4624 / DSM 980 / FGSC 10383)	fungi	0	0	0	0.159957
OlR_015406	263	59.3	Predicted CDS Pa_1_770	tr--fungi	Podospora anserina (strain S / ATCC MYA-4624 / DSM 980 / FGSC 10383)	fungi	0	0	0	0.159367
OlR_022887	675	57	Catalase-peroxidase	sp--fungi	Podospora anserina (strain S / ATCC MYA-4624 / DSM 980 / FGSC 10383)	fungi	0	0	0	0.1476
OlR_035751	622	59	Predicted CDS Pa_5_10660	tr--fungi	Podospora anserina (strain S / ATCC MYA-4624 / DSM 980 / FGSC 10383)	fungi	0	0	0	0.131833
OlR_015019	286	48.6	Predicted CDS Pa_4_1910	tr--fungi	Podospora anserina (strain S / ATCC MYA-4624 / DSM 980 / FGSC 10383)	fungi	0	0	0	0.1292
OlR_021518	489	61.5	S-adenosylmethionine synthase	tr--fungi	Podospora anserina (strain S / ATCC MYA-4624 / DSM 980 / FGSC 10383)	fungi	0	0	0	0.128733
OlR_010556	569	63.4	Predicted CDS Pa_6_10900	tr--fungi	Podospora anserina (strain S / ATCC MYA-4624 / DSM 980 / FGSC 10383)	fungi	0	0	0	0.125567
OlR_032401	210	52.8	Predicted CDS Pa_1_13280	tr--fungi	Podospora anserina (strain S / ATCC MYA-4624 / DSM 980 / FGSC 10383)	fungi	0	0	0	0.1218
OlR_018628	321	62.6	Catalase-peroxidase	sp--fungi	Podospora anserina (strain S / ATCC MYA-4624 / DSM 980 / FGSC 10383)	fungi	0	0	0	0.1203
OlR_041455	425	57.4	Predicted CDS Pa_4_8290	tr--fungi	Podospora anserina (strain S / ATCC MYA-4624 / DSM 980 / FGSC 10383)	fungi	0	0	0	0.1198
OlR_013844	1236	59.3	Predicted CDS Pa_1_15110 (Fragment)	tr--fungi	Podospora anserina (strain S / ATCC MYA-4624 / DSM 980 / FGSC 10383)	fungi	0	0	0	0.1172
OlR_016775	425	63.7	Predicted CDS Pa_5_8550	tr--fungi	Podospora anserina (strain S / ATCC MYA-4624 / DSM 980 / FGSC 10383)	fungi	0	0	0	0.107833
OlR_045107	315	57.1	Predicted CDS Pa_4_800	tr--fungi	Podospora anserina (strain S / ATCC MYA-4624 / DSM 980 / FGSC 10383)	fungi	0	0	0	0.104533
OlR_044973	396	61.1	Predicted CDS Pa_7_10520	tr--fungi	Podospora anserina (strain S / ATCC MYA-4624 / DSM 980 / FGSC 10383)	fungi	0	0	0	0.103167
OlR_045313	283	54	Predicted CDS Pa_3_8560	tr--fungi	Podospora anserina (strain S / ATCC MYA-4624 / DSM 980 / FGSC 10383)	fungi	0	0	0	0.102167
OlR_024663	633	56.3	Predicted CDS Pa_1_5320	tr--fungi	Podospora anserina (strain S / ATCC MYA-4624 / DSM 980 / FGSC 10383)	fungi	0	0	0	0.0991
OlR_019612	474	58.2	Predicted CDS Pa_1_23790	tr--fungi	Podospora anserina (strain S / ATCC MYA-4624 / DSM 980 / FGSC 10383)	fungi	0	0	0	0.0972
OlR_034413	464	55.6	Predicted protein	tr--fungi	Postia placenta (strain ATCC 44394 / Madison 698-R)	fungi	0	0	0	0.1963
OlR_039268	245	66.1	Cyclohexanone 1,2-monooxygenase	tr--fungi	Pyrenophora tritici-repentis (strain Pt-1C-BFP)	fungi	0	0	0	0.268067
OlR_127491	1724	55.1	ABC transporter ATP-binding protein ARB1	sp--fungi	Saccharomyces cerevisiae (strain ATCC 204508 / S288c)	fungi	0	0	0	0.242833
OlR_020166	1056	53.5	Ribosomal RNA small subunit methyltransferase NEP1	sp--fungi	Saccharomyces cerevisiae (strain ATCC 204508 / S288c)	fungi	0	0	0	0.148667
OlR_010514	263	43.3	Wos2	tr--fungi	Schizosaccharomyces japonicus (strain yFS275 / FY16936)	fungi	0	0	0	0.1141
OlR_003531	1647	56.6	Probable UTP--glucose-1-phosphate uridylyltransferase	sp--fungi	Schizosaccharomyces pombe (strain 972 / ATCC 24843)	fungi	0	0	0	0.152633
OlR_127533	533	49.5	Putative uncharacterized protein	tr--fungi	Sclerotinia sclerotiorum (strain ATCC 18683 / 1980 / Ss-1)	fungi	0	0	0	0.150867
OlR_040377	332	62.6	Putative uncharacterized protein	tr--fungi	Sclerotinia sclerotiorum (strain ATCC 18683 / 1980 / Ss-1)	fungi	0	0	0	0.125933
OlR_012669	592	57.7	Putative uncharacterized protein	tr--fungi	Sclerotinia sclerotiorum (strain ATCC 18683 / 1980 / Ss-1)	fungi	0	0	0	0.116
OlR_041341	332	53.3	Putative uncharacterized protein SMAC_06865	tr--fungi	Sordaria macrospora	fungi	0	0	0	0.751067
OlR_043626	233	55.3	Putative uncharacterized protein SMAC_01204	tr--fungi	Sordaria macrospora	fungi	0	0	0	0.376667
OlR_020597	419	58.2	Putative uncharacterized protein SMAC_00130	tr--fungi	Sordaria macrospora	fungi	0	0	0	0.328333
OlR_027617	291	64.6	Putative uncharacterized protein SMAC_04067	tr--fungi	Sordaria macrospora	fungi	0	0	0	0.321467
OlR_022401	540	62.5	Putative uncharacterized protein SMAC_05532	tr--fungi	Sordaria macrospora	fungi	0	0	0	0.2989
OlR_139682	1943	54.5	Putative uncharacterized protein SMAC_00716	tr--fungi	Sordaria macrospora	fungi	0	0	0	0.2764
OlR_039448	415	63.6	Extracellular metalloprotease SMAC_06893	sp--fungi	Sordaria macrospora	fungi	0	0	0	0.2722
OlR_025437	398	55	Extracellular metalloprotease SMAC_06893	sp--fungi	Sordaria macrospora	fungi	0	0	0	0.269133
OlR_021558	1264	50.3	Putative uncharacterized protein SMAC_01368	tr--fungi	Sordaria macrospora	fungi	0	0	0	0.206667
OlR_028472	418	55.9	Putative uncharacterized protein SMAC_02739	tr--fungi	Sordaria macrospora	fungi	0	0	0	0.206133
OlR_124583	1831	56.9	Putative uncharacterized protein SMAC_05708	tr--fungi	Sordaria macrospora	fungi	0	0	0	0.187933
OlR_122352	1716	56.5	Putative uncharacterized protein SMAC_06377	tr--fungi	Sordaria macrospora	fungi	0	0	0	0.151567
OlR_043886	310	58.3	Putative uncharacterized protein SMAC_02830	tr--fungi	Sordaria macrospora	fungi	0	0	0	0.1513
OlR_014376	986	58.7	Putative uncharacterized protein SMAC_05782	tr--fungi	Sordaria macrospora	fungi	0	0	0	0.144167
OlR_033474	245	59.5	Putative uncharacterized protein SMAC_07786	tr--fungi	Sordaria macrospora	fungi	0	0	0	0.116733
OlR_044601	333	58.5	Putative uncharacterized protein SMAC_12112	tr--fungi	Sordaria macrospora	fungi	0	0	0	0.1131
OlR_039047	245	57.9	Putative uncharacterized protein SMAC_07575	tr--fungi	Sordaria macrospora	fungi	0	0	0	0.109667
OlR_025257	904	57	Putative uncharacterized protein SMAC_04221	tr--fungi	Sordaria macrospora	fungi	0	0	0	0.109493
OlR_130940	318	62.2	Putative uncharacterized protein SMAC_00457	tr--fungi	Sordaria macrospora	fungi	0	0	0	0.103833
OlR_039714	302	63.2	Putative uncharacterized protein SMAC_04801	tr--fungi	Sordaria macrospora	fungi	0	0	0	0.0985333
OlR_092112	1519	55.2	Molecular chaperone and allergen Mod-E/Hsp90/Hsp1	tr--fungi	Talaromyces stipitatus (strain ATCC 10500 / CBS 375.48 / QM 6759 / NRRL 1006)	fungi	0	0	0	0.370333
OlR_075784	562	59.4	Aldo/keto reductase, putative	tr--fungi	Talaromyces stipitatus (strain ATCC 10500 / CBS 375.48 / QM 6759 / NRRL 1006)	fungi	0	0	0	0.212267
OlR_036962	736	54.4	Gag/polymerase/env polyprotein, putative	tr--fungi	Talaromyces stipitatus (strain ATCC 10500 / CBS 375.48 / QM 6759 / NRRL 1006)	fungi	0	0	0	0.162033
OlR_031282	444	61	Putative uncharacterized protein	tr--fungi	Talaromyces stipitatus (strain ATCC 10500 / CBS 375.48 / QM 6759 / NRRL 1006)	fungi	0	0	0	0.1524
OlR_100147	590	52.5	Gag/polymerase/env polyprotein, putative	tr--fungi	Talaromyces stipitatus (strain ATCC 10500 / CBS 375.48 / QM 6759 / NRRL 1006)	fungi	0	0	0	0.103767
OlR_039878	317	54.5	Methionine-R-sulfoxide reductase SelR, putative	tr--fungi	Talaromyces stipitatus (strain ATCC 10500 / CBS 375.48 / QM 6759 / NRRL 1006)	fungi	0	0	0	0.1012
OlR_124449	678	53.3	Putative uncharacterized protein	tr--fungi	Thielavia heterothallica (strain ATCC 42464 / BCRC 31852 / DSM 1799)	fungi	0	0	0	0.811333
OlR_018110	483	57.3	Putative uncharacterized protein	tr--fungi	Thielavia heterothallica (strain ATCC 42464 / BCRC 31852 / DSM 1799)	fungi	0	0	0	0.584
OlR_042372	447	55.9	Putative uncharacterized protein	tr--fungi	Thielavia heterothallica (strain ATCC 42464 / BCRC 31852 / DSM 1799)	fungi	0	0	0	0.489767
OlR_043268	396	62.6	Glycoside hydrolase family 7 protein	tr--fungi	Thielavia heterothallica (strain ATCC 42464 / BCRC 31852 / DSM 1799)	fungi	0	0	0	0.313233
OlR_046161	296	62.5	Putative uncharacterized protein	tr--fungi	Thielavia heterothallica (strain ATCC 42464 / BCRC 31852 / DSM 1799)	fungi	0	0	0	0.305333
OlR_040178	281	58.7	Putative uncharacterized protein	tr--fungi	Thielavia heterothallica (strain ATCC 42464 / BCRC 31852 / DSM 1799)	fungi	0	0	0	0.239667
OlR_003535	1578	56.2	Putative uncharacterized protein	tr--fungi	Thielavia heterothallica (strain ATCC 42464 / BCRC 31852 / DSM 1799)	fungi	0	0	0	0.221733
OlR_043768	390	60	Putative uncharacterized protein	tr--fungi	Thielavia heterothallica (strain ATCC 42464 / BCRC 31852 / DSM 1799)	fungi	0	0	0	0.215
OlR_029005	638	53.6	Putative uncharacterized protein	tr--fungi	Thielavia heterothallica (strain ATCC 42464 / BCRC 31852 / DSM 1799)	fungi	0	0	0	0.208533
OlR_021294	751	57.6	Cytochrome c oxidase subunit 6A, mitochondrial	tr--fungi	Thielavia heterothallica (strain ATCC 42464 / BCRC 31852 / DSM 1799)	fungi	0	0	0	0.207067
OlR_034965	879	54.8	Putative uncharacterized protein	tr--fungi	Thielavia heterothallica (strain ATCC 42464 / BCRC 31852 / DSM 1799)	fungi	0	0	0	0.2049
OlR_018433	1302	56.5	Putative uncharacterized protein	tr--fungi	Thielavia heterothallica (strain ATCC 42464 / BCRC 31852 / DSM 1799)	fungi	0	0	0	0.189467
OlR_138750	753	54.9	Putative uncharacterized protein	tr--fungi	Thielavia heterothallica (strain ATCC 42464 / BCRC 31852 / DSM 1799)	fungi	0	0	0	0.166067
OlR_034539	513	52.6	General substrate transporter	tr--fungi	Thielavia heterothallica (strain ATCC 42464 / BCRC 31852 / DSM 1799)	fungi	0	0	0	0.163933
OlR_006366	1308	54.2	Putative uncharacterized protein	tr--fungi	Thielavia heterothallica (strain ATCC 42464 / BCRC 31852 / DSM 1799)	fungi	0	0	0	0.1501
OlR_031698	640	56.4	Putative uncharacterized protein	tr--fungi	Thielavia heterothallica (strain ATCC 42464 / BCRC 31852 / DSM 1799)	fungi	0	0	0	0.139367
OlR_134804	357	61.9	Glutathione S-transferase-like protein	tr--fungi	Thielavia heterothallica (strain ATCC 42464 / BCRC 31852 / DSM 1799)	fungi	0	0	0	0.123433
OlR_044053	311	56.9	Glycoside hydrolase family 72 protein	tr--fungi	Thielavia heterothallica (strain ATCC 42464 / BCRC 31852 / DSM 1799)	fungi	0	0	0	0.113533
OlR_037901	513	58.6	Putative uncharacterized protein	tr--fungi	Thielavia heterothallica (strain ATCC 42464 / BCRC 31852 / DSM 1799)	fungi	0	0	0	0.1071
OlR_016884	404	48.5	Putative uncharacterized protein	tr--fungi	Thielavia heterothallica (strain ATCC 42464 / BCRC 31852 / DSM 1799)	fungi	0	0	0	0.101733
OlR_086806	577	50	Putative uncharacterized protein	tr--fungi	Thielavia heterothallica (strain ATCC 42464 / BCRC 31852 / DSM 1799)	fungi	0	0	0	0.0975333
OlR_133542	690	55.2	Putative uncharacterized protein	tr--fungi	Thielavia heterothallica (strain ATCC 42464 / BCRC 31852 / DSM 1799)	fungi	0	0	0	0.0960333
OlR_002978	1798	52.5	Putative uncharacterized protein	tr--fungi	Thielavia heterothallica (strain ATCC 42464 / BCRC 31852 / DSM 1799)	fungi	0	0	0	0.0952
OlR_076745	1519	56.9	Putative uncharacterized protein	tr--fungi	Thielavia terrestris (strain ATCC 38088 / NRRL 8126)	fungi	0	0	0	1.99067
OlR_110178	599	59.7	Putative uncharacterized protein	tr--fungi	Thielavia terrestris (strain ATCC 38088 / NRRL 8126)	fungi	0	0	0	1.56833
OlR_132789	1606	58.1	Putative uncharacterized protein	tr--fungi	Thielavia terrestris (strain ATCC 38088 / NRRL 8126)	fungi	0	0	0	0.882
OlR_126338	1462	54.7	Glycoside hydrolase family 61 protein	tr--fungi	Thielavia terrestris (strain ATCC 38088 / NRRL 8126)	fungi	0	0	0	0.871333
OlR_013291	263	59.3	Putative uncharacterized protein	tr--fungi	Thielavia terrestris (strain ATCC 38088 / NRRL 8126)	fungi	0	0	0	0.426367
OlR_004711	2170	54.9	Putative uncharacterized protein	tr--fungi	Thielavia terrestris (strain ATCC 38088 / NRRL 8126)	fungi	0	0	0	0.3366
OlR_025153	1063	57.6	Putative uncharacterized protein	tr--fungi	Thielavia terrestris (strain ATCC 38088 / NRRL 8126)	fungi	0	0	0	0.332
OlR_022672	712	57.3	Putative uncharacterized protein	tr--fungi	Thielavia terrestris (strain ATCC 38088 / NRRL 8126)	fungi	0	0	0	0.299667
OlR_024031	1642	55.8	Putative uncharacterized protein	tr--fungi	Thielavia terrestris (strain ATCC 38088 / NRRL 8126)	fungi	0	0	0	0.261767
OlR_136275	1187	58.8	Putative uncharacterized protein	tr--fungi	Thielavia terrestris (strain ATCC 38088 / NRRL 8126)	fungi	0	0	0	0.232667
OlR_018136	876	59.8	Putative uncharacterized protein	tr--fungi	Thielavia terrestris (strain ATCC 38088 / NRRL 8126)	fungi	0	0	0	0.225633
OlR_010546	711	59	Acetyl-CoA C-acetyltransferase	tr--fungi	Thielavia terrestris (strain ATCC 38088 / NRRL 8126)	fungi	0	0	0	0.219133
OlR_025063	1265	52.8	Putative uncharacterized protein	tr--fungi	Thielavia terrestris (strain ATCC 38088 / NRRL 8126)	fungi	0	0	0	0.2062
OlR_015257	565	55.3	Putative uncharacterized protein	tr--fungi	Thielavia terrestris (strain ATCC 38088 / NRRL 8126)	fungi	0	0	0	0.199533
OlR_021401	359	59.8	Putative uncharacterized protein	tr--fungi	Thielavia terrestris (strain ATCC 38088 / NRRL 8126)	fungi	0	0	0	0.197533
OlR_018928	351	62.9	Putative uncharacterized protein	tr--fungi	Thielavia terrestris (strain ATCC 38088 / NRRL 8126)	fungi	0	0	0	0.197
OlR_142169	343	57.7	Putative uncharacterized protein	tr--fungi	Thielavia terrestris (strain ATCC 38088 / NRRL 8126)	fungi	0	0	0	0.182533
OlR_139870	541	60	Putative uncharacterized protein	tr--fungi	Thielavia terrestris (strain ATCC 38088 / NRRL 8126)	fungi	0	0	0	0.172367
OlR_141104	611	57.6	Putative uncharacterized protein	tr--fungi	Thielavia terrestris (strain ATCC 38088 / NRRL 8126)	fungi	0	0	0	0.166167
OlR_008225	501	55.2	Putative uncharacterized protein	tr--fungi	Thielavia terrestris (strain ATCC 38088 / NRRL 8126)	fungi	0	0	0	0.163333
OlR_127500	948	54.2	Putative uncharacterized protein	tr--fungi	Thielavia terrestris (strain ATCC 38088 / NRRL 8126)	fungi	0	0	0	0.161567
OlR_016310	1343	56	Putative uncharacterized protein	tr--fungi	Thielavia terrestris (strain ATCC 38088 / NRRL 8126)	fungi	0	0	0	0.160833
OlR_003359	1223	55.5	Putative uncharacterized protein	tr--fungi	Thielavia terrestris (strain ATCC 38088 / NRRL 8126)	fungi	0	0	0	0.1563
OlR_006828	949	56.1	Malate dehydrogenase	tr--fungi	Thielavia terrestris (strain ATCC 38088 / NRRL 8126)	fungi	0	0	0	0.149067
OlR_105544	1310	59.3	Putative uncharacterized protein	tr--fungi	Thielavia terrestris (strain ATCC 38088 / NRRL 8126)	fungi	0	0	0	0.143967
OlR_120665	721	59.5	Putative uncharacterized protein	tr--fungi	Thielavia terrestris (strain ATCC 38088 / NRRL 8126)	fungi	0	0	0	0.141133
OlR_032106	275	63.2	Putative uncharacterized protein	tr--fungi	Thielavia terrestris (strain ATCC 38088 / NRRL 8126)	fungi	0	0	0	0.140567
OlR_014066	296	58.4	Putative uncharacterized protein	tr--fungi	Thielavia terrestris (strain ATCC 38088 / NRRL 8126)	fungi	0	0	0	0.138433
OlR_046582	291	56	Putative uncharacterized protein	tr--fungi	Thielavia terrestris (strain ATCC 38088 / NRRL 8126)	fungi	0	0	0	0.136667
OlR_132196	614	56	Malic enzyme	tr--fungi	Thielavia terrestris (strain ATCC 38088 / NRRL 8126)	fungi	0	0	0	0.135967
OlR_046504	254	57.4	Putative uncharacterized protein	tr--fungi	Thielavia terrestris (strain ATCC 38088 / NRRL 8126)	fungi	0	0	0	0.135733
OlR_034276	328	60.3	Putative uncharacterized protein	tr--fungi	Thielavia terrestris (strain ATCC 38088 / NRRL 8126)	fungi	0	0	0	0.128
OlR_023056	294	63.9	Putative uncharacterized protein	tr--fungi	Thielavia terrestris (strain ATCC 38088 / NRRL 8126)	fungi	0	0	0	0.125567
OlR_142736	1141	50.2	Putative uncharacterized protein	tr--fungi	Thielavia terrestris (strain ATCC 38088 / NRRL 8126)	fungi	0	0	0	0.1248
OlR_023090	433	54	Putative uncharacterized protein	tr--fungi	Thielavia terrestris (strain ATCC 38088 / NRRL 8126)	fungi	0	0	0	0.124067
OlR_043066	423	61.9	Putative uncharacterized protein	tr--fungi	Thielavia terrestris (strain ATCC 38088 / NRRL 8126)	fungi	0	0	0	0.1234
OlR_039942	645	54.2	Glycosyltransferase family 39 protein	tr--fungi	Thielavia terrestris (strain ATCC 38088 / NRRL 8126)	fungi	0	0	0	0.120167
OlR_045948	332	55.4	Putative uncharacterized protein	tr--fungi	Thielavia terrestris (strain ATCC 38088 / NRRL 8126)	fungi	0	0	0	0.1194
OlR_028568	820	57.8	Putative uncharacterized protein	tr--fungi	Thielavia terrestris (strain ATCC 38088 / NRRL 8126)	fungi	0	0	0	0.113467
OlR_047819	350	57.1	Putative uncharacterized protein	tr--fungi	Thielavia terrestris (strain ATCC 38088 / NRRL 8126)	fungi	0	0	0	0.107433
OlR_039503	238	63.8	Putative uncharacterized protein	tr--fungi	Thielavia terrestris (strain ATCC 38088 / NRRL 8126)	fungi	0	0	0	0.1052
OlR_042517	512	58.3	Putative uncharacterized protein	tr--fungi	Thielavia terrestris (strain ATCC 38088 / NRRL 8126)	fungi	0	0	0	0.102633
OlR_094424	892	59.1	Putative uncharacterized protein	tr--fungi	Thielavia terrestris (strain ATCC 38088 / NRRL 8126)	fungi	0	0	0	0.0978
OlR_030890	656	57.3	Putative uncharacterized protein	tr--fungi	Thielavia terrestris (strain ATCC 38088 / NRRL 8126)	fungi	0	0	0	0.0972333
OlR_043671	474	56.9	Putative uncharacterized protein	tr--fungi	Thielavia terrestris (strain ATCC 38088 / NRRL 8126)	fungi	0	0	0	0.0953467
OlR_043504	496	54	Putative uncharacterized protein (Fragment)	tr--fungi	Thielavia terrestris (strain ATCC 38088 / NRRL 8126)	fungi	0	0	0	0.0953
OlR_112536	1610	58.1	Phosphoglycerate kinase	sp--fungi	Trichoderma viride	fungi	0	0	0	0.2879
OlR_012347	329	60.4	Whole genome shotgun sequence assembly, scaffold_93, strain Mel28	tr--fungi	Tuber melanosporum (strain Mel28)	fungi	0	0	0	0.170833
OlR_036362	370	52.7	Whole genome shotgun sequence assembly, scaffold_29, strain Mel28	tr--fungi	Tuber melanosporum (strain Mel28)	fungi	0	0	0	0.124
OlR_123086	636	52.5	Predicted protein	tr--fungi	Uncinocarpus reesii (strain UAMH 1704)	fungi	0	0	0	0.750333
OlR_117431	1454	56.3	Chitin synthase 8	sp--fungi	Ustilago maydis (strain 521 / FGSC 9021)	fungi	0	0	0	0.1355
OlR_038108	289	56.4	Putative uncharacterized protein	tr--fungi	Ustilago maydis (strain 521 / FGSC 9021)	fungi	0	0	0	0.128333
OlR_036111	505	55.4	Lipase	tr--fungi	Verticillium albo-atrum (strain VaMs.102 / ATCC MYA-4576 / FGSC 10136)	fungi	0	0	0	0.345767
OlR_016259	313	66.7	Putative uncharacterized protein	tr--fungi	Verticillium albo-atrum (strain VaMs.102 / ATCC MYA-4576 / FGSC 10136)	fungi	0	0	0	0.329067
OlR_010932	357	58.5	Alcohol dehydrogenase	tr--fungi	Verticillium albo-atrum (strain VaMs.102 / ATCC MYA-4576 / FGSC 10136)	fungi	0	0	0	0.285333
OlR_040476	456	56.7	Putative uncharacterized protein	tr--fungi	Verticillium albo-atrum (strain VaMs.102 / ATCC MYA-4576 / FGSC 10136)	fungi	0	0	0	0.2513
OlR_032275	531	54.9	Glutathione S-transferase	tr--fungi	Verticillium albo-atrum (strain VaMs.102 / ATCC MYA-4576 / FGSC 10136)	fungi	0	0	0	0.183733
OlR_094305	795	64.2	Peroxidase/catalase	tr--fungi	Verticillium albo-atrum (strain VaMs.102 / ATCC MYA-4576 / FGSC 10136)	fungi	0	0	0	0.155933
OlR_029442	975	56.2	Putative uncharacterized protein	tr--fungi	Verticillium albo-atrum (strain VaMs.102 / ATCC MYA-4576 / FGSC 10136)	fungi	0	0	0	0.1301
OlR_041351	355	52.1	Putative uncharacterized protein	tr--fungi	Verticillium albo-atrum (strain VaMs.102 / ATCC MYA-4576 / FGSC 10136)	fungi	0	0	0	0.125333
OlR_042044	386	53.6	Glutaminyl-tRNA synthetase	tr--fungi	Verticillium dahliae (strain VdLs.17 / ATCC MYA-4575 / FGSC 10137)	fungi	0	0	0	0.517767
OlR_011224	409	53.5	Vacuolar import and degradation protein	tr--fungi	Verticillium dahliae (strain VdLs.17 / ATCC MYA-4575 / FGSC 10137)	fungi	0	0	0	0.335767
OlR_003492	1112	62	Alcohol dehydrogenase	tr--fungi	Verticillium dahliae (strain VdLs.17 / ATCC MYA-4575 / FGSC 10137)	fungi	0	0	0	0.3146
OlR_032301	413	55.4	Fructose-bisphosphate aldolase	tr--fungi	Verticillium dahliae (strain VdLs.17 / ATCC MYA-4575 / FGSC 10137)	fungi	0	0	0	0.281567
OlR_021672	431	58.9	Carboxypeptidase B	tr--fungi	Verticillium dahliae (strain VdLs.17 / ATCC MYA-4575 / FGSC 10137)	fungi	0	0	0	0.2258
OlR_143528	846	59.5	Tetrahydroxynaphthalene reductase	tr--fungi	Verticillium dahliae (strain VdLs.17 / ATCC MYA-4575 / FGSC 10137)	fungi	0	0	0	0.172667
OlR_046615	332	64.7	Amine oxidase	tr--fungi	Verticillium dahliae (strain VdLs.17 / ATCC MYA-4575 / FGSC 10137)	fungi	0	0	0	0.168
OlR_133573	378	59.2	NADP-dependent alcohol dehydrogenase	tr--fungi	Verticillium dahliae (strain VdLs.17 / ATCC MYA-4575 / FGSC 10137)	fungi	0	0	0	0.1376
OlR_015168	628	55.8	Chaperone protein dnaJ 2	tr--fungi	Verticillium dahliae (strain VdLs.17 / ATCC MYA-4575 / FGSC 10137)	fungi	0	0	0	0.137067
OlR_031713	704	53.9	Putative uncharacterized protein	tr--fungi	Verticillium dahliae (strain VdLs.17 / ATCC MYA-4575 / FGSC 10137)	fungi	0	0	0	0.1364
OlR_140193	605	57.3	Reticulon-4-interacting protein	tr--fungi	Verticillium dahliae (strain VdLs.17 / ATCC MYA-4575 / FGSC 10137)	fungi	0	0	0	0.132067
OlR_015652	1097	55.7	Phosphatidylinositol transfer protein CSR1	tr--fungi	Verticillium dahliae (strain VdLs.17 / ATCC MYA-4575 / FGSC 10137)	fungi	0	0	0	0.1184
OlR_133907	786	54	Putative uncharacterized protein	tr--fungi	Verticillium dahliae (strain VdLs.17 / ATCC MYA-4575 / FGSC 10137)	fungi	0	0	0	0.111167
OlR_037168	476	55.2	Calpain-1 catalytic subunit	tr--fungi	Verticillium dahliae (strain VdLs.17 / ATCC MYA-4575 / FGSC 10137)	fungi	0	0	0	0.1005
OlR_007298	298	60.7	Putative uncharacterized protein	tr--fungi	Verticillium dahliae (strain VdLs.17 / ATCC MYA-4575 / FGSC 10137)	fungi	0	0	0	0.0969333
OlR_040827	1081	52.9	Oligopeptide transporter 2	tr--fungi	Verticillium dahliae (strain VdLs.17 / ATCC MYA-4575 / FGSC 10137)	fungi	0	0	0	0.0953
