# Supplementary material for: A systems-wide comparison of red rice (Oryza longistaminata) tissues identifies rhizome specific genes and proteins that are targets for cultivated rice improvement
Source: BMC Plant Biol. 2014 Feb 12;14:46. doi: 10.1186/1471-2229-14-46 (PMC3933257; doi:10.1186/1471-2229-14-46)
Supplement: Additional file 3 — List of root-specific fungal unigenes in the database. [file 1471-2229-14-46-S3.xlsx]

## Sheet: Sheet1
Additional file 3: List of root-specific fungal unigenes in the database
UniTrans	Length	% GC	Description	AnnoDB	Species	Taxo	Leaf RPKM	Stem RPKM	Root RPKM	rhizome RPKM
OlR_057649	295	50.5	Aldehyde dehydrogenase	sp--fungi	Alternaria alternata	fungi	0	0	1.38	0
OlR_056968	305	50.8	Aldehyde dehydrogenase	sp--fungi	Alternaria alternata	fungi	0	0	1.34	0
OlR_052868	249	51	Putative uncharacterized protein	tr--fungi	Arthrobotrys oligospora (strain ATCC 24927 / CBS 115.81 / DSM 1491)	fungi	0	0	2.26	0
OlR_057388	285	32.9	Peroxisomal-coenzyme A synthetase	tr--fungi	Arthroderma gypseum (strain ATCC MYA-4604 / CBS 118893)	fungi	0	0	1.05	0
OlR_050428	240	60.4	40S ribosomal protein S28	sp--fungi	Ashbya gossypii (strain ATCC 10895 / CBS 109.51 / FGSC 9923 / NRRL Y-1056)	fungi	0	0	2.47	0
OlR_054344	215	62.3	Glutathione reductase	sp--fungi	Ashbya gossypii (strain ATCC 10895 / CBS 109.51 / FGSC 9923 / NRRL Y-1056)	fungi	0	0	1.04	0
OlR_054101	300	50.3	Rhamnogalacturonan acetylesterase	sp--fungi	Aspergillus aculeatus	fungi	0	0	1.39	0
OlR_053621	259	55.9	Arabinan endo-1,5-alpha-L-arabinosidase A	sp--fungi	Aspergillus aculeatus	fungi	0	0	1.31	0
OlR_049460	483	52.3	Glycosyl hydrolase family 62 protein	tr--fungi	Aspergillus clavatus (strain ATCC 1007 / CBS 513.65 / DSM 816 / NCTC 3887 / NRRL 1)	fungi	0	0	12	0
OlR_050750	476	52.3	Glycosyl hydrolase family 62 protein	tr--fungi	Aspergillus clavatus (strain ATCC 1007 / CBS 513.65 / DSM 816 / NCTC 3887 / NRRL 1)	fungi	0	0	11.8	0
OlR_056894	284	54.5	Amidohydrolase family protein	tr--fungi	Aspergillus clavatus (strain ATCC 1007 / CBS 513.65 / DSM 816 / NCTC 3887 / NRRL 1)	fungi	0	0	3.2	0
OlR_051952	257	59.1	Probable alpha-glucuronidase A	sp--fungi	Aspergillus clavatus (strain ATCC 1007 / CBS 513.65 / DSM 816 / NCTC 3887 / NRRL 1)	fungi	0	0	2.46	0
OlR_052629	563	56.8	Endo-1,4-beta-xylanase, putative	tr--fungi	Aspergillus clavatus (strain ATCC 1007 / CBS 513.65 / DSM 816 / NCTC 3887 / NRRL 1)	fungi	0	0	1.66	0
OlR_051919	458	58.5	Putative uncharacterized protein	tr--fungi	Aspergillus flavus (strain ATCC 200026 / FGSC A1120 / NRRL 3357 / JCM 12722 / SRRC 167)	fungi	0	0	3.57	0
OlR_057086	236	48.7	60S ribosomal protein L6	tr--fungi	Aspergillus kawachii (strain NBRC 4308)	fungi	0	0	1.24	0
OlR_050716	334	52.6	Alpha-L-arabinofuranosidase axhA	sp--fungi	Aspergillus niger	fungi	0	0	2.91	0
OlR_054394	249	64.2	Probable endo-1,4-beta-xylanase C	sp--fungi	Aspergillus niger	fungi	0	0	1.76	0
OlR_051032	438	63.6	Probable alpha-L-arabinofuranosidase axhA	sp--fungi	Aspergillus oryzae (strain ATCC 42149 / RIB 40)	fungi	0	0	1.97	0
OlR_049521	221	55.2	Alpha-L-arabinofuranosidase axhA	sp--fungi	Aspergillus sojae	fungi	0	0	14.2	0
OlR_050727	915	55.7	Beta-xylosidase	tr--fungi	Aspergillus terreus (strain NIH 2624 / FGSC A1156)	fungi	0	0	7.27	0
OlR_049455	680	54.4	Endoglucanase EG-1	tr--fungi	Aspergillus terreus (strain NIH 2624 / FGSC A1156)	fungi	0	0	2.47	0
OlR_056002	289	59.1	Endo-1,4-beta-xylanase	tr--fungi	Aspergillus terreus (strain NIH 2624 / FGSC A1156)	fungi	0	0	1.65	0
OlR_054713	280	54.2	Putative uncharacterized protein	tr--fungi	Aspergillus terreus (strain NIH 2624 / FGSC A1156)	fungi	0	0	1.49	0
OlR_054988	334	54.1	Beta-xylosidase	tr--fungi	Aspergillus terreus (strain NIH 2624 / FGSC A1156)	fungi	0	0	1.38	0
OlR_055009	233	55.3	Probable acetylxylan esterase A	sp--fungi	Aspergillus terreus (strain NIH 2624 / FGSC A1156)	fungi	0	0	0.727	0
OlR_052977	334	50	60S ribosomal protein L27	tr--fungi	Batrachochytrium dendrobatidis (strain JAM81 / FGSC 10211)	fungi	0	0	3.25	0
OlR_052233	599	48.7	60S ribosomal protein L20	tr--fungi	Batrachochytrium dendrobatidis (strain JAM81 / FGSC 10211)	fungi	0	0	1.99	0
OlR_056754	258	52.7	Putative uncharacterized protein	tr--fungi	Batrachochytrium dendrobatidis (strain JAM81 / FGSC 10211)	fungi	0	0	1.94	0
OlR_051249	227	51.9	Putative uncharacterized protein (Fragment)	tr--fungi	Batrachochytrium dendrobatidis (strain JAM81 / FGSC 10211)	fungi	0	0	1.73	0
OlR_056039	265	48.6	Putative uncharacterized protein	tr--fungi	Batrachochytrium dendrobatidis (strain JAM81 / FGSC 10211)	fungi	0	0	1.37	0
OlR_051494	224	64.2	Putative uncharacterized protein	tr--fungi	Batrachochytrium dendrobatidis (strain JAM81 / FGSC 10211)	fungi	0	0	1.1	0
OlR_050551	222	59.4	Putative uncharacterized protein	tr--fungi	Batrachochytrium dendrobatidis (strain JAM81 / FGSC 10211)	fungi	0	0	1.08	0
OlR_052239	232	59.4	Putative uncharacterized protein	tr--fungi	Batrachochytrium dendrobatidis (strain JAM81 / FGSC 10211)	fungi	0	0	1.03	0
OlR_057161	242	57	Putative uncharacterized protein	tr--fungi	Batrachochytrium dendrobatidis (strain JAM81 / FGSC 10211)	fungi	0	0	0.796	0
OlR_004110	555	55.3	Family-10 endo-beta-1,4-xylanase	tr--fungi	Bispora sp. MEY-1	fungi	0	0	1.8	0
OlR_052288	338	55.9	Family-7 endo-glucanase	tr--fungi	Bispora sp. MEY-1	fungi	0	0	1.76	0
OlR_052608	360	59.1	Family-10 endo-beta-1,4-xylanase	tr--fungi	Bispora sp. MEY-1	fungi	0	0	1.28	0
OlR_053222	545	59.2	Phosphoglycerate kinase	sp--fungi	Candida albicans (strain SC5314 / ATCC MYA-2876)	fungi	0	0	1.81	0
OlR_050950	326	57.6	Glyceraldehyde-3-phosphate dehydrogenase	sp--fungi	Candida albicans (strain WO-1)	fungi	0	0	2.46	0
OlR_053841	1117	41.1	Alcohol dehydrogenase 1	tr--fungi	Candida maltosa	fungi	0	0	5.49	0
OlR_050881	815	59	Putative uncharacterized protein	tr--fungi	Candida tenuis (strain ATCC 10573 / BCRC 21748 / CBS 615 / JCM 9827 / NBRC 10315 / NRRL Y-1498 / VK	fungi	0	0	3.82	0
OlR_055535	227	56.8	Putative uncharacterized protein	tr--fungi	Candida tenuis (strain ATCC 10573 / BCRC 21748 / CBS 615 / JCM 9827 / NBRC 10315 / NRRL Y-1498 / VK	fungi	0	0	1.87	0
OlR_057588	255	53.7	Acetyl-CoA acetyltransferase IB	sp--fungi	Candida tropicalis	fungi	0	0	1.24	0
OlR_053912	458	56.7	Putative uncharacterized protein	tr--fungi	Chaetomium globosum (strain ATCC 6205 / CBS 148.51 / DSM 1962 / NBRC 6347 / NRRL 1970)	fungi	0	0	2.04	0
OlR_050883	394	54	Putative uncharacterized protein	tr--fungi	Chaetomium globosum (strain ATCC 6205 / CBS 148.51 / DSM 1962 / NBRC 6347 / NRRL 1970)	fungi	0	0	1.76	0
OlR_049147	663	49.1	Putative uncharacterized protein	tr--fungi	Chaetomium globosum (strain ATCC 6205 / CBS 148.51 / DSM 1962 / NBRC 6347 / NRRL 1970)	fungi	0	0	0.639	0
OlR_050597	622	54.9	Putative cellulose binding protein	tr--fungi	Chaetomium thermophilum (strain DSM 1495 / CBS 144.50 / IMI 039719)	fungi	0	0	6.22	0
OlR_051022	256	61.7	Putative cellulose binding protein	tr--fungi	Chaetomium thermophilum (strain DSM 1495 / CBS 144.50 / IMI 039719)	fungi	0	0	5.6	0
OlR_055968	750	54.5	Xylosidase-like protein	tr--fungi	Chaetomium thermophilum (strain DSM 1495 / CBS 144.50 / IMI 039719)	fungi	0	0	5.44	0
OlR_053783	240	55.4	Putative cellulose binding protein	tr--fungi	Chaetomium thermophilum (strain DSM 1495 / CBS 144.50 / IMI 039719)	fungi	0	0	3.98	0
OlR_049561	573	55.3	Putative cellulose binding protein	tr--fungi	Chaetomium thermophilum (strain DSM 1495 / CBS 144.50 / IMI 039719)	fungi	0	0	2.81	0
OlR_053729	354	62.7	Putative uncharacterized protein	tr--fungi	Chaetomium thermophilum (strain DSM 1495 / CBS 144.50 / IMI 039719)	fungi	0	0	2.42	0
OlR_051509	285	60	Putative cellulose binding protein	tr--fungi	Chaetomium thermophilum (strain DSM 1495 / CBS 144.50 / IMI 039719)	fungi	0	0	1.57	0
OlR_052899	363	57	Putative cellulose binding protein	tr--fungi	Chaetomium thermophilum (strain DSM 1495 / CBS 144.50 / IMI 039719)	fungi	0	0	1.55	0
OlR_050924	812	59.2	Alpha-glucuronidase 1	tr--fungi	Chrysosporium lucknowense	fungi	0	0	11.9	0
OlR_053438	289	56	Sulfite reductase flavoprotein component	tr--fungi	Coccidioides posadasii (strain RMSCC 757 / Silveira)	fungi	0	0	0.906	0
OlR_049417	772	57.6	Glycosyl hydrolase family 11	tr--fungi	Colletotrichum graminicola (strain M1.001 / M2 / FGSC 10212)	fungi	0	0	3.94	0
OlR_054631	573	48.5	Amine oxidase	tr--fungi	Colletotrichum graminicola (strain M1.001 / M2 / FGSC 10212)	fungi	0	0	1.92	0
OlR_054328	286	49.3	Amine oxidase	tr--fungi	Colletotrichum graminicola (strain M1.001 / M2 / FGSC 10212)	fungi	0	0	1.4	0
OlR_057706	304	55.5	Alcohol dehydrogenase GroES domain-containing protein	tr--fungi	Colletotrichum higginsianum	fungi	0	0	1.01	0
OlR_050241	206	59.2	60S ribosomal protein L44	sp--fungi	Coprinopsis cinerea	fungi	0	0	2.39	0
OlR_049503	331	64	Ribosomal protein P2	tr--fungi	Coprinopsis cinerea (strain Okayama-7 / 130 / ATCC MYA-4618 / FGSC 9003)	fungi	0	0	27.6	0
OlR_051724	470	63.1	Lysozyme	tr--fungi	Coprinopsis cinerea (strain Okayama-7 / 130 / ATCC MYA-4618 / FGSC 9003)	fungi	0	0	13.3	0
OlR_049499	698	50.8	Putative uncharacterized protein	tr--fungi	Coprinopsis cinerea (strain Okayama-7 / 130 / ATCC MYA-4618 / FGSC 9003)	fungi	0	0	10.5	0
OlR_052710	304	52.3	Putative uncharacterized protein	tr--fungi	Coprinopsis cinerea (strain Okayama-7 / 130 / ATCC MYA-4618 / FGSC 9003)	fungi	0	0	8.51	0
OlR_050623	522	55.5	Putative uncharacterized protein	tr--fungi	Coprinopsis cinerea (strain Okayama-7 / 130 / ATCC MYA-4618 / FGSC 9003)	fungi	0	0	6.57	0
OlR_050824	414	63	Acetyl xylan esterase	tr--fungi	Coprinopsis cinerea (strain Okayama-7 / 130 / ATCC MYA-4618 / FGSC 9003)	fungi	0	0	4.02	0
OlR_052134	300	64.6	Putative uncharacterized protein	tr--fungi	Coprinopsis cinerea (strain Okayama-7 / 130 / ATCC MYA-4618 / FGSC 9003)	fungi	0	0	3.26	0
OlR_053669	469	59.4	Acetyl xylan esterase	tr--fungi	Coprinopsis cinerea (strain Okayama-7 / 130 / ATCC MYA-4618 / FGSC 9003)	fungi	0	0	2.92	0
OlR_053617	307	58.9	Acetyl xylan esterase	tr--fungi	Coprinopsis cinerea (strain Okayama-7 / 130 / ATCC MYA-4618 / FGSC 9003)	fungi	0	0	2.26	0
OlR_053146	452	63.4	Xylanase glycosyl hydrolase family 10	tr--fungi	Coprinopsis cinerea (strain Okayama-7 / 130 / ATCC MYA-4618 / FGSC 9003)	fungi	0	0	1.67	0
OlR_054017	287	64.1	Endopeptidase	tr--fungi	Coprinopsis cinerea (strain Okayama-7 / 130 / ATCC MYA-4618 / FGSC 9003)	fungi	0	0	1.07	0
OlR_057438	428	46.9	40S ribosomal protein S7	tr--fungi	Cordyceps militaris (strain CM01)	fungi	0	0	1.22	0
OlR_054844	421	55.5	Translationally-controlled tumor protein homolog	sp--fungi	Cryptococcus neoformans var. neoformans serotype D (strain JEC21 / ATCC MYA-565)	fungi	0	0	2.2	0
OlR_049592	243	63.7	60S ribosomal protein L37	sp--fungi	Emericella nidulans (strain FGSC A4 / ATCC 38163 / CBS 112.46 / NRRL 194 / M139)	fungi	0	0	2.66	0
OlR_054416	231	61.9	Endo-beta-1,4-glucanase celB	sp--fungi	Emericella nidulans (strain FGSC A4 / ATCC 38163 / CBS 112.46 / NRRL 194 / M139)	fungi	0	0	1.67	0
OlR_050595	907	58.4	Endo-beta-1,4-glucanase celB	sp--fungi	Emericella nidulans (strain FGSC A4 / ATCC 38163 / CBS 112.46 / NRRL 194 / M139)	fungi	0	0	1.65	0
OlR_050414	698	55.7	Myosin-crossreactive antigen	tr--fungi	Exophiala dermatitidis NIH/UT8656	fungi	0	0	5.97	0
OlR_051439	493	52.3	Myosin-crossreactive antigen	tr--fungi	Exophiala dermatitidis NIH/UT8656	fungi	0	0	1.86	0
OlR_051193	334	49.7	Glutathione reductase (NADPH)	tr--fungi	Exophiala dermatitidis NIH/UT8656	fungi	0	0	1.38	0
OlR_051387	262	53.4	Putative cellulose 1,4-beta-cellobiosidase	tr--fungi	Flammulina velutipes	fungi	0	0	1.18	0
OlR_052409	256	53.1	Putative uncharacterized protein	tr--fungi	Fusarium oxysporum (strain Fo5176)	fungi	0	0	3.04	0
OlR_057585	448	48.8	Putative uncharacterized protein	tr--fungi	Fusarium oxysporum (strain Fo5176)	fungi	0	0	1.58	0
OlR_051425	246	54.8	Putative uncharacterized protein	tr--fungi	Fusarium oxysporum (strain Fo5176)	fungi	0	0	1.41	0
OlR_054048	415	55.9	Endo-1,4-beta-xylanase A	sp--fungi	Fusarium oxysporum f. sp. lycopersici (strain 4287 / CBS 123668 / FGSC 9935 / NRRL 34936)	fungi	0	0	2.02	0
OlR_054420	247	54.6	Putative alpha-L-arabinofuranosidase axhA	tr--fungi	Glarea lozoyensis 74030	fungi	0	0	3.65	0
OlR_051142	532	61.4	Putative Alpha-galactosidase	tr--fungi	Glarea lozoyensis 74030	fungi	0	0	2.36	0
OlR_053161	302	54.9	Putative endo-1,4-beta-xylanase	tr--fungi	Glarea lozoyensis 74030	fungi	0	0	1.56	0
OlR_055497	290	50.3	Ornithine decarboxylase	tr--fungi	Glomus intraradices	fungi	0	0	1.81	0
OlR_055707	688	58.8	Putative uncharacterized protein	tr--fungi	Grosmannia clavigera (strain kw1407 / UAMH 11150)	fungi	0	0	3.63	0
OlR_040184	250	56	RNA polymerase 2 ctd phosphatase	tr--fungi	Grosmannia clavigera (strain kw1407 / UAMH 11150)	fungi	0	0	0.955	0
OlR_052568	301	60.4	Exoglucanase-6A	sp--fungi	Humicola insolens	fungi	0	0	1.41	0
OlR_051370	455	58	Expansin module family protein	tr--fungi	Hypocrea atroviridis (strain ATCC 20476 / IMI 206040)	fungi	0	0	10.6	0
OlR_052444	644	60.2	Expansin module family protein	tr--fungi	Hypocrea atroviridis (strain ATCC 20476 / IMI 206040)	fungi	0	0	2.63	0
OlR_053379	432	60.4	Expansin module family protein	tr--fungi	Hypocrea atroviridis (strain ATCC 20476 / IMI 206040)	fungi	0	0	2	0
OlR_054421	349	59.3	Expansin module family protein	tr--fungi	Hypocrea atroviridis (strain ATCC 20476 / IMI 206040)	fungi	0	0	1.88	0
OlR_053042	205	56	Expansin module family protein	tr--fungi	Hypocrea atroviridis (strain ATCC 20476 / IMI 206040)	fungi	0	0	1.43	0
OlR_050934	303	52.1	Expansin module family protein	tr--fungi	Hypocrea atroviridis (strain ATCC 20476 / IMI 206040)	fungi	0	0	1.37	0
OlR_052647	817	59.1	Swollenin	tr--fungi	Hypocrea jecorina	fungi	0	0	5.58	0
OlR_050734	443	55.7	Endoglucanase EG-1	sp--fungi	Hypocrea jecorina	fungi	0	0	3.3	0
OlR_054972	295	61	Swollenin	tr--fungi	Hypocrea jecorina	fungi	0	0	1.78	0
OlR_054493	325	56	Expansin-like protein	tr--fungi	Hypocrea virens (strain Gv29-8 / FGSC 10586)	fungi	0	0	2.09	0
OlR_056909	286	58.7	Carbohydrate esterase family 1 protein	tr--fungi	Hypocrea virens (strain Gv29-8 / FGSC 10586)	fungi	0	0	1.32	0
OlR_053960	249	56.2	Expansin-like protein	tr--fungi	Hypocrea virens (strain Gv29-8 / FGSC 10586)	fungi	0	0	1.14	0
OlR_052565	235	52.3	Expansin-like protein	tr--fungi	Hypocrea virens (strain Gv29-8 / FGSC 10586)	fungi	0	0	0.951	0
OlR_050405	799	57.3	Cellobiohydrolase	tr--fungi	Irpex lacteus	fungi	0	0	63.9	0
OlR_054862	234	53.4	Exocellulase	tr--fungi	Irpex lacteus	fungi	0	0	0.922	0
OlR_054589	468	49.5	KLLA0A12089p	tr--fungi	Kluyveromyces lactis (strain ATCC 8585 / CBS 2359 / DSM 70799 / NBRC 1267 / NRRL Y-1140 / WM37)	fungi	0	0	2.62	0
OlR_052483	261	54.4	Glutathione reductase	sp--fungi	Kluyveromyces lactis (strain ATCC 8585 / CBS 2359 / DSM 70799 / NBRC 1267 / NRRL Y-1140 / WM37)	fungi	0	0	1.27	0
OlR_023726	569	58.5	GTP-binding protein	tr--fungi	Magnaporthe grisea	fungi	0	0	0.122	0
OlR_051909	511	52	Xylosidase/arabinosidase	tr--fungi	Magnaporthe oryzae (strain 70-15 / ATCC MYA-4617 / FGSC 8958)	fungi	0	0	2.67	0
OlR_055641	633	54.6	Putative uncharacterized protein	tr--fungi	Magnaporthe oryzae (strain 70-15 / ATCC MYA-4617 / FGSC 8958)	fungi	0	0	2.56	0
OlR_050800	351	49	Putative uncharacterized protein	tr--fungi	Magnaporthe oryzae (strain 70-15 / ATCC MYA-4617 / FGSC 8958)	fungi	0	0	2.26	0
OlR_002221	516	50.9	Putative uncharacterized protein	tr--fungi	Magnaporthe oryzae (strain 70-15 / ATCC MYA-4617 / FGSC 8958)	fungi	0	0	2.05	0
OlR_052138	340	57.6	Alpha-galactosidase	tr--fungi	Magnaporthe oryzae (strain 70-15 / ATCC MYA-4617 / FGSC 8958)	fungi	0	0	1.79	0
OlR_055153	315	52.6	Putative uncharacterized protein	tr--fungi	Magnaporthe oryzae (strain 70-15 / ATCC MYA-4617 / FGSC 8958)	fungi	0	0	1.59	0
OlR_055485	238	52.9	Putative uncharacterized protein	tr--fungi	Magnaporthe oryzae (strain 70-15 / ATCC MYA-4617 / FGSC 8958)	fungi	0	0	1.26	0
OlR_055984	343	52.1	Alpha-galactosidase	tr--fungi	Magnaporthe oryzae (strain 70-15 / ATCC MYA-4617 / FGSC 8958)	fungi	0	0	1.15	0
OlR_056990	228	53	Putative uncharacterized protein	tr--fungi	Magnaporthe oryzae (strain 70-15 / ATCC MYA-4617 / FGSC 8958)	fungi	0	0	0.879	0
OlR_046491	253	58.8	tRNA-dihydrouridine(47) synthase [NAD(P)(+)]	sp--fungi	Magnaporthe oryzae (strain 70-15 / ATCC MYA-4617 / FGSC 8958)	fungi	0	0	0.761	0
OlR_044756	309	52.4	Myosin-1	sp--fungi	Magnaporthe oryzae (strain 70-15 / ATCC MYA-4617 / FGSC 8958)	fungi	0	0	0.524	0
OlR_027671	297	59.9	Betaine aldehyde dehydrogenase	tr--fungi	Magnaporthe oryzae (strain 70-15 / ATCC MYA-4617 / FGSC 8958)	fungi	0	0	0.337	0
OlR_051308	381	58.7	Putative uncharacterized protein	tr--fungi	Malassezia globosa (strain ATCC MYA-4612 / CBS 7966)	fungi	0	0	3.13	0
OlR_056006	223	57.8	Putative uncharacterized protein	tr--fungi	Malassezia globosa (strain ATCC MYA-4612 / CBS 7966)	fungi	0	0	1.14	0
OlR_051180	397	53.1	60S ribosomal protein L27	tr--fungi	Melampsora larici-populina (strain 98AG31 / pathotype 3-4-7)	fungi	0	0	2.83	0
OlR_052940	211	58.7	Putative uncharacterized protein	tr--fungi	Melampsora larici-populina (strain 98AG31 / pathotype 3-4-7)	fungi	0	0	2.26	0
OlR_051054	361	50.9	Ribonucleoside-diphosphate reductase	tr--fungi	Metarhizium robertsii (strain ARSEF 23 / ATCC MYA-3075)	fungi	0	0	2.26	0
OlR_052605	490	64.8	Putative uncharacterized protein	tr--fungi	Moniliophthora perniciosa (strain FA553 / isolate CP02)	fungi	0	0	2.63	0
OlR_051291	310	65.4	Glyceraldehyde-3-phosphate dehydrogenase 2	sp--fungi	Mucor circinelloides f. lusitanicus	fungi	0	0	2.44	0
OlR_050495	201	55.2	Cellobiohydrolase	tr--fungi	Mycosphaerella graminicola (strain CBS 115943 / IPO323)	fungi	0	0	26.6	0
OlR_051259	637	58.3	Endo-1,4-beta-xylanase	tr--fungi	Mycosphaerella graminicola (strain CBS 115943 / IPO323)	fungi	0	0	10.5	0
OlR_052363	567	58.5	Endo-1,4-beta-xylanase	tr--fungi	Mycosphaerella graminicola (strain CBS 115943 / IPO323)	fungi	0	0	2.95	0
OlR_055777	240	52	Putative uncharacterized protein	tr--fungi	Mycosphaerella graminicola (strain CBS 115943 / IPO323)	fungi	0	0	2.34	0
OlR_051708	330	56.6	Endo-1,4-beta-xylanase	tr--fungi	Mycosphaerella graminicola (strain CBS 115943 / IPO323)	fungi	0	0	1.35	0
OlR_054307	845	55.1	Predicted protein	tr--fungi	Nectria haematococca (strain 77-13-4 / ATCC MYA-4622 / FGSC 9596 / MPVI)	fungi	0	0	4.06	0
OlR_050655	721	58.9	Predicted protein	tr--fungi	Nectria haematococca (strain 77-13-4 / ATCC MYA-4622 / FGSC 9596 / MPVI)	fungi	0	0	3.91	0
OlR_055102	445	53.7	Predicted protein	tr--fungi	Nectria haematococca (strain 77-13-4 / ATCC MYA-4622 / FGSC 9596 / MPVI)	fungi	0	0	1.02	0
OlR_048603	269	60.9	Predicted protein	tr--fungi	Nectria haematococca (strain 77-13-4 / ATCC MYA-4622 / FGSC 9596 / MPVI)	fungi	0	0	0.115	0
OlR_048832	1224	58.3	Xylosidase, putative	tr--fungi	Neosartorya fischeri (strain ATCC 1020 / DSM 3700 / FGSC A1164 / NRRL 181)	fungi	0	0	11.3	0
OlR_052468	292	55.1	Probable feruloyl esterase C	sp--fungi	Neosartorya fischeri (strain ATCC 1020 / DSM 3700 / FGSC A1164 / NRRL 181)	fungi	0	0	6.28	0
OlR_053807	361	54	Glycosyl hydrolase family 62 protein	tr--fungi	Neosartorya fischeri (strain ATCC 1020 / DSM 3700 / FGSC A1164 / NRRL 181)	fungi	0	0	2.97	0
OlR_054657	308	60	Probable endo-beta-1,4-glucanase celB	sp--fungi	Neosartorya fischeri (strain ATCC 1020 / DSM 3700 / FGSC A1164 / NRRL 181)	fungi	0	0	1.58	0
OlR_054162	409	53.5	Probable 1,4-beta-D-glucan cellobiohydrolase B	sp--fungi	Neosartorya fischeri (strain ATCC 1020 / DSM 3700 / FGSC A1164 / NRRL 181)	fungi	0	0	1.58	0
OlR_051015	1201	57.1	Swollenin like protein	tr--fungi	Neosartorya fumigata	fungi	0	0	3.28	0
OlR_049650	1192	54.2	Endo-1,4-beta-xylanase, putative	tr--fungi	Neosartorya fumigata (strain ATCC MYA-4609 / Af293 / CBS 101355 / FGSC A1100)	fungi	0	0	6.72	0
OlR_050587	555	56.7	Endo-1,4-beta-xylanase, putative	tr--fungi	Neosartorya fumigata (strain ATCC MYA-4609 / Af293 / CBS 101355 / FGSC A1100)	fungi	0	0	4.93	0
OlR_053079	515	61.7	Extracellular glycosyl hydrolase/cellulase, putative	tr--fungi	Neosartorya fumigata (strain ATCC MYA-4609 / Af293 / CBS 101355 / FGSC A1100)	fungi	0	0	3.66	0
OlR_052584	1169	54.6	Ribonucleoside-diphosphate reductase small chain	sp--fungi	Neurospora crassa (strain ATCC 24698 / 74-OR23-1A / CBS 708.71 / DSM 1257 / FGSC 987)	fungi	0	0	4.46	0
OlR_052152	263	39.9	Nucleoside diphosphate kinase	sp--fungi	Neurospora crassa (strain ATCC 24698 / 74-OR23-1A / CBS 708.71 / DSM 1257 / FGSC 987)	fungi	0	0	2.02	0
OlR_054687	216	62.9	Elongation factor 2	sp--fungi	Neurospora crassa (strain ATCC 24698 / 74-OR23-1A / CBS 708.71 / DSM 1257 / FGSC 987)	fungi	0	0	1.36	0
OlR_038243	258	51.9	60S ribosomal protein L7	sp--fungi	Neurospora crassa (strain ATCC 24698 / 74-OR23-1A / CBS 708.71 / DSM 1257 / FGSC 987)	fungi	0	0	1.31	0
OlR_055546	346	52.8	Translation elongation factor 2 (Fragment)	tr--fungi	Olpidium bornovanus	fungi	0	0	1.56	0
OlR_051602	722	58.7	Beta-glucanase	sp--fungi	Orpinomyces sp. (strain PC-2)	fungi	0	0	6.23	0
OlR_050546	821	56.7	Beta-glucanase	sp--fungi	Orpinomyces sp. (strain PC-2)	fungi	0	0	3.38	0
OlR_052937	230	63.9	Heat shock 70 kDa protein 2	sp--fungi	Paracoccidioides brasiliensis (strain ATCC MYA-826 / Pb01)	fungi	0	0	1.11	0
OlR_050684	298	59	Swollenin	tr--fungi	Penicillium decumbens	fungi	0	0	1.53	0
OlR_055097	246	51.2	Glycoside hydrolase family 10 xylanase	tr--fungi	Penicillium decumbens	fungi	0	0	1.44	0
OlR_056218	302	62.2	60S ribosomal protein L8, putative	tr--fungi	Penicillium marneffei (strain ATCC 18224 / CBS 334.59 / QM 7333)	fungi	0	0	2.35	0
OlR_054337	215	60.4	Swollenin, putative	tr--fungi	Penicillium marneffei (strain ATCC 18224 / CBS 334.59 / QM 7333)	fungi	0	0	1.04	0
OlR_054374	218	55.9	Zinc-binding oxidoreductase CipB	tr--fungi	Penicillium marneffei (strain ATCC 18224 / CBS 334.59 / QM 7333)	fungi	0	0	0.883	0
OlR_051789	206	59.2	Swollenin	tr--fungi	Penicillium oxalicum	fungi	0	0	9.05	0
OlR_053827	254	63.3	Swollenin	tr--fungi	Penicillium oxalicum	fungi	0	0	1.24	0
OlR_055635	478	51.2	Putative uncharacterized protein	tr--fungi	Phaeosphaeria nodorum (strain SN15 / ATCC MYA-4574 / FGSC 10173)	fungi	0	0	12.8	0
OlR_050554	405	61.4	Putative uncharacterized protein	tr--fungi	Phaeosphaeria nodorum (strain SN15 / ATCC MYA-4574 / FGSC 10173)	fungi	0	0	2.74	0
OlR_055175	227	55	Putative uncharacterized protein	tr--fungi	Phaeosphaeria nodorum (strain SN15 / ATCC MYA-4574 / FGSC 10173)	fungi	0	0	1.87	0
OlR_053315	353	58.6	Putative uncharacterized protein	tr--fungi	Phaeosphaeria nodorum (strain SN15 / ATCC MYA-4574 / FGSC 10173)	fungi	0	0	1.37	0
OlR_050365	203	62	Exoglucanase 1	sp--fungi	Phanerochaete chrysosporium	fungi	0	0	2.58	0
OlR_051361	303	64.6	40S ribosomal protein S4	tr--fungi	Pichia pastoris (strain ATCC 76273 / CBS 7435 / CECT 11047 / NRRL Y-11430 / Wegner 21-1)	fungi	0	0	1.2	0
OlR_050639	520	55.7	Probable alpha-L-arabinofuranosidase	tr--fungi	Piriformospora indica (strain DSM 11827)	fungi	0	0	13.9	0
OlR_052208	306	65	Related to esterase D	tr--fungi	Piriformospora indica (strain DSM 11827)	fungi	0	0	5.36	0
OlR_052462	1056	60.1	Related to esterase D	tr--fungi	Piriformospora indica (strain DSM 11827)	fungi	0	0	3.41	0
OlR_054235	281	56.5	Probable acetylxylan esterase	tr--fungi	Piriformospora indica (strain DSM 11827)	fungi	0	0	2.25	0
OlR_050704	700	55.7	Predicted CDS Pa_5_12620	tr--fungi	Podospora anserina (strain S / ATCC MYA-4624 / DSM 980 / FGSC 10383)	fungi	0	0	4.95	0
OlR_050598	441	58.9	Predicted CDS Pa_5_12620	tr--fungi	Podospora anserina (strain S / ATCC MYA-4624 / DSM 980 / FGSC 10383)	fungi	0	0	4.79	0
OlR_052872	320	57.5	CellobiohydrolaseI	tr--fungi	Polyporus arcularius	fungi	0	0	12.2	0
OlR_050657	507	60.9	40S ribosomal protein S0	sp--fungi	Postia placenta (strain ATCC 44394 / Madison 698-R)	fungi	0	0	1.93	0
OlR_051396	256	60.1	40S ribosomal protein S8	tr--fungi	Puccinia graminis f. sp. tritici (strain CRL 75-36-700-3 / race SCCL)	fungi	0	0	1.05	0
OlR_051648	327	51	Putative uncharacterized protein	tr--fungi	Pyrenophora teres f. teres (strain 0-1)	fungi	0	0	1.72	0
OlR_051727	942	48.1	Putative uncharacterized protein	tr--fungi	Pyrenophora tritici-repentis (strain Pt-1C-BFP)	fungi	0	0	2.51	0
OlR_056463	307	59.2	Glycosyl hydrolase family 43 protein	tr--fungi	Pyrenophora tritici-repentis (strain Pt-1C-BFP)	fungi	0	0	1.93	0
OlR_056082	437	54.6	Putative uncharacterized protein	tr--fungi	Pyrenophora tritici-repentis (strain Pt-1C-BFP)	fungi	0	0	1.41	0
OlR_044100	357	61.6	40S ribosomal protein S2	tr--fungi	Rhodotorula glutinis (strain ATCC 204091 / IIP 30 / MTCC 1151)	fungi	0	0	1.27	0
OlR_057503	331	42.9	S-adenosylmethionine synthase 2	sp--fungi	Saccharomyces cerevisiae (strain ATCC 204508 / S288c)	fungi	0	0	3.49	0
OlR_057243	511	58.1	Eukaryotic translation initiation factor 5A-2	sp--fungi	Saccharomyces cerevisiae (strain ATCC 204508 / S288c)	fungi	0	0	2.5	0
OlR_020666	225	56.8	40S ribosomal protein S22-B	sp--fungi	Saccharomyces cerevisiae (strain ATCC 204508 / S288c)	fungi	0	0	2.09	0
OlR_049556	291	56.3	Thioredoxin-1	sp--fungi	Saccharomyces cerevisiae (strain ATCC 204508 / S288c)	fungi	0	0	1.88	0
OlR_050439	228	57.8	40S ribosomal protein S26	sp--fungi	Schizophyllum commune	fungi	0	0	2.09	0
OlR_037470	824	52	Putative uncharacterized protein	tr--fungi	Schizophyllum commune (strain H4-8 / FGSC 9210)	fungi	0	0	2.98	0
OlR_050847	336	58.9	Putative uncharacterized protein	tr--fungi	Schizophyllum commune (strain H4-8 / FGSC 9210)	fungi	0	0	2.2	0
OlR_057168	280	41.7	Putative uncharacterized protein	tr--fungi	Schizophyllum commune (strain H4-8 / FGSC 9210)	fungi	0	0	1.73	0
OlR_057708	527	52.7	Putative uncharacterized protein	tr--fungi	Schizophyllum commune (strain H4-8 / FGSC 9210)	fungi	0	0	1.72	0
OlR_053059	358	53.3	Ribonucleoside-diphosphate reductase	tr--fungi	Schizophyllum commune (strain H4-8 / FGSC 9210)	fungi	0	0	1.1	0
OlR_049512	344	55.2	60S ribosomal protein L23	sp--fungi	Schizosaccharomyces pombe (strain 972 / ATCC 24843)	fungi	0	0	58.2	0
OlR_050418	208	55.7	60S ribosomal protein L24-B	sp--fungi	Schizosaccharomyces pombe (strain 972 / ATCC 24843)	fungi	0	0	4.22	0
OlR_041416	291	59.4	60S ribosomal protein L11	sp--fungi	Schizosaccharomyces pombe (strain 972 / ATCC 24843)	fungi	0	0	2.52	0
OlR_051910	241	54.3	60S ribosomal protein L1-A	sp--fungi	Schizosaccharomyces pombe (strain 972 / ATCC 24843)	fungi	0	0	2.43	0
OlR_057274	368	62.2	Probable 60S ribosomal protein L28e	sp--fungi	Schizosaccharomyces pombe (strain 972 / ATCC 24843)	fungi	0	0	2.03	0
OlR_050434	458	62	Pyrimidine precursor biosynthesis enzyme thi3	sp--fungi	Schizosaccharomyces pombe (strain 972 / ATCC 24843)	fungi	0	0	1.83	0
OlR_055318	212	51.4	60S ribosomal protein L4-A	sp--fungi	Schizosaccharomyces pombe (strain 972 / ATCC 24843)	fungi	0	0	1.49	0
OlR_055725	210	65.2	60S ribosomal protein L36-B	sp--fungi	Schizosaccharomyces pombe (strain 972 / ATCC 24843)	fungi	0	0	1.36	0
OlR_057348	351	66.3	60S ribosomal protein L4-B	sp--fungi	Schizosaccharomyces pombe (strain 972 / ATCC 24843)	fungi	0	0	1.14	0
OlR_108413	242	40.9	60S ribosomal protein L12	sp--fungi	Schizosaccharomyces pombe (strain 972 / ATCC 24843)	fungi	0	0	0.0955	0
OlR_056330	247	54.2	Putative uncharacterized protein	tr--fungi	Sclerotinia sclerotiorum (strain ATCC 18683 / 1980 / Ss-1)	fungi	0	0	7.92	0
OlR_002239	523	59.2	40S ribosomal protein S13	tr--fungi	Sclerotinia sclerotiorum (strain ATCC 18683 / 1980 / Ss-1)	fungi	0	0	1.91	0
OlR_051571	323	60.3	Putative uncharacterized protein SMAC_05677	tr--fungi	Sordaria macrospora	fungi	0	0	4.7	0
OlR_056849	1137	55.8	Putative uncharacterized protein SMAC_02927	tr--fungi	Sordaria macrospora	fungi	0	0	2.72	0
OlR_050674	301	59.1	Cellobiohydrolase 1 catalytic domain	tr--fungi	Talaromyces emersonii	fungi	0	0	21.9	0
OlR_052630	395	61	Swollenin, putative	tr--fungi	Talaromyces stipitatus (strain ATCC 10500 / CBS 375.48 / QM 6759 / NRRL 1006)	fungi	0	0	2.28	0
OlR_053689	347	57.6	Swollenin, putative	tr--fungi	Talaromyces stipitatus (strain ATCC 10500 / CBS 375.48 / QM 6759 / NRRL 1006)	fungi	0	0	1.4	0
OlR_054074	246	56.5	Swollenin, putative	tr--fungi	Talaromyces stipitatus (strain ATCC 10500 / CBS 375.48 / QM 6759 / NRRL 1006)	fungi	0	0	1.03	0
OlR_052266	452	57.5	Glycoside hydrolase family 7 protein	tr--fungi	Thielavia terrestris (strain ATCC 38088 / NRRL 8126)	fungi	0	0	8.76	0
OlR_057569	532	53.7	Putative uncharacterized protein	tr--fungi	Thielavia terrestris (strain ATCC 38088 / NRRL 8126)	fungi	0	0	4.87	0
OlR_052097	200	52.5	Glycoside hydrolase family 62 protein	tr--fungi	Thielavia terrestris (strain ATCC 38088 / NRRL 8126)	fungi	0	0	3.16	0
OlR_056956	349	55	Putative uncharacterized protein	tr--fungi	Thielavia terrestris (strain ATCC 38088 / NRRL 8126)	fungi	0	0	1.7	0
OlR_057717	478	58.9	Putative uncharacterized protein	tr--fungi	Thielavia terrestris (strain ATCC 38088 / NRRL 8126)	fungi	0	0	1.14	0
OlR_056254	225	57.7	Glycoside hydrolase family 16 protein	tr--fungi	Thielavia terrestris (strain ATCC 38088 / NRRL 8126)	fungi	0	0	1.1	0
OlR_057713	244	55.7	Putative uncharacterized protein	tr--fungi	Thielavia terrestris (strain ATCC 38088 / NRRL 8126)	fungi	0	0	0.884	0
OlR_039359	287	58.5	Glycosyltransferase family 2 protein	tr--fungi	Thielavia terrestris (strain ATCC 38088 / NRRL 8126)	fungi	0	0	0.188	0
OlR_051526	681	58.5	Swollenin	tr--fungi	Trichoderma asperellum	fungi	0	0	2.77	0
OlR_055126	449	56.1	Endoglucanase EG-1	sp--fungi	Trichoderma longibrachiatum	fungi	0	0	1.53	0
OlR_052164	344	54.9	Cellobiohydrolase I (Fragment)	tr--fungi	uncultured fungus	fungi	0	0	30.1	0
OlR_054348	255	51.7	Cellobiohydrolase I (Fragment)	tr--fungi	uncultured fungus	fungi	0	0	1.33	0
OlR_054070	224	50	Putative uncharacterized protein	tr--fungi	Ustilago maydis (strain 521 / FGSC 9021)	fungi	0	0	1.03	0
OlR_057712	225	56	Ran GTPase-activating protein	tr--fungi	Verticillium dahliae (strain VdLs.17 / ATCC MYA-4575 / FGSC 10137)	fungi	0	0	1.51	0
OlR_050662	709	53.3	60S ribosomal protein L7	sp--fungi	Yarrowia lipolytica (strain CLIB 122 / E 150)	fungi	0	0	2.26	0
OlR_056841	327	58.7	60S ribosomal protein L7	sp--fungi	Yarrowia lipolytica (strain CLIB 122 / E 150)	fungi	0	0	2.26	0
OlR_055266	244	57.7	Cofilin	sp--fungi	Yarrowia lipolytica (strain CLIB 122 / E 150)	fungi	0	0	1.96	0
