# Supplementary material for: A systems-wide comparison of red rice (Oryza longistaminata) tissues identifies rhizome specific genes and proteins that are targets for cultivated rice improvement
Source: BMC Plant Biol. 2014 Feb 12;14:46. doi: 10.1186/1471-2229-14-46 (PMC3933257; doi:10.1186/1471-2229-14-46)
Supplement: Additional file 4 — List of rhizome-enriched unigenes in the database. [file 1471-2229-14-46-S4.xlsx]

## Sheet: Sheet1
Additional file 4: List of rhizome-enriched unigenes in the database
UniTrans	Total Expr (RPKM)	Length	% GC	Hit ID (1st Best)	Evalue	Description	Species	Leaf RPKM	Root RPKM	Stem RPKM	Rhiz RPKM	Tip RPKM	Zone RPKM
OlR_075029	2	2160	40.7	Q8H7Z0_ORYSJ	6e-21	3-ketoacyl-CoA synthase	Oryza sativa subsp. japonica	0	0.0499	0.145	0.877	1.13	0.0986
OlR_014559	2446	1928	50.4	METE_CATRO	0	5-methyltetrahydropteroyltriglutamate--homocysteine methyltransferase	Catharanthus roseus	87.6	343	162	749	706	397
OlR_089694	1	2211	56.8	INDA1_HYPAT	0	Amino-acid permease inda1	Hypocrea atroviridis	0	0	0.0126	0.194	0.238	0.824
OlR_087535	2	2217	50.6	Q6EPK9_ORYSJ	0	Ankyrin-like protein	Oryza sativa subsp. japonica	0	0.275	0	0.667	0.83	0.119
OlR_065461	22	3756	44.6	ARFK_ORYSJ	0	Auxin response factor 11	Oryza sativa subsp. japonica	0.348	0.794	0.0944	10.5	9.09	0.988
OlR_047354	18	532	57.5	LAX4_MEDTR	2e-13	Auxin transporter-like protein 4	Medicago truncatula	0.236	1.04	0.614	3.8	7.3	4.56
OlR_135928	1	235	49.7	ABP5_MAIZE	2e-14	Auxin-binding protein 5 (Fragment)	Zea mays	0.0281	0.131	0.0591	0.063	0.288	0.68
OlR_080274	19	702	49.8	Q6ZKQ7_ORYSJ	4e-12	Auxin-induced protein-related-like protein	Oryza sativa subsp. japonica	0.113	2.68	0.119	4.69	7.05	4.33
OlR_060863	79	2658	50.9	Q6AV45_ORYSJ	0	Auxin-regulated protein, putative, expressed	Oryza sativa subsp. japonica	2.44	1.81	6.1	30.6	28.9	9
OlR_013722	161	1129	50.3	IAA11_ORYSJ	7e-29	Auxin-responsive protein IAA11	Oryza sativa subsp. japonica	0.333	5.17	5.81	64.3	64.5	20.9
OlR_073572	29	1765	41.4	IAA11_ORYSJ	6e-50	Auxin-responsive protein IAA11	Oryza sativa subsp. japonica	0.206	3.9	0.973	5.13	14.7	3.91
OlR_061172	12	2047	44.8	IAA14_ORYSJ	5e-14	Auxin-responsive protein IAA14	Oryza sativa subsp. japonica	0.148	0.32	0.119	5.26	5.67	0.749
OlR_088014	14	344	49.1	IAA27_ORYSJ	7e-12	Auxin-responsive protein IAA27	Oryza sativa subsp. japonica	0	0.985	0.141	5.5	6.07	1.68
OlR_108281	78	1410	37.4	IAA30_ORYSJ	1e-33	Auxin-responsive protein IAA30	Oryza sativa subsp. japonica	0.22	3.21	3.7	31	31.2	8.85
OlR_063820	46	766	62.7	IAA31_ORYSJ	2e-73	Auxin-responsive protein IAA31	Oryza sativa subsp. japonica	0.181	7.1	0.39	11.4	21.8	5.34
OlR_067766	24	1629	54.1	BGL29_ORYSJ	0	Beta-glucosidase 29	Oryza sativa subsp. japonica	0.00405	0.393	0.23	5.87	9.16	8.53
OlR_107235	702	1709	51.2	BGL30_ORYSJ	0	Beta-glucosidase 30	Oryza sativa subsp. japonica	0.328	3.73	0.87	308	302	86.6
OlR_073983	27	419	38.4	Q2R1F3_ORYSJ	1e-20	BRASSINOSTEROID INSENSITIVE 1-associated receptor kinase 1, putative, expressed	Oryza sativa subsp. japonica	1.06	1.38	2.41	0.83	6.37	15.3
OlR_002410	88	2066	51.3	Y1044_ARATH	0	BTB/POZ domain-containing protein At1g30440	Arabidopsis thaliana	0.0384	1.17	0.474	44.1	39.3	2.76
OlR_060088	484	1149	60.5	CHI9_ORYSJ	4e-126	Chitinase 9	Oryza sativa subsp. japonica	0.144	11.3	8	85.6	144	235
OlR_062235	27	1071	52.9	Q6ATT7_ORYSJ	7e-133	Cytochrome P450, putative	Oryza sativa subsp. japonica	0.00617	0.0575	0.0195	12.1	11.1	3.43
OlR_123109	6	771	46	CKX2_ORYSJ	4e-42	Cytokinin dehydrogenase 2	Oryza sativa subsp. japonica	0.908	0.0899	0.162	0.595	3.29	0.756
OlR_097699	12	287	61.3	CKX5_ORYSJ	3e-11	Cytokinin dehydrogenase 5	Oryza sativa subsp. japonica	0.276	0.805	0.63	0.799	5.63	4.34
OlR_127310	1	366	67.7	Q5N7L0_ORYSJ	5e-47	Cytokinin synthase-like	Oryza sativa subsp. japonica	0.0361	0	0.076	0.0404	0.249	0.165
OlR_097711	1249	507	44.9	Q8RYA7_ORYSA	7e-56	Drought-induced S-like ribonuclease	Oryza sativa	78.4	0.0304	273	19.6	9.65	868
OlR_035191	2	506	44.2	Q944U1_ORYSA	2e-13	Ethylene receptor-like protein 2	Oryza sativa	0	0.0914	0.0549	0.117	0.738	0.588
OlR_133428	38	357	58.5	Q2QVM7_ORYSJ	1e-15	Exostosin family protein, expressed	Oryza sativa subsp. japonica	0.0185	1.19	0.0195	15.9	8.86	12.1
OlR_121730	46	655	48.3	EXPA5_ORYSJ	6e-13	Expansin-A5	Oryza sativa subsp. japonica	0.101	5.65	0.0318	19.6	18.2	2.05
OlR_004200	48	1143	52.9	EXB12_ORYSJ	7e-149	Expansin-B12	Oryza sativa subsp. japonica	0	1.99	0.0365	21.8	22.8	1.81
OlR_019096	27	1657	42.6	Q7XRS1_ORYSJ	3e-11	G1-like4 protein	Oryza sativa subsp. japonica	0	0.079	0.0126	11.6	11.3	3.67
OlR_099550	83	1225	53.4	Q7XRS1_ORYSJ	1e-32	G1-like4 protein	Oryza sativa subsp. japonica	0.027	0.27	0.0511	33.6	37.2	11.4
OlR_092425	27	586	54	GAOX1_ORYSJ	2e-19	Gibberellin 20 oxidase 1	Oryza sativa subsp. japonica	0.699	1.38	2.43	4.94	4.79	12.4
OlR_003922	8	1848	62.2	Q9AS97_ORYSJ	0	Gibberellin response modulator-like	Oryza sativa subsp. japonica	0.214	1.29	0.88	0.877	2.96	1.99
OlR_126102	80	686	51.8	Q7X885_ORYSJ	2e-34	Gibberellin stimulated transcript related protein 2	Oryza sativa subsp. japonica	0	2.06	0.0709	37	38.3	2.31
OlR_058348	47	1186	59.1	Q7XCK0_ORYSJ	5e-119	Glutathione S-transferase	Oryza sativa subsp. japonica	0.0167	4.16	0.363	15	24.2	3.75
OlR_117341	157	1366	59.7	Q8H8D6_ORYSJ	2e-133	Glutathione S-transferase, N-terminal domain containing protein, expressed	Oryza sativa subsp. japonica	0.0193	7.42	0.178	62	81.5	5.59
OlR_135779	4223	1472	49.5	Q7FAH2_ORYSJ	0	Glyceraldehyde-3-phosphate dehydrogenase	Oryza sativa subsp. japonica	468	412	309	1280	1300	452
OlR_006756	7	406	45	Q6AWY2_ORYSJ	9e-20	Growth-regulating factor 7	Oryza sativa subsp. japonica	0	0.0759	0.0342	3.46	3.65	0.238
OlR_050984	45	1429	49.8	Q6AWY2_ORYSJ	0	Growth-regulating factor 7	Oryza sativa subsp. japonica	0	2.1	0.0535	22	19.4	1.1
OlR_099342	12260	2048	54.7	HSP72_SOLLC	0	Heat shock cognate 70 kDa protein 2	Solanum lycopersicum	565	1240	1530	2830	3160	2930
OlR_072582	28	1060	55.8	Q10QP6_ORYSJ	4e-56	Helix-loop-helix DNA-binding domain containing protein, expressed	Oryza sativa subsp. japonica	0.00623	6.57	0.131	7.1	8.23	6.14
OlR_066281	79	3045	48.1	Q10LT7_ORYSJ	0	Leucine-rich repeat transmembrane protein kinase, putative, expressed	Oryza sativa subsp. japonica	0.0455	3.17	0.598	39.3	32.9	2.94
OlR_093587	227	1349	55.3	Q6K8U3_ORYSJ	0	Leucine-rich repeat-like protein	Oryza sativa subsp. japonica	0.00979	0.268	0.319	111	98.5	17.1
OlR_044228	83	2564	43.7	LACS2_ARATH	0	Long chain acyl-CoA synthetase 2	Arabidopsis thaliana	0.00773	0.376	0.0434	41.6	37	3.73
OlR_016130	160	4211	44.8	ERECT_ARATH	0	LRR receptor-like serine/threonine-protein kinase ERECTA	Arabidopsis thaliana	0.583	0.22	1.72	78.2	70.2	9.33
OlR_113733	299	3113	45.7	ERL1_ARATH	0	LRR receptor-like serine/threonine-protein kinase ERL1	Arabidopsis thaliana	2.28	0.158	8.68	144	132	12.1
OlR_073889	1	1944	46	Q53NN7_ORYSJ	0	NB-ARC domain containing protein	Oryza sativa subsp. japonica	0	0.0515	0.00715	0.597	0.654	0.164
OlR_073890	1	1479	48.6	Q53NN7_ORYSJ	0	NB-ARC domain containing protein	Oryza sativa subsp. japonica	0.00447	0.0469	0.0141	0.615	0.446	0.126
OlR_101231	2	1794	45.6	Q53NN7_ORYSJ	0	NB-ARC domain containing protein	Oryza sativa subsp. japonica	0.00736	0.0945	0.0504	0.585	0.737	0.173
OlR_065305	2	2962	41.3	Q8W3A1_ORYSJ	0	NB-ARC domain containing protein	Oryza sativa subsp. japonica	0.00892	0.0026	0.162	0.772	0.689	0.214
OlR_095824	2	1005	49.2	Q53NN7_ORYSJ	2e-101	NB-ARC domain containing protein	Oryza sativa subsp. japonica	0	0.192	0.00692	0.721	0.72	0.171
OlR_084998	3	3775	45.6	Q2R0H0_ORYSJ	0	NB-ARC domain containing protein	Oryza sativa subsp. japonica	0.25	0.263	0.263	1.08	0.953	0.347
OlR_061418	7	2179	38.3	Q2QR01_ORYSJ	0	NB-ARC domain containing protein, expressed	Oryza sativa subsp. japonica	0	0.849	0	2.93	2.56	0.822
OlR_063559	3	1492	38.1	Q2QR01_ORYSJ	0	NB-ARC domain containing protein, expressed	Oryza sativa subsp. japonica	0	0.408	0.00932	0.763	0.732	0.665
OlR_102243	7	486	48.9	Q2R086_ORYSJ	3e-93	NB-ARC domain containing protein, expressed	Oryza sativa subsp. japonica	0	2.09	0.0143	1.7	1.37	2
OlR_106118	7	639	41.7	Q2R086_ORYSJ	5e-66	NB-ARC domain containing protein, expressed	Oryza sativa subsp. japonica	0	2.3	0.0435	1.52	1.43	1.8
OlR_101955	5	634	43.6	Q53JI3_ORYSJ	3e-36	O-methyltransferase	Oryza sativa subsp. japonica	0	0.923	0	1.42	1.5	1.32
OlR_068009	15	804	44.9	Q53LW0_ORYSJ	1e-76	O-methyltransferase	Oryza sativa subsp. japonica	0	6.01	0	3.85	4.14	0.686
OlR_068386	4	291	41.9	Q2R6H4_ORYSJ	3e-28	O-methyltransferase family protein	Oryza sativa subsp. japonica	0	0	0	1.7	1.58	0.64
OlR_043253	54	1253	47.3	Q2R6G9_ORYSJ	2e-115	O-methyltransferase family protein, expressed	Oryza sativa subsp. japonica	0	1.7	0.0166	25.7	25.3	0.855
OlR_082766	191	2243	43.5	Q5QM60_ORYSJ	5e-48	Os01g0822900 protein	Oryza sativa subsp. japonica	0.00883	0.388	1.17	84.4	99.4	5.66
OlR_000238	1672	449	43.6	F2CVV7_HORVD	3e-47	Predicted protein	Hordeum vulgare var. distichum	0.0294	0.24	0	620	608	444
OlR_101800	72	4490	48.2	Y4294_ARATH	0	Probable LRR receptor-like serine/threonine-protein kinase At4g20940	Arabidopsis thaliana	0.0324	3.81	0.0635	36.3	30.3	1.83
OlR_001936	31	1642	39.4	Q6Z3H8_ORYSJ	5e-66	Putative bzip-related transcription factor	Oryza sativa subsp. japonica	0.0282	0.638	0.14	15.1	13.6	1.21
OlR_018987	151	759	46.3	Q94HK7_ORYSA	3e-62	Putative cysteine proteinase	Oryza sativa	0.104	22.9	0.101	48.8	43.3	35.7
OlR_061631	1292	816	39.2	A2YDV8_ORYSI	4e-137	Putative uncharacterized protein	Oryza sativa subsp. indica	0	0.0566	0	497	451	344
OlR_118884	119	1143	48.4	A6N1F7_ORYSI	2e-29	Putative uncharacterized protein (Fragment)	Oryza sativa subsp. indica	0	0.29	0	51	63.2	4.16
OlR_040389	61	1162	52.5	C5XXN5_SORBI	2e-116	Putative uncharacterized protein Sb04g026020	Sorghum bicolor	0	0.146	0.0299	32.6	26.8	1.47
OlR_060548	89	1106	52.8	C5XXN5_SORBI	3e-106	Putative uncharacterized protein Sb04g026020	Sorghum bicolor	0	0.515	0.647	44.6	40.2	2.59
OlR_074805	1	1240	44	B4YSW0_TRIUA	1e-99	Resistance protein RGA2	Triticum urartu	0	0.0249	0.0056	0.28	0.295	0.0917
OlR_068383	3493	4000	50.8	SUS1_ORYSJ	0	Sucrose synthase 1	Oryza sativa subsp. japonica	4.06	438	33.4	1320	1220	478
OlR_090755	9	494	54.4	Osi034707	1e-21	TF AP2	Oryza sativa subsp. indica	0.0134	0.53	0.113	3.52	4.71	0.558
OlR_097184	2	244	47.9	Osj042087	1e-19	TF AP2	Oryza sativa subsp. japonica	0	0.0947	0.0285	1.03	0.354	0.0496
OlR_014865	89	1332	41.8	Osj032329	3e-164	TF AP2	Oryza sativa subsp. japonica	2.76	5.13	13.8	32.4	28.7	6.55
OlR_098059	7	644	60	Osj053004	2e-64	TF B3	Oryza sativa subsp. japonica	0	0.0479	0.0863	1.64	4.61	0.586
OlR_089011	35	769	53	Osj026584	9e-129	TF B3	Oryza sativa subsp. japonica	0.678	4.49	1.1	22.3	4.12	1.84
OlR_030819	47	1490	47.6	Osi041081	9e-151	TF bHLH	Oryza sativa subsp. indica	0	0.134	0.0886	23.1	22	1.39
OlR_019085	127	1240	48.8	Osj057290	2e-141	TF bHLH	Oryza sativa subsp. japonica	0.0639	0.168	1.15	55.8	54.9	14.4
OlR_108847	28	1373	45.3	Osj030047	9e-41	TF bHLH	Oryza sativa subsp. japonica	0.101	0.0954	0.278	13.1	14.6	0.261
OlR_110894	2	559	50	Osj003785	1e-12	TF bHLH	Oryza sativa subsp. japonica	0	0.0413	0	1.03	0.943	0.0822
OlR_079298	25	693	44.8	Osj035840	2e-50	TF bHLH	Oryza sativa subsp. japonica	0	0.589	0.0201	10.4	11.7	2.28
OlR_109598	39	1228	51.7	Osj052500	6e-110	TF bHLH	Oryza sativa subsp. japonica	0.0645	0.358	0.611	19.9	17.3	0.719
OlR_086108	49	2110	42.9	Osi032663	1e-71	TF bHLH	Oryza sativa subsp. indica	0.185	0.241	1.17	23.6	22.1	1.64
OlR_077597	40	725	47.8	Osj042165	5e-46	TF bHLH	Oryza sativa subsp. japonica	0.00911	1.77	0.182	11.6	22	4.16
OlR_092682	2	1129	53.7	Osi036142	4e-129	TF bHLH	Oryza sativa subsp. indica	0.0234	0.00682	0.0923	0.97	1.09	0.0472
OlR_054540	41	598	41.6	Osj042165	6e-11	TF bHLH	Oryza sativa subsp. japonica	0.0221	2.42	0.407	18	17.3	3.17
OlR_061753	33	1310	49.5	Osj015726	1e-163	TF bHLH	Oryza sativa subsp. japonica	0.292	1.66	0.504	14.2	14	2.05
OlR_114434	30	1095	54.6	Osj005146	2e-24	TF bHLH	Oryza sativa subsp. japonica	0.217	2.53	0.432	13	13.2	0.391
OlR_104098	2	1045	41.5	Osi030545	2e-92	TF bHLH	Oryza sativa subsp. indica	0.00632	0.251	0.02	0.849	0.801	0.54
OlR_058315	25	2931	39.9	Osj042189	7e-95	TF bHLH	Oryza sativa subsp. japonica	0.365	2.18	0.465	9.87	9.44	2.74
OlR_044348	105	1363	55	Osi024460	2e-87	TF bHLH	Oryza sativa subsp. indica	1.62	12.8	0.418	36.4	48	5.94
OlR_058033	67	1623	58	Osj051336	1e-122	TF bHLH	Oryza sativa subsp. japonica	0.488	12.7	2.06	18.3	20.7	12.2
OlR_060834	8	1031	43.4	Osi028091	3e-24	TF bHLH	Oryza sativa subsp. indica	0.314	0.336	1.61	1.92	1.97	1.47
OlR_068840	53	1417	51.1	Osj010475	1e-71	TF bHLH	Oryza sativa subsp. japonica	0.0699	16.4	0.255	8.55	9.36	18.8
OlR_087889	32	2815	48	Osj034731	7e-147	TF bHLH	Oryza sativa subsp. japonica	1.33	3.6	5.15	7.46	8.32	6.34
OlR_140680	43	2397	54.4	Osi027418	7e-172	TF bHLH	Oryza sativa subsp. indica	0.0854	12.8	1.26	9.85	12.6	6.11
OlR_088203	9	447	42	Osj049814	6e-12	TF ERF	Oryza sativa subsp. japonica	0	0.465	0.0155	3.26	3.36	1.49
OlR_061995	19	1882	47.5	Osj046706	3e-43	TF ERF	Oryza sativa subsp. japonica	0.232	0.995	0.709	6.69	8.54	2.3
OlR_103361	4	784	59.4	Osj009298	7e-71	TF ERF	Oryza sativa subsp. japonica	0	0.904	0.0355	1.21	1.47	0.102
OlR_067181	3	1267	50	Osi038775	2e-177	TF FAR1	Oryza sativa subsp. indica	0	0	0.0439	1.11	1.19	0.348
OlR_088911	11	575	63.6	Osi010699	1e-48	TF GRF	Oryza sativa subsp. indica	0	0.281	0	3.92	6.31	0.433
OlR_110159	34	1355	54.7	Osj043761	5e-164	TF GRF	Oryza sativa subsp. japonica	1.12	0.091	2.23	11.8	16	2.36
OlR_070636	28	1330	44.3	Osi019203	4e-175	TF GRF	Oryza sativa subsp. indica	1.2	1.96	1.31	10.8	9.8	2.99
OlR_076423	27	1069	59.4	Osj035219	2e-90	TF HD-ZIP	Oryza sativa subsp. japonica	0.192	0.0288	1.14	11.4	13.2	0.559
OlR_085085	25	1004	43.4	Osj015152	1e-11	TF HD-ZIP	Oryza sativa subsp. japonica	3.3	0.023	2.45	9.6	8.27	1.14
OlR_064187	11	731	54.3	Osj030264	1e-49	TF MYB	Oryza sativa subsp. japonica	0	0.4	0.114	2.74	4.08	3.24
OlR_079907	7	880	44.5	Osj026003	4e-20	TF MYB	Oryza sativa subsp. japonica	0	0.0175	0.758	2.03	2.44	1.82
OlR_058961	20	1836	37.9	Osj039506	9e-39	TF TALE	Oryza sativa subsp. japonica	0.0036	2.41	0.0379	4.87	4.96	7.87
OlR_087058	140	597	60.3	Osj036879	7e-80	TF TALE	Oryza sativa subsp. japonica	0.0332	0.129	0.0466	53.4	56.2	30
OlR_142152	103	1280	60.2	Osj043312	3e-61	TF TALE	Oryza sativa subsp. japonica	0.0619	0.108	0.0977	26.9	31.5	44.6
OlR_070117	11	713	39.1	Osj043312	2e-20	TF TALE	Oryza sativa subsp. japonica	0	0.0216	0.039	4.37	2.65	3.43
OlR_077082	5	251	64.5	Osj018606	1e-21	TF TALE	Oryza sativa subsp. japonica	0	0.123	0	2.06	2.16	0.251
OlR_101309	13	5699	36.9	Osj041488	1e-54	TF TALE	Oryza sativa subsp. japonica	0.258	0.762	1.25	3.12	3.5	4.11
OlR_103558	153	1262	48.5	Osj011005	1e-91	TF TALE	Oryza sativa subsp. japonica	8.74	12.8	23.5	37.9	33.9	36.1
OlR_089840	8	349	50.1	Osi027568	8e-14	TF YABBY	Oryza sativa subsp. indica	0	0	0	3.86	4.09	0.257
OlR_002917	15	761	45.2	Osj026707	2e-22	TF YABBY	Oryza sativa subsp. japonica	0	0.0405	0	7.13	6.85	0.61
OlR_070197	11	2136	36.8	Osj014995	2e-44	TF YABBY	Oryza sativa subsp. japonica	0.0124	0.0289	0.00651	4.94	5.56	0.282
OlR_083829	15	519	67.4	Osi027568	7e-47	TF YABBY	Oryza sativa subsp. indica	0.0127	0.0445	0.121	6.11	8.71	0.378
OlR_069713	18	712	53.6	PCF7_ORYSJ	8e-38	Transcription factor PCF7	Oryza sativa subsp. japonica	0.668	0.0108	2.72	7.21	6.97	0.401
