# Supplementary material for: A systems-wide comparison of red rice (Oryza longistaminata) tissues identifies rhizome specific genes and proteins that are targets for cultivated rice improvement
Source: BMC Plant Biol. 2014 Feb 12;14:46. doi: 10.1186/1471-2229-14-46 (PMC3933257; doi:10.1186/1471-2229-14-46)
Supplement: Additional file 5 — List of hormone-related unigenes in the database. [file 1471-2229-14-46-S5.xlsx]

## Sheet: Sheet1
Additional file 5: List of hormone-related unigenes in the database
UniTrans	Total Expr	Total Expr (RPKM)	Length	% GC	Hit ID (1st Best)	Evalue	Description	Species	Leaf RPKM	Root RPKM	Stem RPKM	Rhiz RPKM	Tip RPKM	Zone RPKM
OlR_073658	12719	34	1321	64.9	ABAH1_ORYSJ	0	Abscisic acid 8'-hydroxylase 1	Oryza sativa subsp. japonica	7.93	5.86	0.284	2.43	8.3	9.04
OlR_063578	8617	64	558	61.2	ABAH2_ORYSJ	1e-36	Abscisic acid 8'-hydroxylase 2	Oryza sativa subsp. japonica	32.1	1.38	0.423	8.6	12.2	9.55
OlR_064605	4318	35	512	54.1	ABAH2_ORYSJ	2e-62	Abscisic acid 8'-hydroxylase 2	Oryza sativa subsp. japonica	16.9	0.602	0.367	5.19	6.87	5.06
OlR_058385	5291	60	500	48.2	ABAH3_ORYSJ	2e-40	Abscisic acid 8'-hydroxylase 3	Oryza sativa subsp. japonica	46.4	0.0308	3.03	5.15	4.52	1.16
OlR_076811	5237	46	618	56.7	ABAH3_ORYSJ	2e-73	Abscisic acid 8'-hydroxylase 3	Oryza sativa subsp. japonica	32.7	0.0249	2.81	4.97	4.73	0.991
OlR_054136	66285	101	2752	60.1	PIN1_ORYSJ	0	Auxin efflux carrier component 1	Oryza sativa subsp. japonica	20.9	15.3	9.78	20.1	25.5	9.36
OlR_067340	14934	38	1604	42.8	Q6YS35_ORYSJ	4e-139	Auxin efflux carrier protein family-like protein	Oryza sativa subsp. japonica	5.55	4.64	6.61	7.65	7.68	6.26
OlR_072138	1575	36	200	42.5	Q6YS35_ORYSJ	2e-12	Auxin efflux carrier protein family-like protein	Oryza sativa subsp. japonica	6.54	5.43	7.26	6.18	6.09	4.09
OlR_052654	57455	108	2301	45.7	Q6YZX7_ORYSJ	0	Auxin efflux carrier protein-like	Oryza sativa subsp. japonica	19	14	20.3	20	17.3	17.5
OlR_089904	85682	110	2917	48.4	ARFA_ORYSJ	0	Auxin response factor 1	Oryza sativa subsp. japonica	7.34	23.4	6.33	22.5	21.4	29.3
OlR_069832	33711	52	2602	60.4	ARFJ_ORYSJ	0	Auxin response factor 10	Oryza sativa subsp. japonica	11.7	5.42	8.08	7.33	9.91	9.85
OlR_065461	22127	22	3756	44.6	ARFK_ORYSJ	0	Auxin response factor 11	Oryza sativa subsp. japonica	0.348	0.794	0.0944	10.5	9.09	0.988
OlR_080590	214124	275	2934	46.8	ARFL_ORYSI	0	Auxin response factor 12	Oryza sativa subsp. indica	9.11	7.59	39.5	96.6	87.9	34.3
OlR_059392	63141	96	2442	46.7	ARFN_ORYSJ	0	Auxin response factor 14	Oryza sativa subsp. japonica	4.55	7.25	12.3	27.6	22.1	22.4
OlR_124959	84342	81	4011	46.2	ARFP_ORYSJ	0	Auxin response factor 16	Oryza sativa subsp. japonica	2.73	11.1	3.82	28.9	26.2	8.42
OlR_102263	287128	237	4582	47.9	ARFQ_ORYSJ	0	Auxin response factor 17	Oryza sativa subsp. japonica	17.9	13.8	24.6	76	70.3	34.4
OlR_099601	62148	112	2268	58.5	ARFR_ORYSJ	0	Auxin response factor 18	Oryza sativa subsp. japonica	17.8	7.09	24.1	22.6	23.5	17.4
OlR_060124	31410	62	2167	44.4	ARFS_ORYSJ	0	Auxin response factor 19	Oryza sativa subsp. japonica	4.32	22.1	5.81	7.9	6.96	14.7
OlR_027206	20228	46	1842	46.1	ARFS_ORYSJ	0	Auxin response factor 19	Oryza sativa subsp. japonica	3.54	15.3	4.77	5.7	5.47	11.3
OlR_073541	85059	178	1908	43.9	ARFB_ORYSJ	0	Auxin response factor 2	Oryza sativa subsp. japonica	10.2	5.09	42.5	51.1	46	23.3
OlR_081337	296453	207	5592	47.3	ARFU_ORYSJ	0	Auxin response factor 21	Oryza sativa subsp. japonica	16.6	35	30.9	38.3	34.7	51.8
OlR_005077	64707	96	2873	53.3	ARFV_ORYSJ	0	Auxin response factor 22	Oryza sativa subsp. japonica	15.4	14.5	17.4	16.3	15.1	17.3
OlR_058563	338596	487	2928	48.7	ARFW_ORYSJ	0	Auxin response factor 23	Oryza sativa subsp. japonica	101	40	80.8	98.4	93.1	73.2
OlR_063740	297614	318	3746	48.7	ARFX_ORYSJ	0	Auxin response factor 24	Oryza sativa subsp. japonica	54.7	6.3	53.9	80.8	71.2	51.1
OlR_066362	131097	134	3886	47.6	ARFY_ORYSJ	0	Auxin response factor 25	Oryza sativa subsp. japonica	11.8	11.7	16.6	41.2	35.7	17.3
OlR_063273	181592	193	3401	52.4	ARFC_ORYSJ	0	Auxin response factor 3	Oryza sativa subsp. japonica	20.4	5.77	31	41.3	36.2	58.1
OlR_136612	475000	590	3620	48.6	ARFD_ORYSJ	0	Auxin response factor 4	Oryza sativa subsp. japonica	138	73.1	112	96.7	87	83.3
OlR_126406	74871	108	2925	45.3	ARFE_ORYSJ	0	Auxin response factor 5	Oryza sativa subsp. japonica	8.73	3.91	35.3	23.5	20.4	16.3
OlR_011318	212532	195	4215	50	ARFF_ORYSJ	0	Auxin response factor 6	Oryza sativa subsp. japonica	21.7	11.8	31.7	47.8	44.8	37.2
OlR_083250	180289	238	3093	48.4	ARFG_ORYSJ	0	Auxin response factor 7	Oryza sativa subsp. japonica	27.6	18.1	34.5	69.1	59	29.4
OlR_066483	14181	34	1771	60.1	ARFH_ORYSJ	0	Auxin response factor 8	Oryza sativa subsp. japonica	3.75	6.12	7.32	5.91	8.25	3.04
OlR_121494	271892	318	3598	53.5	ARFI_ORYSJ	0	Auxin response factor 9	Oryza sativa subsp. japonica	85.4	33.9	26.3	64.2	59.2	49.4
OlR_089901	2001	17	455	66.5	Q652J3_ORYSJ	7e-23	Auxin responsive protein-like	Oryza sativa subsp. japonica	1.34	2.69	2.43	3.01	3.97	3.36
OlR_114446	683891	190	15477	42.2	BIG_ORYSJ	0	Auxin transport protein BIG	Oryza sativa subsp. japonica	17.4	43.8	32.9	32.7	28.4	35.2
OlR_097285	69122	199	1422	62.7	LAX1_ORYSJ	0	Auxin transporter-like protein 1	Oryza sativa subsp. japonica	23.1	14.2	59.9	28.5	39.3	33.8
OlR_077266	7778	131	212	55.1	LAX2_ORYSJ	7e-20	Auxin transporter-like protein 2	Oryza sativa subsp. japonica	13.8	8.03	33.7	11.3	38.2	26.1
OlR_004708	20261	40	1608	64.1	LAX2_ORYSJ	0	Auxin transporter-like protein 2	Oryza sativa subsp. japonica	1.22	2.06	7.12	4.94	6.35	18.7
OlR_047354	3080	18	532	57.5	LAX4_MEDTR	2e-13	Auxin transporter-like protein 4	Medicago truncatula	0.236	1.04	0.614	3.8	7.3	4.56
OlR_075947	15722	106	608	47.6	Q2QPH4_ORYSJ	1e-57	Auxin-binding protein	Oryza sativa subsp. japonica	14.6	16.5	15.8	18.9	18.5	21.1
OlR_135928	104	1	235	49.7	ABP5_MAIZE	2e-14	Auxin-binding protein 5 (Fragment)	Zea mays	0.0281	0.131	0.0591	0.063	0.288	0.68
OlR_068440	20522	85	965	42.7	G7J356_MEDTR	3e-108	Auxin-independent growth protein	Medicago truncatula	6.41	10.4	12.6	21.5	18.2	15.5
OlR_002562	87433	108	3374	51.3	Q338B1_ORYSJ	4e-169	Auxin-induced protein PCNT115, putative, expressed	Oryza sativa subsp. japonica	13.5	2	41.1	13.8	15.7	22
OlR_069872	12374	61	1087	55.1	Q5Z7T1_ORYSJ	5e-30	Auxin-induced protein-like	Oryza sativa subsp. japonica	17.7	16.4	13.7	2.65	3.69	6.46
OlR_002854	840	5	704	53.1	Q5Z8X4_ORYSJ	4e-37	Auxin-induced protein-like	Oryza sativa subsp. japonica	0.413	1.82	0.306	0.851	0.954	0.791
OlR_113853	172	2	327	55	Q6YXW3_ORYSJ	1e-51	Auxin-induced protein-like	Oryza sativa subsp. japonica	0	1.34	0.0213	0.452	0.457	0.222
OlR_015268	109	2	284	70.7	Q69LJ9_ORYSJ	3e-51	Auxin-induced protein-like	Oryza sativa subsp. japonica	0.0233	1.63	0.0734	0.182	0.222	0.0937
OlR_080274	4090	19	702	49.8	Q6ZKQ7_ORYSJ	4e-12	Auxin-induced protein-related-like protein	Oryza sativa subsp. japonica	0.113	2.68	0.119	4.69	7.05	4.33
OlR_039728	9995	49	808	42.8	Q5JM48_ORYSJ	5e-87	Auxin-induced-related / indole-3-acetic acid induced-related-like	Oryza sativa subsp. japonica	6.39	5	7.23	11.5	11.1	8.18
OlR_060863	57711	79	2658	50.9	Q6AV45_ORYSJ	0	Auxin-regulated protein, putative, expressed	Oryza sativa subsp. japonica	2.44	1.81	6.1	30.6	28.9	9
OlR_066048	39678	46	4491	38.8	Q6Z3T8_ORYSJ	3e-166	Auxin-regulated protein-like	Oryza sativa subsp. japonica	13.4	1.91	18.4	3.64	3.4	4.73
OlR_099528	798699	3277	1106	40.5	Q2QZU5_ORYSJ	2e-24	Auxin-repressed protein-like protein ARP1, putative, expressed	Oryza sativa subsp. japonica	43.5	108	1890	310	307	620
OlR_114479	211803	2755	313	53.9	Q2QZU5_ORYSJ	2e-14	Auxin-repressed protein-like protein ARP1, putative, expressed	Oryza sativa subsp. japonica	40.3	97.5	1410	192	613	402
OlR_108290	9862	58	732	71	IAA1_ORYSJ	5e-56	Auxin-responsive protein IAA1	Oryza sativa subsp. japonica	7.09	15.1	8.1	7.67	11.1	8.45
OlR_059572	70190	225	1354	51	IAA10_ORYSJ	1e-114	Auxin-responsive protein IAA10	Oryza sativa subsp. japonica	33.2	10.4	66	45.1	47.3	23.2
OlR_086796	2362	25	583	42.3	IAA10_ORYSJ	3e-11	Auxin-responsive protein IAA10	Oryza sativa subsp. japonica	4.61	1.63	9.89	7.54	1.17	0.477
OlR_013722	52550	161	1129	50.3	IAA11_ORYSJ	7e-29	Auxin-responsive protein IAA11	Oryza sativa subsp. japonica	0.333	5.17	5.81	64.3	64.5	20.9
OlR_073572	16363	29	1765	41.4	IAA11_ORYSJ	6e-50	Auxin-responsive protein IAA11	Oryza sativa subsp. japonica	0.206	3.9	0.973	5.13	14.7	3.91
OlR_079185	4253	24	818	64	IAA12_ORYSJ	3e-43	Auxin-responsive protein IAA12	Oryza sativa subsp. japonica	0.274	13.9	0.722	2.88	5.92	0.772
OlR_061984	109982	218	2245	45.7	IAA13_ORYSJ	2e-71	Auxin-responsive protein IAA13	Oryza sativa subsp. japonica	16.7	68.8	19.9	45.4	47.8	19.5
OlR_061172	7234	12	2047	44.8	IAA14_ORYSJ	5e-14	Auxin-responsive protein IAA14	Oryza sativa subsp. japonica	0.148	0.32	0.119	5.26	5.67	0.749
OlR_064154	44633	303	668	44.9	IAA15_ORYSJ	1e-31	Auxin-responsive protein IAA15	Oryza sativa subsp. japonica	16	74	85.4	38.6	38.1	50.7
OlR_018161	27643	70	1487	54.9	IAA16_ORYSJ	3e-77	Auxin-responsive protein IAA16	Oryza sativa subsp. japonica	2.76	1.1	29.5	5.02	5.35	26.2
OlR_093068	429779	2523	669	40.6	IAA17_ORYSJ	1e-28	Auxin-responsive protein IAA17	Oryza sativa subsp. japonica	154	106	749	490	515	509
OlR_060407	107851	1329	322	62.4	IAA17_ORYSJ	2e-29	Auxin-responsive protein IAA17	Oryza sativa subsp. japonica	91	56.7	419	239	319	204
OlR_067293	18256	58	1209	45.5	IAA18_ORYSJ	2e-137	Auxin-responsive protein IAA18	Oryza sativa subsp. japonica	1.2	0.988	14	16.8	16.4	8.41
OlR_140306	78885	217	1615	51.8	IAA19_ORYSJ	4e-115	Auxin-responsive protein IAA19	Oryza sativa subsp. japonica	22.3	67.8	27.1	32.5	32.2	35.2
OlR_007456	63	1	317	67.1	IAA2_ORYSJ	7e-30	Auxin-responsive protein IAA2	Oryza sativa subsp. japonica	0.229	0.0972	0.351	0.0467	0.118	0.107
OlR_095557	2254	14	877	57.6	IAA20_ORYSJ	2e-71	Auxin-responsive protein IAA20	Oryza sativa subsp. japonica	0.482	9.92	0.293	0.455	0.774	1.87
OlR_062753	367662	1253	1035	48.2	IAA21_ORYSJ	4e-89	Auxin-responsive protein IAA21	Oryza sativa subsp. japonica	27.1	35.7	232	315	301	342
OlR_059603	36000	125	1182	47.9	IAA25_ORYSJ	1e-124	Auxin-responsive protein IAA25	Oryza sativa subsp. japonica	16.5	2.92	43	16.4	14.2	31.6
OlR_125601	618	4	784	51.7	IAA26_ORYSJ	1e-35	Auxin-responsive protein IAA26	Oryza sativa subsp. japonica	0.0168	2.14	0.115	0.755	0.598	0.321
OlR_088014	1441	14	344	49.1	IAA27_ORYSJ	7e-12	Auxin-responsive protein IAA27	Oryza sativa subsp. japonica	0	0.985	0.141	5.5	6.07	1.68
OlR_060470	166408	285	2268	45.2	IAA3_ORYSJ	8e-79	Auxin-responsive protein IAA3	Oryza sativa subsp. japonica	25.4	24.4	57.2	58.9	60.9	58.2
OlR_108281	31319	78	1410	37.4	IAA30_ORYSJ	1e-33	Auxin-responsive protein IAA30	Oryza sativa subsp. japonica	0.22	3.21	3.7	31	31.2	8.85
OlR_063820	10791	46	766	62.7	IAA31_ORYSJ	2e-73	Auxin-responsive protein IAA31	Oryza sativa subsp. japonica	0.181	7.1	0.39	11.4	21.8	5.34
OlR_065779	5508	17	1298	45.6	IAA4_ORYSJ	2e-42	Auxin-responsive protein IAA4	Oryza sativa subsp. japonica	1.76	2.17	4.16	1.74	1.77	5.09
OlR_023381	34237	114	1424	45.5	IAA6_ORYSJ	3e-153	Auxin-responsive protein IAA6	Oryza sativa subsp. japonica	13.3	31.8	21.7	17.2	17.4	12.1
OlR_082790	732	12	307	48.8	IAA8_ORYSJ	3e-31	Auxin-responsive protein IAA8	Oryza sativa subsp. japonica	0.989	0.151	7.61	1.33	1.59	0.631
OlR_078134	2698	12	1224	46.4	IAA8_ORYSJ	7e-83	Auxin-responsive protein IAA8	Oryza sativa subsp. japonica	1.36	0.233	7.93	1.02	1.2	0.423
OlR_133718	424	5	476	58.4	IAA8_ORYSJ	9e-13	Auxin-responsive protein IAA8	Oryza sativa subsp. japonica	0.388	0.0809	3.45	0.233	0.568	0.122
OlR_093978	993	10	360	68.3	IAA9_ORYSJ	2e-29	Auxin-responsive protein IAA9	Oryza sativa subsp. japonica	0.055	5.31	0.154	0.0411	3.29	1.51
OlR_071197	2955	16	716	58.2	Q8H7W3_ORYSJ	1e-45	Auxin-responsive protein, putative, expressed	Oryza sativa subsp. japonica	0.526	2.83	0.951	4.93	4.66	2.13
OlR_075726	236	2	414	57.4	Q8H7W3_ORYSJ	7e-47	Auxin-responsive protein, putative, expressed	Oryza sativa subsp. japonica	0.016	0.13	0.923	0.25	0.439	0.473
OlR_014125	402	3	498	41.9	Q2R3L4_ORYSJ	1e-45	BRASSINOSTEROID INSENSITIVE 1-associated receptor kinase 1, putative	Oryza sativa subsp. japonica	0.0796	1.81	0.014	0.0743	0.0468	1.28
OlR_013578	29201	129	832	45.7	Q851U1_ORYSJ	1e-11	BRASSINOSTEROID INSENSITIVE 1-associated receptor kinase 1, putative, expressed	Oryza sativa subsp. japonica	13.3	33.6	10.4	10.1	19.4	42.5
OlR_000081	135044	280	2607	40	Q2R3L3_ORYSJ	2e-119	BRASSINOSTEROID INSENSITIVE 1-associated receptor kinase 1, putative, expressed	Oryza sativa subsp. japonica	0.0887	221	0.144	3.92	3.6	50.8
OlR_073983	4130	27	419	38.4	Q2R1F3_ORYSJ	1e-20	BRASSINOSTEROID INSENSITIVE 1-associated receptor kinase 1, putative, expressed	Oryza sativa subsp. japonica	1.06	1.38	2.41	0.83	6.37	15.3
OlR_078435	2890	52	288	38.5	Q2R1F3_ORYSJ	2e-17	BRASSINOSTEROID INSENSITIVE 1-associated receptor kinase 1, putative, expressed	Oryza sativa subsp. japonica	19.6	0.936	19.7	3.26	2.85	5.91
OlR_059937	2423	19	640	42.3	Q2R1F3_ORYSJ	3e-74	BRASSINOSTEROID INSENSITIVE 1-associated receptor kinase 1, putative, expressed	Oryza sativa subsp. japonica	3.5	3.11	5.2	2.7	1.47	2.68
OlR_059934	2437	13	790	44.1	Q2R1F3_ORYSJ	3e-27	BRASSINOSTEROID INSENSITIVE 1-associated receptor kinase 1, putative, expressed	Oryza sativa subsp. japonica	1.52	2.41	3.07	1.61	1.73	2.76
OlR_122872	158526	149	4242	56.2	BRI1_SOLLC	0	Brassinosteroid LRR receptor kinase	Solanum lycopersicum	10.9	13.7	23.3	43.2	41	17.3
OlR_055772	7633	67	472	53.3	Q6ER42_ORYSJ	4e-58	Brassinosteroid LRR receptor kinase-like	Oryza sativa subsp. japonica	8.63	15.8	14	4.45	6.58	17.9
OlR_055666	5107	49	441	52.8	Q6ER42_ORYSJ	2e-42	Brassinosteroid LRR receptor kinase-like	Oryza sativa subsp. japonica	6.86	10.8	11.7	3.19	4.31	12.5
OlR_098131	4988	10	1641	67.6	Q6ER42_ORYSJ	6e-137	Brassinosteroid LRR receptor kinase-like	Oryza sativa subsp. japonica	0.901	1.41	1.68	0.248	1.84	4.01
OlR_108648	302	2	730	54.3	CKX1_ORYSJ	3e-98	Cytokinin dehydrogenase 1	Oryza sativa subsp. japonica	0.0452	1.97	0.019	0.0811	0.0895	0.239
OlR_118428	335	1	1605	49	CKX10_ORYSJ	0	Cytokinin dehydrogenase 10	Oryza sativa subsp. japonica	0.00823	0.883	0.126	0.0922	0.115	0.0317
OlR_028085	52	1	260	61.1	CKX10_ORYSJ	3e-42	Cytokinin dehydrogenase 10	Oryza sativa subsp. japonica	0.0254	0.889	0.134	0.0853	0.0718	0.0465
OlR_110083	3623	30	598	69.2	CKX11_ORYSJ	8e-114	Cytokinin dehydrogenase 11	Oryza sativa subsp. japonica	15.7	5.53	2.29	0.977	2.81	3.13
OlR_084929	2634	10	947	68.5	CKX11_ORYSJ	8e-132	Cytokinin dehydrogenase 11	Oryza sativa subsp. japonica	2.76	1.06	1.4	0.437	2.47	2.2
OlR_123109	1524	6	771	46	CKX2_ORYSJ	4e-42	Cytokinin dehydrogenase 2	Oryza sativa subsp. japonica	0.908	0.0899	0.162	0.595	3.29	0.756
OlR_061501	6410	25	973	49.6	CKX3_ORYSJ	3e-94	Cytokinin dehydrogenase 3	Oryza sativa subsp. japonica	2.17	4.85	2.3	5.03	4.8	6.19
OlR_084558	2105	25	313	57.1	CKX3_ORYSJ	1e-15	Cytokinin dehydrogenase 3	Oryza sativa subsp. japonica	2.81	4.85	2.35	4.06	4.72	6.68
OlR_077962	7785	16	1868	41.7	CKX3_ORYSJ	4e-112	Cytokinin dehydrogenase 3	Oryza sativa subsp. japonica	1.14	2.66	1.3	3.39	2.9	4.26
OlR_095676	14683	73	1008	56.6	CKX4_ORYSJ	1e-123	Cytokinin dehydrogenase 4	Oryza sativa subsp. japonica	51.8	3.28	0.931	3.39	2.57	11.1
OlR_097699	1307	12	287	61.3	CKX5_ORYSJ	3e-11	Cytokinin dehydrogenase 5	Oryza sativa subsp. japonica	0.276	0.805	0.63	0.799	5.63	4.34
OlR_107566	775	6	457	64.7	CKX5_ORYSJ	5e-87	Cytokinin dehydrogenase 5	Oryza sativa subsp. japonica	0.607	0.843	1.46	0.291	0.801	2.18
OlR_136384	271	3	299	67.8	CKX5_ORYSJ	4e-45	Cytokinin dehydrogenase 5	Oryza sativa subsp. japonica	0.199	0.283	0.395	0.099	0.726	1.11
OlR_120309	995	3	1378	54.2	CKX5_ORYSJ	2e-58	Cytokinin dehydrogenase 5	Oryza sativa subsp. japonica	0.129	0.252	0.585	0.344	0.335	0.957
OlR_116869	529	3	857	59.3	CKX8_ORYSJ	1e-165	Cytokinin dehydrogenase 8	Oryza sativa subsp. japonica	0.986	0.243	0.706	0.656	0.514	0.0621
OlR_000071	112457	136	3601	44.4	CKX9_ORYSJ	0	Cytokinin dehydrogenase 9	Oryza sativa subsp. japonica	20.1	18.2	30.6	23.8	21.3	21.9
OlR_101402	6638	8	3936	36	CKX9_ORYSJ	6e-58	Cytokinin dehydrogenase 9	Oryza sativa subsp. japonica	2.11	0.619	2.01	1.09	0.824	1.2
OlR_112220	239	4	232	68.5	Q10DW1_ORYSJ	5e-36	Cytokinin receptor CRE1b, putative, expressed	Oryza sativa subsp. japonica	0.996	0.565	0.449	0.414	1.19	0.428
OlR_112221	218	4	232	71.1	Q10DW1_ORYSJ	2e-39	Cytokinin receptor CRE1b, putative, expressed	Oryza sativa subsp. japonica	1.34	0.498	0.839	0.191	0.704	0.542
OlR_076436	68271	254	1645	49.7	LOG_ORYSJ	3e-79	Cytokinin riboside 5'-monophosphate phosphoribohydrolase LOG	Oryza sativa subsp. japonica	205	12.8	19.8	2.94	2.84	10.3
OlR_127310	72	1	366	67.7	Q5N7L0_ORYSJ	5e-47	Cytokinin synthase-like	Oryza sativa subsp. japonica	0.0361	0	0.076	0.0404	0.249	0.165
OlR_045886	43	1	266	75.1	Q5N7L0_ORYSJ	1e-10	Cytokinin synthase-like	Oryza sativa subsp. japonica	0.0993	0.029	0.0784	0.0278	0.158	0.146
OlR_049196	280	4	467	71.3	Q8LNA9_ORYSJ	3e-87	Cytokinin-O-glucosyltransferase 3, putative, expressed	Oryza sativa subsp. japonica	3.37	0.033	0.313	0	0.0749	0.0207
OlR_095710	787	4	1092	57	Q5VMJ7_ORYSJ	3e-137	Cytokinin-regulated kinase-like	Oryza sativa subsp. japonica	0.157	2.48	0.299	0.244	0.335	0.374
OlR_100256	495763	428	4389	46.8	ETR1_MALDO	0	Ethylene receptor	Malus domestica	24.5	41.5	58.8	114	113	76.2
OlR_077234	204216	263	3117	45.3	ETR1_MALDO	0	Ethylene receptor	Malus domestica	32.7	24.5	45.1	58.5	48.8	53.4
OlR_111522	39292	179	792	51.2	Q944U1_ORYSA	6e-69	Ethylene receptor-like protein 2	Oryza sativa	6.83	11.5	22.9	49.4	48.5	39.5
OlR_080425	26826	158	629	49.6	Q944U1_ORYSA	4e-34	Ethylene receptor-like protein 2	Oryza sativa	7.2	9.84	25.6	41.3	37.4	36.3
OlR_134054	6617	67	363	65.5	Q944U1_ORYSA	8e-63	Ethylene receptor-like protein 2	Oryza sativa	4.06	5.5	13.1	12.5	20.9	10.5
OlR_079561	1960	5	1304	43.7	Q944U1_ORYSA	2e-41	Ethylene receptor-like protein 2	Oryza sativa	0.157	0.331	1.09	1.13	1.53	1.14
OlR_114734	393	9	219	70.7	Q944U1_ORYSA	1e-35	Ethylene receptor-like protein 2	Oryza sativa	1.06	1.41	4.86	0.236	1.47	0.221
OlR_035191	301	2	506	44.2	Q944U1_ORYSA	2e-13	Ethylene receptor-like protein 2	Oryza sativa	0	0.0914	0.0549	0.117	0.738	0.588
OlR_071227	11715	44	1049	63.8	C6L7Y2_9ORYZ	2e-19	Ethylene response factor	Oryza glumipatula	0.327	17.9	3.31	3.57	6.96	11.8
OlR_132554	667	7	557	49.9	C6L7Y0_ORYNI	3e-16	Ethylene response factor	Oryza nivara	2.25	2.12	1.85	0.452	0.314	0.291
OlR_142720	92	1	449	50.1	G8JBG4_ORYPU	1e-10	Ethylene+receptor	Oryza punctata	0.235	0.0858	0.464	0.0329	0.135	0.0701
OlR_091486	2024	7	1706	43.1	Q6EQM3_ORYSJ	4e-23	Ethylene-forming enzyme-like	Oryza sativa subsp. japonica	2.66	0.122	2.99	0.386	0.384	0.291
OlR_111556	205567	214	4121	45.8	EIN2_ARATH	0	Ethylene-insensitive protein 2	Arabidopsis thaliana	21.1	17.3	63.4	42.1	35.4	35
OlR_065342	19896	25	3213	50.1	ETO1_ARATH	0	Ethylene-overproduction protein 1	Arabidopsis thaliana	5.3	3.41	2.46	4.49	4.16	5.33
OlR_101678	1685	3	2268	35.8	Q6Z0F8_ORYSJ	1e-29	Ethylene-responsive elongation factor EF-Ts-like	Oryza sativa subsp. japonica	0.268	0.421	0.904	0.401	0.46	0.644
OlR_027374	3685	30	537	49.5	Q6K7V4_ORYSJ	3e-15	Ethylene-responsive family protein-like	Oryza sativa subsp. japonica	4.18	4.17	6.99	5.41	5.33	4.03
OlR_073419	29247	67	2003	54	Q8S3R7_ORYSJ	3e-97	Ethylene-responsive protein-like	Oryza sativa subsp. japonica	1.22	29.3	6.25	10.5	12.4	7.21
OlR_061574	124666	229	2107	45.8	Q84TA8_ORYSJ	5e-77	Ethylene-responsive small GTP-binding protein	Oryza sativa subsp. japonica	10.2	34.7	15.7	70.3	63.8	33.9
OlR_092425	4960	27	586	54	GAOX1_ORYSJ	2e-19	Gibberellin 20 oxidase 1	Oryza sativa subsp. japonica	0.699	1.38	2.43	4.94	4.79	12.4
OlR_075645	1781	10	639	70.7	GAOX1_ORYSJ	1e-112	Gibberellin 20 oxidase 1	Oryza sativa subsp. japonica	0.713	1.52	2.21	1.02	2.49	2.32
OlR_073084	3134	9	1266	45.8	GAOX1_ORYSJ	9e-63	Gibberellin 20 oxidase 1	Oryza sativa subsp. japonica	0.589	0.913	1.75	1.44	1.46	2.9
OlR_137467	296	5	260	66.9	GAOX2_ORYSJ	2e-13	Gibberellin 20 oxidase 2	Oryza sativa subsp. japonica	0.711	0.889	1.5	0.626	1	0.447
OlR_067733	11519	46	1089	46.8	Q8S0S6_ORYSJ	2e-62	Gibberellin 2-oxidase	Oryza sativa subsp. japonica	1.06	18.8	0.491	10.8	10.9	4.33
OlR_037940	113102	200	2234	61.2	GID1_ORYSJ	0	Gibberellin receptor GID1	Oryza sativa subsp. japonica	30.3	35.2	25.6	28.7	44.7	35.6
OlR_003922	4689	8	1848	62.2	Q9AS97_ORYSJ	0	Gibberellin response modulator-like	Oryza sativa subsp. japonica	0.214	1.29	0.88	0.877	2.96	1.99
OlR_126102	15527	80	686	51.8	Q7X885_ORYSJ	2e-34	Gibberellin stimulated transcript related protein 2	Oryza sativa subsp. japonica	0	2.06	0.0709	37	38.3	2.31
