# Supplementary material for: A systems-wide comparison of red rice (Oryza longistaminata) tissues identifies rhizome specific genes and proteins that are targets for cultivated rice improvement
Source: BMC Plant Biol. 2014 Feb 12;14:46. doi: 10.1186/1471-2229-14-46 (PMC3933257; doi:10.1186/1471-2229-14-46)
Supplement: Additional file 6 — List of proteins identified by GeLC-MS/MS in rhizome tissues (apical tip and elongation zone) and roots of red rice. [file 1471-2229-14-46-S6.xlsx]

## Sheet: Sheet1
Additional file 6: List of proteins identified by GeLC-MS/MS in rhizome tissues (apical tip and elongation zone) and roots of red rice
Groups (a)	Entries (b)	Description ©	Peptide Counts (d)																Spectral counts (d)
			AT1	AT2	AT3	AT4	AT5	EZ1	EZ2	EZ3	EZ4	EZ5	R1	R2	R3	R4	R5		AT1	AT2	AT3	AT4	AT5	EZ1	EZ2	EZ3	EZ4	EZ5	R1	R2	R3	R4	R5
1	OlR_105302_rframe2_ORF	clathrin heavy chain 1	38	42	38	40	41	37	37	38	40	41	33	39	40	40	38		321	342	259	300	346	290	273	326	344	379	199	196	286	203	202
2	OlR_056917_rframe3_ORF	staphylococcal nuclease domain-containing protein 1	20	19	18	17	23	20	18	21	22	21	10	13	19	22	16		81	80	58	80	82	70	71	88	99	81	33	41	47	66	62
3	OlR_049694_rframe-2_ORF	puromycin-sensitive aminopeptidase	19	21	24	19	20	13	17	16	15	20	12	11	10	9	13		86	109	89	90	90	75	83	68	75	91	35	30	25	27	31
4	OlR_136297_rframe-3_ORF	heat shock protein sti	15	17	13	10	14	12	14	15	12	12	3	5	3	7	4		42	57	38	26	43	37	45	44	34	38	9	10	6	15	5
5	OlR_108353_rframe3_ORF	utp--glucose-1-phosphate uridylyltransferase	14	13	14	14	16	16	14	14	14	14	10	10	12	11	11		97	77	90	108	106	116	99	117	141	131	40	54	59	36	51
6	OlR_110827_rframe-1_ORF	alpha- glucan phosphorylase l chloroplastic amyloplastic	15	16	15	9	16	9	8	10	12	14	0	0	0	0	0		64	81	65	63	61	54	82	73	89	80	0	0	0	0	0
7	OlR_003071_rframe-1_ORF	carbamoyl-phosphate synthase large chain	15	13	7	8	17	10	8	5	7	9	6	13	10	9	8		35	36	25	20	44	28	25	30	30	30	14	31	24	15	17
8	OlR_082668_rframe3_ORF	luminal-binding protein 3	14	15	15	15	14	15	14	14	12	13	12	13	14	14	14		51	59	49	58	63	51	62	42	43	47	37	43	54	79	47
9	OlR_081416_rframe-2_ORF	aspartate--trna cytoplasmic	13	15	11	11	14	7	12	12	9	12	5	10	9	4	7		30	46	45	31	46	20	39	36	30	37	14	23	24	15	22
10	OlR_100357_rframe-3_ORF	eukaryotic translation initiation factor 3 subunit a	13	12	11	12	13	8	7	5	8	10	4	6	8	7	9		63	55	50	51	60	28	36	42	34	37	9	14	25	25	28
11	OlR_038184_rframe-3_ORF	delta -sterol reductase	12	10	6	11	11	3	11	9	11	12	1	7	7	6	5		61	38	24	50	55	9	31	28	33	46	1	14	19	14	15
12	OlR_073830_rframe3_ORF	mitochondrial rho gtpase 1	12	8	5	9	8	2	4	4	2	5	4	4	4	3	5		31	18	9	20	19	4	12	8	7	7	8	9	10	9	11
13	OlR_101443_rframe1_ORF	60s ribosomal protein l18a	10	12	10	10	12	11	9	9	10	11	5	5	8	7	8		90	109	77	78	79	84	63	55	83	82	12	19	35	28	31
14	OlR_094572_rframe1_ORF	ran gtpase-activating protein 1	11	12	10	9	10	8	8	7	8	9	0	2	1	2	1		43	41	36	42	51	38	40	46	43	51	0	4	1	5	1
15	OlR_096346_rframe1_ORF	u5 small nuclear ribonucleoprotein 200 kda helicase	13	14	14	13	14	1	7	6	7	11	2	3	4	5	6		38	53	54	39	52	1	15	13	24	36	2	4	8	10	9
16	OlR_082288_rframe2_ORF	atp-citrate synthase beta chain protein 1	11	8	8	12	14	7	10	7	11	13	11	15	16	16	16		33	31	22	40	44	28	48	48	57	54	35	48	46	54	46
17	OlR_096429_rframe3_ORF	eukaryotic translation initiation factor 3 subunit f	10	9	9	8	10	7	5	9	7	7	4	7	7	8	5		33	48	46	54	47	32	20	31	50	49	7	21	22	23	17
18	OlR_064879_rframe3_ORF	t-complex protein 1 subunit delta	10	10	9	10	10	7	7	8	9	9	0	3	5	6	6		26	29	32	32	32	21	30	25	27	38	0	3	10	11	14
19	OlR_002930_rframe3_ORF	late embryogenesis abundant protein lea14-a	10	8	7	8	8	6	8	7	8	7	2	6	6	6	5		41	40	27	42	28	34	37	44	56	56	3	13	16	15	13
20	OlR_001897_rframe3_ORF	---NA---	10	8	7	10	9	10	10	8	7	9	6	5	5	6	5		133	120	84	155	107	128	147	119	134	147	20	14	28	16	16
21	OlR_111966_rframe1_ORF	heat shock 70 kda protein 17	11	14	12	14	11	10	9	12	13	15	1	7	0	7	3		28	33	26	49	33	31	30	29	39	39	2	13	0	13	4
22	OlR_077913_rframe-2_ORF	protein extra bases	10	7	11	9	11	9	11	10	10	11	6	4	8	6	7		41	27	34	36	40	30	31	31	29	28	9	9	18	14	19
23	OlR_092114_rframe1_ORF	t-complex protein 1 subunit eta	10	11	11	10	10	7	10	8	9	11	2	5	4	7	5		36	35	33	37	34	23	39	29	45	45	5	6	5	9	8
24	OlR_042565_rframe-3_ORF	60s ribosomal protein l7-4	9	9	8	9	8	7	7	5	6	7	2	3	4	4	3		63	64	56	69	53	70	60	57	52	61	6	13	21	15	17
25	OlR_102848_rframe-3_ORF	alpha-soluble nsf attachment protein	9	10	9	9	10	5	7	8	9	8	5	5	9	8	6		26	33	36	42	34	13	31	27	37	48	10	11	25	19	11
26	OlR_090841_rframe-3_ORF	vesicle-fusing atpase	10	10	6	12	7	12	10	8	6	7	3	5	6	10	4		18	23	12	22	18	22	21	18	16	15	3	7	8	26	12
27	OlR_064547_rframe3_ORF	eukaryotic translation initiation factor 3 subunit m	9	12	9	10	10	9	7	7	7	10	3	4	5	5	3		30	32	26	26	30	23	19	20	35	37	5	7	9	6	5
28	OlR_059118_rframe-3_ORF	protein transport protein sec31a	10	10	8	7	10	9	11	11	10	12	2	3	3	9	5		38	46	41	27	39	51	54	58	64	69	4	10	16	30	11
29	OlR_061739_rframe-1_ORF	serine threonine-protein phosphatase 2a 65 kda regulatory subunit a beta isoform	9	8	8	9	7	5	7	7	8	9	7	7	6	5	6		44	46	44	59	29	35	76	45	46	80	28	29	22	13	28
30	OlR_111223_rframe2_ORF	proteasome subunit alpha type-6	8	9	7	8	10	7	9	7	8	8	7	7	9	9	10		39	47	41	54	49	43	47	28	31	53	18	29	51	23	44
31	OlR_106839_rframe3_ORF	dna replication licensing factor mcm5-a	9	9	7	10	11	1	0	2	3	3	0	0	0	0	0		14	19	14	21	25	1	0	2	3	6	0	0	0	0	0
32	OlR_058463_rframe1_ORF	cytoplasmic 2	9	13	15	13	17	8	11	14	12	15	6	9	11	11	10		52	61	65	51	66	55	74	101	73	104	15	18	29	27	25
33	OlR_066846_rframe3_ORF	proteasome subunit beta type-5-a	8	8	6	7	7	5	8	8	7	9	6	5	7	7	7		29	46	32	35	41	27	27	37	38	45	26	23	21	27	23
34	OlR_103955_rframe3_ORF	exportin-1	9	18	11	9	18	9	8	9	9	7	0	1	2	3	0		25	52	29	28	46	16	12	23	25	20	0	2	5	4	0
35	OlR_100193_rframe-1_ORF	proline--trna ligase	8	5	3	5	6	3	5	4	5	4	1	2	4	1	2		21	16	16	13	15	13	14	17	12	17	3	6	9	4	5
36	OlR_066319_rframe1_ORF	tripeptidyl-peptidase 2	9	5	7	5	5	8	8	6	8	9	17	16	16	16	9		20	17	20	12	12	21	23	17	24	23	49	52	54	57	34
37	OlR_000974_rframe1_ORF	succinate dehydrogenase	8	10	7	9	9	10	7	8	8	8	7	8	7	8	9		46	57	44	55	50	42	47	41	46	45	24	23	15	43	29
38	OlR_138955_rframe-1_ORF	nadh dehydrogenase	8	10	8	8	9	6	7	5	5	7	1	6	3	7	4		27	31	24	14	22	15	21	9	13	16	2	13	5	19	14
39	OlR_090575_rframe1_ORF	udp-glucose	9	14	11	7	9	6	7	8	6	6	6	10	7	11	8		31	35	28	19	29	24	21	26	18	15	17	22	17	27	15
40	OlR_121204_rframe3_ORF	116 kda u5 small nuclear ribonucleoprotein component	8	8	8	6	9	5	4	6	5	10	0	0	1	1	0		29	23	20	19	22	13	14	17	15	20	0	0	1	1	0
41	OlR_067291_rframe1_ORF	probable 60s ribosomal protein l14	6	6	7	4	6	6	7	5	6	7	5	4	5	5	5		40	34	38	25	27	36	36	23	34	43	19	20	26	27	22
42	OlR_129650_rframe3_ORF	villin-3	8	8	11	11	7	11	10	12	14	15	3	6	3	9	5		36	34	29	37	32	62	53	62	63	63	6	11	9	28	10
43	OlR_057945_rframe-2_ORF	phosphoserine chloroplastic	7	6	7	6	6	5	7	5	6	9	5	6	7	6	7		43	44	47	42	45	31	27	23	27	42	20	18	26	18	19
44	OlR_071649_rframe-2_ORF	polygalacturonase inhibitor 1	7	6	4	5	6	0	4	1	5	4	0	0	0	0	0		28	14	11	18	14	0	6	1	16	10	0	0	0	0	0
45	OlR_046465_rframe-2_ORF	-alpha-glucan-branching enzyme chloroplastic amyloplastic	7	8	8	7	8	4	6	3	6	6	0	0	0	0	0		29	26	25	24	24	17	20	8	15	15	0	0	0	0	0
46	OlR_058015_rframe3_ORF	brefeldin a-inhibited guanine nucleotide-exchange protein 2	8	16	14	9	14	9	7	10	10	13	2	3	9	7	6		26	46	43	24	36	24	20	40	38	41	2	9	22	16	17
47	OlR_093609_rframe1_ORF	fructokinase-2	6	10	8	8	9	6	6	8	9	9	8	10	10	9	7		40	64	59	48	82	49	57	71	105	94	35	33	50	48	45
48	OlR_000770_rframe3_ORF	n-alpha-acetyltransferase auxiliary subunit	7	4	7	3	3	1	1	3	3	2	1	2	2	2	3		15	11	15	8	11	4	3	11	7	10	3	3	4	2	7
49	OlR_004996_rframe3_ORF	glutamine synthetase cytosolic isozyme 1-1	6	7	7	5	6	8	9	6	6	7	6	8	9	7	7		21	31	38	25	25	41	32	28	35	56	28	30	32	34	39
50	OlR_020045_rframe1_ORF	isoleucine--trna cytoplasmic	7	6	5	9	11	7	6	6	6	9	3	6	6	8	6		20	25	20	25	27	18	25	21	27	28	4	14	14	19	13
51	OlR_076570_rframe2_ORF	proteasome subunit alpha type-1	6	6	6	7	7	6	9	8	6	9	8	6	6	9	8		35	32	22	36	35	25	35	37	23	36	20	22	20	28	30
52	OlR_074371_rframe2_ORF	glycylpeptide n-tetradecanoyltransferase 1	6	4	2	4	4	5	2	2	3	2	0	1	2	1	1		15	9	10	17	15	18	7	9	12	12	0	3	4	1	1
53	OlR_037972_rframe3_ORF	triosephosphate cytosolic	6	8	7	7	8	5	8	7	7	8	8	8	8	7	8		92	114	103	95	91	74	104	99	109	110	38	32	38	45	59
54	OlR_079191_rframe2_ORF	annexin d1	6	9	7	6	5	6	6	9	7	10	7	9	11	8	10		16	17	23	15	13	25	26	22	25	38	16	20	41	17	17
55	OlR_004191_rframe2_ORF	probable chromatin-remodeling complex atpase chain	7	8	6	7	7	2	3	1	1	2	0	0	0	0	0		13	18	10	14	15	5	5	3	2	4	0	0	0	0	0
56	OlR_009967_rframe1_ORF	fructose-bisphosphate aldolase cytoplasmic isozyme	5	5	5	5	4	5	6	4	5	6	5	5	6	5	5		48	35	59	56	32	57	49	37	45	55	25	28	32	29	40
57	OlR_062802_rframe3_ORF	---NA---	7	8	5	5	8	5	5	5	4	8	2	6	4	5	3		20	19	8	12	19	12	9	19	17	20	4	9	9	15	10
58	OlR_069514_rframe-3_ORF	ubiquitin carboxyl-terminal hydrolase 6	6	5	3	4	4	4	4	5	4	5	1	2	3	4	1		12	15	9	10	13	11	8	13	10	13	5	8	7	8	3
59	OlR_061674_rframe2_ORF	---NA---	5	5	5	4	4	4	4	5	5	4	1	2	2	1	1		26	23	24	20	14	14	19	13	24	15	1	4	3	1	2
60	OlR_001841_rframe-3_ORF	2-hydroxyacyl- lyase	6	1	1	7	6	2	2	4	5	8	7	9	4	6	9		11	2	1	7	12	5	4	8	10	16	15	17	7	12	12
61	OlR_000445_rframe3_ORF	60s ribosomal protein l8-3	5	5	5	5	4	4	4	4	4	4	2	3	3	3	3		101	93	84	108	94	116	102	97	129	107	10	18	29	28	19
62	OlR_069079_rframe3_ORF	glycine-rich rna-binding protein mitochondrial	5	5	5	6	5	3	4	3	3	3	2	3	4	2	4		45	23	35	29	19	16	23	14	6	8	6	6	6	6	19
63	OlR_106114_rframe-2_ORF	eukaryotic translation initiation factor 3 subunit i	5	6	5	6	6	5	6	4	5	6	3	5	4	6	4		31	21	17	26	33	18	24	19	29	34	10	16	11	19	14
64	OlR_138674_rframe1_ORF	salt stress-induced protein	5	2	1	4	0	0	0	0	1	0	7	7	7	7	7		22	3	3	20	0	0	0	0	2	0	469	227	121	188	197
65	OlR_093180_rframe-1_ORF	alpha-xylosidase 1	6	5	7	5	4	4	2	4	4	4	0	1	1	0	0		14	14	20	16	10	6	4	9	10	10	0	1	1	0	0
66	OlR_106710_rframe-1_ORF	peroxiredoxin-2c	5	5	5	5	3	5	5	4	5	6	4	5	5	4	5		47	38	36	48	17	41	40	29	29	27	17	14	15	16	21
67	OlR_123033_rframe-2_ORF	probable glycerophosphoryl diester phosphodiesterase 2	6	6	3	3	4	3	2	3	3	7	3	2	1	3	2		11	11	5	6	8	8	8	8	10	15	4	6	1	6	5
68	OlR_123383_rframe-1_ORF	translationally-controlled tumor protein homolog	5	6	4	5	4	6	5	4	4	5	3	5	4	3	4		78	93	60	76	63	74	58	57	55	64	17	22	16	15	25
69	OlR_068716_rframe1_ORF	ras-related protein rabh1b	5	6	4	5	3	4	5	6	5	6	4	3	4	4	5		35	44	28	44	24	22	30	35	38	38	22	19	23	25	26
70	OlR_122941_rframe3_ORF	dolichyl-diphosphooligosaccharide--protein glycosyltransferase 48 kda subunit	5	3	0	4	2	1	1	2	2	1	2	4	1	3	3		15	12	0	11	2	3	3	4	3	3	5	9	1	5	6
71	OlR_063968_rframe-3_ORF	fact complex subunit spt16	6	5	2	6	7	2	3	0	0	2	0	0	0	0	0		10	12	4	10	14	4	6	0	0	3	0	0	0	0	0
72	OlR_117047_rframe3_ORF	probable n-acetyl-gamma-glutamyl-phosphate chloroplastic	5	4	2	3	4	2	1	0	3	1	3	5	4	6	5		10	11	5	7	14	4	1	0	5	1	6	9	11	12	10
73	OlR_105816_rframe3_ORF	proteasome subunit beta type-4	5	6	4	6	5	4	4	4	6	6	3	4	4	3	5		22	29	25	22	26	17	14	16	28	21	10	14	15	18	20
74	OlR_108929_rframe-1_ORF	plasma membrane-associated cation-binding protein 1	5	8	4	6	5	6	8	9	9	10	1	2	4	2	1		23	38	22	32	33	70	59	54	65	63	3	8	14	13	7
75	OlR_076076_rframe-1_ORF	4-alpha-glucanotransferase chloroplastic amyloplastic	5	2	3	8	7	0	3	3	5	5	0	0	0	0	0		12	4	6	15	19	0	8	3	12	9	0	0	0	0	0
76	OlR_005124_rframe1_ORF	protein rrp5 homolog	6	3	1	3	4	0	1	2	0	2	0	0	0	0	0		11	6	2	4	12	0	1	2	0	4	0	0	0	0	0
77	OlR_089740_rframe1_ORF	60s ribosomal protein l37a	4	3	3	3	3	5	4	3	4	4	1	1	1	1	1		24	10	17	14	10	15	17	6	11	20	2	6	4	7	7
78	OlR_071504_rframe-3_ORF	glutamate dehydrogenase	5	6	6	6	5	4	5	6	5	6	5	5	3	6	6		12	15	15	17	13	9	14	14	13	20	11	17	11	15	14
79	OlR_113074_rframe-2_ORF	bifunctional aspartokinase homoserine dehydrogenase chloroplastic	5	5	2	3	1	2	1	1	3	2	1	0	0	2	2		9	7	4	5	1	2	4	5	8	3	2	0	0	2	3
80	OlR_081211_rframe2_ORF	argininosuccinate chloroplastic	5	5	7	7	7	2	3	2	5	6	5	3	5	3	3		10	28	23	24	42	7	11	10	15	18	11	8	10	5	10
81	OlR_061690_rframe3_ORF	lysine--trna ligase	5	4	4	4	4	2	3	3	1	2	3	4	4	4	4		14	16	11	15	12	2	7	13	4	8	7	10	8	7	10
82	OlR_100987_rframe3_ORF	cytochrome c oxidase subunit 5b- mitochondrial	4	3	5	3	3	3	3	3	2	3	0	2	0	0	0		14	13	18	6	14	13	15	16	7	12	0	3	0	0	0
83	OlR_105530_rframe-1_ORF	eukaryotic translation initiation factor 2 subunit 3	5	5	3	5	5	0	0	0	4	5	0	1	1	1	0		22	15	10	19	18	0	0	0	9	12	0	1	3	2	0
84	OlR_062893_rframe2_ORF	nadh dehydrogenase	4	5	4	5	4	4	4	4	2	2	7	7	7	7	7		19	13	19	22	8	9	12	10	5	5	28	27	22	33	21
85	OlR_101985_rframe2_ORF	threonine--trna mitochondrial	5	10	4	6	4	4	4	5	3	3	0	0	4	5	0		12	26	15	13	12	9	10	7	5	9	0	0	11	12	0
86	OlR_062932_rframe-2_ORF	40s ribosomal protein s7	4	6	7	8	8	7	8	6	6	8	4	6	8	5	5		63	92	64	64	59	75	65	57	78	86	9	28	41	31	24
87	OlR_063398_rframe1_ORF	eukaryotic initiation factor iso-4f subunit p82-34	5	3	3	4	1	2	0	0	2	2	0	0	0	0	0		14	9	9	13	2	5	0	0	7	4	0	0	0	0	0
88	OlR_101800_rframe-1_ORF	probable lrr receptor-like serine threonine-protein kinase at4g20940	5	4	4	3	3	3	2	3	3	4	0	0	0	0	0		19	11	13	14	6	9	11	18	12	17	0	0	0	0	0
89	OlR_134254_rframe1_ORF	---NA---	4	4	3	4	6	4	5	3	4	5	0	0	0	0	0		33	25	21	23	27	21	31	18	15	15	0	0	0	0	0
90	OlR_105906_rframe2_ORF	60s ribosomal protein l13-2	4	6	7	6	5	8	5	7	3	7	1	3	3	3	2		52	67	58	68	53	80	52	49	42	46	6	15	19	18	12
91	OlR_126155_rframe-1_ORF	serine threonine-protein phosphatase 5	4	5	2	4	4	3	3	3	2	4	0	0	2	0	0		8	11	5	10	11	3	7	4	10	9	0	0	4	0	0
92	OlR_073221_rframe-3_ORF	ran-binding protein 1 homolog c	4	7	6	6	5	4	3	5	6	6	2	3	4	6	3		24	51	38	35	37	31	25	31	52	55	6	7	20	14	7
93	OlR_009378_rframe-3_ORF	apoptosis inhibitor 5	4	2	3	4	4	1	1	3	2	2	0	0	2	1	0		6	8	4	10	8	2	1	6	3	9	0	0	3	1	0
94	OlR_016671_rframe-3_ORF	Uncharacterized protein At1g47420, mitochondrial;	4	5	3	4	4	4	4	4	3	4	5	7	8	5	6		30	33	22	24	26	19	29	15	15	26	14	18	24	14	19
95	OlR_123912_rframe-2_ORF	60s ribosomal protein l13a-4	4	4	3	4	6	4	4	3	4	4	2	4	4	5	5		98	88	80	121	89	79	74	41	56	76	17	29	27	36	33
96	OlR_078748_rframe-3_ORF	prohibitin- mitochondrial	4	4	4	4	5	5	5	4	4	5	3	5	5	4	4		23	28	25	28	31	18	19	22	28	30	9	14	20	20	17
97	OlR_006171_rframe-2_ORF	40s ribosomal protein s10	4	5	4	4	5	4	4	5	3	4	1	2	3	5	2		48	43	42	34	40	33	27	33	23	25	10	15	19	20	13
98	OlR_067905_rframe2_ORF	stem-specific protein tsjt1	3	3	3	3	3	2	3	3	2	3	3	3	3	4	4		20	19	18	16	14	3	15	18	8	12	11	9	15	9	18
99	OlR_070094_rframe1_ORF	thiosulfate 3-mercaptopyruvate sulfurtransferase mitochondrial	4	3	4	3	2	1	2	3	3	3	2	3	4	2	1		9	12	11	10	5	3	8	7	9	12	2	6	10	4	2
100	OlR_006600_rframe2_ORF	peptidyl-prolyl cis-trans isomerase cyp20-1	4	6	5	5	6	4	6	4	3	6	5	6	6	7	7		50	38	29	43	32	18	32	22	20	27	16	20	19	32	40
101	OlR_111792_rframe2_ORF	proteasome subunit alpha type-2	4	5	5	7	7	0	4	0	5	5	4	0	5	6	0		24	32	27	38	31	0	33	0	24	31	16	0	15	20	0
102	OlR_048086_rframe1_ORF	probable 26s proteasome non-atpase regulatory subunit 7	4	4	1	2	3	2	4	2	1	2	1	2	2	3	2		20	14	3	16	10	6	10	5	1	7	3	4	5	6	4
103	OlR_061286_rframe2_ORF	proteasome subunit alpha type-7-b	4	2	1	2	4	3	1	3	3	3	3	4	3	3	3		8	10	12	8	16	7	3	11	12	14	9	8	11	11	10
104	OlR_071660_rframe2_ORF	patellin-5	4	5	4	4	4	7	6	6	6	6	3	5	5	5	4		22	21	21	24	21	31	18	43	28	32	25	23	29	21	14
105	OlR_130267_rframe2_ORF	probable succinyl- ligase	4	4	5	6	4	4	5	6	4	6	4	5	3	5	7		14	19	21	18	18	25	26	29	16	29	11	17	11	15	23
106	OlR_111311_rframe1_ORF	protein sgt1 homolog	4	4	3	2	4	3	3	1	2	3	0	0	0	0	0		9	8	8	6	9	7	6	3	6	7	0	0	0	0	0
107	OlR_076363_rframe-2_ORF	0	4	5	4	4	4	2	2	3	3	3	0	0	0	0	0		17	19	18	19	27	19	10	13	14	16	0	0	0	0	0
108	OlR_100553_rframe1_ORF	haloacid dehalogenase-like hydrolase domain-containing protein 3	4	3	2	2	4	1	2	2	3	2	2	3	3	3	3		14	13	9	13	13	9	6	6	12	8	2	8	7	7	6
109	OlR_134903_rframe-1_ORF	nucleosome assembly protein	4	6	3	4	5	4	3	3	4	3	0	0	0	0	0		10	17	14	11	17	22	9	13	12	11	0	0	0	0	0
110	OlR_000418_rframe-1_ORF	coatomer subunit alpha-3	4	10	10	6	9	8	10	8	6	8	0	3	7	6	2		23	39	34	31	34	22	34	35	35	33	0	9	23	14	5
111	OlR_061603_rframe-1_ORF	u-box domain-containing protein 4	5	9	6	5	9	7	12	10	10	7	1	8	14	18	14		10	15	11	9	14	14	24	24	28	20	3	12	37	61	32
112	OlR_036480_rframe3_ORF	cullin-associated nedd8-dissociated protein 1	4	3	2	4	4	2	1	1	2	3	1	2	1	3	2		14	12	7	20	14	6	5	4	4	14	3	4	4	7	4
113	OlR_108100_rframe-3_ORF	26s proteasome non-atpase regulatory subunit 13	4	5	5	6	5	4	5	5	3	6	1	4	2	2	4		11	13	17	12	14	8	13	14	13	21	3	5	4	5	8
114	OlR_058886_rframe-3_ORF	pyrophosphate--fructose 6-phosphate 1-phosphotransferase subunit beta	4	9	6	6	6	8	6	5	7	7	7	8	8	9	10		8	19	12	12	20	15	19	14	23	20	13	23	18	22	22
115	OlR_097604_rframe-1_ORF	nadh dehydrogenase	4	5	7	4	5	3	4	7	5	5	3	2	3	2	2		14	19	13	12	12	7	11	17	14	15	7	5	6	6	11
116	OlR_011503_rframe-1_ORF	---NA---	4	2	2	2	3	0	1	2	2	2	0	0	0	0	1		8	9	7	3	13	0	4	5	6	5	0	0	0	0	1
117	OlR_111567_rframe-1_ORF	gmp synthase	4	5	5	2	4	2	3	3	3	3	0	1	1	2	1		9	9	7	6	14	6	9	7	6	5	0	1	1	3	1
118	OlR_067858_rframe3_ORF	serine mitochondrial	4	3	4	3	5	3	2	3	3	5	5	4	7	7	6		9	6	10	14	10	8	5	7	8	11	16	17	23	16	23
119	OlR_076456_rframe-3_ORF	alcohol dehydrogenase class-3	4	4	5	2	4	2	3	3	4	4	1	1	0	1	0		21	27	27	22	20	7	17	19	17	24	4	3	0	4	0
120	OlR_071849_rframe3_ORF	transcription elongation factor spt6	4	6	6	7	6	2	3	4	3	2	1	0	1	0	1		24	36	22	34	28	8	8	13	10	8	2	0	1	0	3
121	OlR_128924_rframe-2_ORF	60s ribosomal protein l5-1	3	2	2	2	2	2	1	1	2	2	0	0	0	0	0		6	9	11	11	6	8	4	2	8	6	0	0	0	0	0
122	OlR_058386_rframe-3_ORF	protein transport protein sec23	4	3	1	3	4	3	3	4	3	3	1	2	4	2	2		11	7	2	3	9	9	7	11	9	10	1	2	8	4	4
123	OlR_103873_rframe1_ORF	acetolactate synthase chloroplastic	4	2	3	4	4	1	3	1	4	4	1	2	1	0	3		11	8	9	9	8	3	9	4	14	11	1	3	2	0	4
124	OlR_110097_rframe2_ORF	dna replication licensing factor mcm4	4	6	3	3	6	2	3	3	3	4	0	0	0	0	0		18	26	17	17	23	5	7	5	5	12	0	0	0	0	0
125	OlR_078250_rframe-2_ORF	lysosomal alpha-mannosidase	4	4	3	4	2	5	4	5	3	2	6	4	3	3	3		7	12	6	10	9	10	13	13	10	9	11	16	8	11	16
126	OlR_008226_rframe-3_ORF	protease do-like 7	4	3	3	5	7	4	5	5	5	4	0	1	1	4	2		13	5	7	8	14	11	12	15	14	14	0	1	2	7	2
127	OlR_002549_rframe-1_ORF	protein root hair defective 3	4	5	5	5	8	2	3	1	1	4	5	3	6	4	1		10	11	15	35	27	8	7	4	4	7	10	4	13	8	3
128	OlR_077275_rframe2_ORF	60s ribosomal protein l24	3	3	3	3	4	3	3	3	3	3	0	1	1	2	2		27	29	19	35	27	34	20	19	18	22	0	3	5	5	4
129	OlR_067819_rframe1_ORF	atp synthase protein ymf19	3	3	3	3	3	3	3	2	3	3	3	2	3	3	3		18	11	15	24	18	22	13	9	11	17	9	9	17	17	11
130	OlR_118592_rframe3_ORF	cbs domain-containing protein mitochondrial	3	3	4	4	5	2	4	4	3	5	3	3	3	4	3		26	24	28	26	34	16	23	30	15	35	10	11	9	18	12
131	OlR_103057_rframe1_ORF	mitochondrial outer membrane protein porin 1	3	4	3	4	4	2	3	1	3	4	3	4	5	4	3		15	22	15	34	25	14	15	10	12	19	14	23	25	15	15
132	OlR_058248_rframe1_ORF	---NA---	4	5	3	4	3	2	2	3	2	1	0	0	0	0	0		7	10	8	8	11	2	6	8	2	4	0	0	0	0	0
133	OlR_025188_rframe-2_ORF	coatomer subunit alpha-3	3	4	3	3	3	2	2	1	1	3	1	2	1	2	1		10	14	13	10	10	7	11	6	6	6	2	3	3	4	4
134	OlR_031039_rframe1_ORF	cell division cycle 5-like protein	4	0	0	0	0	0	0	0	0	0	0	0	0	0	0		4	0	0	0	0	0	0	0	0	0	0	0	0	0	0
135	OlR_004832_rframe-1_ORF	translocase of chloroplast chloroplastic	4	4	3	3	6	4	2	2	2	5	0	0	0	0	1		5	9	5	5	11	6	5	3	9	11	0	0	0	0	1
136	OlR_017867_rframe-2_ORF	activator of 90 kda heat shock protein atpase homolog	3	3	3	3	3	2	1	2	1	2	0	0	0	2	0		14	8	12	9	14	7	4	5	4	5	0	0	0	4	0
137	OlR_126231_rframe-3_ORF	-like 2	3	3	2	3	4	2	2	3	2	1	0	0	0	0	0		8	8	3	6	10	4	3	7	3	2	0	0	0	0	0
138	OlR_072871_rframe-2_ORF	multiple c2 and transmembrane domain-containing protein 1	4	2	0	2	1	0	1	1	2	0	0	0	0	0	0		4	2	0	3	2	0	1	2	2	0	0	0	0	0	0
139	OlR_110014_rframe-3_ORF	proliferation-associated protein 2g4	3	4	4	4	3	3	4	3	3	3	2	2	2	1	1		44	50	53	55	44	30	34	24	33	39	6	3	8	3	3
140	OlR_060517_rframe1_ORF	ras-related protein rab-2-b	3	3	4	4	4	0	0	2	4	2	3	4	4	3	4		17	11	16	19	14	0	0	8	15	11	9	16	12	16	20
141	OlR_070705_rframe-3_ORF	probable serine protease eda2	3	2	0	3	3	2	0	2	0	2	4	4	4	3	3		4	5	0	6	6	5	0	5	0	4	13	11	12	8	13
142	OlR_003091_rframe3_ORF	stromal 70 kda heat shock-related chloroplastic	3	3	3	3	2	3	2	3	3	3	3	1	1	0	3		7	8	10	9	10	8	9	9	17	10	5	1	2	0	3
143	OlR_058907_rframe-2_ORF	Uncharacterized protein At4g28440	3	4	3	2	2	2	2	2	2	1	1	2	3	4	3		11	15	8	8	9	8	10	5	7	6	2	6	5	12	10
144	OlR_070019_rframe2_ORF	mitochondrial import inner membrane translocase subunit tim13	2	2	2	2	2	1	0	0	0	0	1	1	1	1	1		4	5	9	8	5	1	0	0	0	0	4	3	3	3	6
145	OlR_082888_rframe-3_ORF	2-cys peroxiredoxin chloroplastic	3	4	3	4	3	4	5	4	3	4	3	4	3	4	3		23	34	30	30	28	34	33	35	33	29	12	17	19	20	18
146	OlR_058570_rframe-3_ORF	pre-mrna-splicing factor isy1 homolog	3	4	3	2	4	3	0	1	0	1	0	0	0	0	0		5	8	7	5	9	8	0	1	0	3	0	0	0	0	0
147	OlR_008362_rframe-1_ORF	peroxisomal multifunctional enzyme type 2	3	3	2	2	2	1	1	2	0	1	0	2	3	3	0		6	5	3	3	4	3	1	3	0	1	0	5	7	6	0
148	OlR_131615_rframe3_ORF	26s proteasome non-atpase regulatory subunit 4	3	3	4	4	3	3	0	0	3	3	2	2	1	0	1		8	9	6	11	10	8	0	0	6	10	9	4	3	0	1
149	OlR_099748_rframe1_ORF	annexin d5	3	6	4	7	4	3	5	5	5	6	6	5	8	5	5		12	15	11	20	11	6	10	14	16	13	19	22	23	18	13
150	OlR_034791_rframe-3_ORF	eukaryotic translation initiation factor 1a	3	3	2	2	2	1	2	2	2	2	0	2	3	1	3		17	17	8	8	10	5	7	8	6	8	0	7	4	3	4
151	OlR_039264_rframe1_ORF	aspartate-semialdehyde dehydrogenase	3	5	4	4	4	1	2	3	3	4	3	4	3	3	3		9	26	17	12	15	13	13	13	13	12	9	8	6	11	10
152	OlR_100917_rframe1_ORF	translocon-associated protein subunit beta	3	2	2	3	2	3	3	1	2	3	3	3	3	3	3		20	11	11	17	4	9	9	4	5	8	11	8	12	15	12
153	OlR_033084_rframe2_ORF	mitochondrial import receptor subunit tom40 homolog 1	3	1	2	2	2	0	0	2	1	2	3	1	1	5	3		12	3	3	13	6	0	0	5	1	4	5	2	1	12	8
154	OlR_094560_rframe2_ORF	60s ribosomal protein l36-2	3	3	2	3	2	1	2	2	0	2	0	1	1	1	1		32	24	22	21	16	9	17	11	0	9	0	2	4	6	8
155	OlR_004386_rframe-3_ORF	---NA---	3	2	3	2	2	1	1	1	2	2	0	0	0	0	0		11	10	10	8	7	6	7	4	9	10	0	0	0	0	0
156	OlR_059008_rframe-1_ORF	eukaryotic translation initiation factor 3 subunit g	3	4	5	6	5	5	4	5	6	5	1	2	3	3	3		14	25	16	22	24	24	18	18	18	22	4	6	7	13	8
157	OlR_051058_rframe2_ORF	Unknown protein DS12 from 2D-PAGE of leaf, chloroplastic;	3	3	3	3	3	4	5	4	4	5	2	0	3	3	2		11	12	8	14	17	21	17	25	30	22	5	0	8	7	3
158	OlR_028876_rframe-3_ORF	macro domain-containing protein vpa0103	3	3	2	4	3	3	4	4	3	3	3	2	3	2	2		10	10	14	12	9	5	12	16	11	8	7	3	8	4	6
159	OlR_138635_rframe3_ORF	v-type proton atpase subunit d	3	2	0	3	0	0	4	3	0	6	3	6	7	8	5		12	8	0	7	0	0	21	15	0	19	8	24	26	27	18
160	OlR_117341_rframe1_ORF	glutathione s-transferase f10	3	3	2	2	3	3	3	3	3	4	2	2	4	2	2		14	12	11	12	16	26	25	26	25	29	10	6	12	10	12
161	OlR_126650_rframe2_ORF	cinnamoyl- reductase 1	3	1	1	2	1	0	0	0	0	1	0	0	0	0	0		13	6	3	13	4	0	0	0	0	4	0	0	0	0	0
162	OlR_004958_rframe-2_ORF	calcium-dependent protein kinase 3	3	3	1	3	2	2	3	2	0	0	0	0	1	1	0		6	7	5	9	4	5	6	6	0	0	0	0	2	2	0
163	OlR_062070_rframe3_ORF	abscisic acid receptor pyr1	3	3	2	1	4	0	2	2	0	0	0	0	1	0	1		5	9	8	5	7	0	2	3	0	0	0	0	2	0	2
164	OlR_132948_rframe-3_ORF	probable diaminopimelate chloroplastic	3	3	3	2	2	1	0	2	2	1	1	1	2	1	1		10	7	9	8	9	4	0	3	9	8	2	2	3	3	4
165	OlR_063390_rframe2_ORF	glutathionyl-hydroquinone reductase	3	6	4	1	3	1	2	3	2	3	8	10	8	8	7		4	15	7	2	9	3	5	5	4	5	47	52	30	29	39
166	OlR_063032_rframe1_ORF	v-type proton atpase subunit c	3	2	2	3	2	1	2	2	2	3	2	3	4	4	3		8	5	6	9	7	3	6	10	10	9	8	10	8	10	11
167	OlR_132482_rframe1_ORF	fumarate hydratase chloroplastic	3	3	1	2	2	0	1	1	2	2	2	3	2	3	2		7	6	5	5	5	0	3	3	4	7	6	5	5	7	6
168	OlR_109515_rframe3_ORF	heterogeneous nuclear ribonucleoprotein 27c	3	2	3	3	1	1	0	1	2	1	0	0	0	0	0		10	5	7	9	4	1	0	1	5	3	0	0	0	0	0
169	OlR_120962_rframe3_ORF	acetylornithine deacetylase	3	3	4	5	4	2	2	2	4	3	4	4	3	3	2		9	7	6	10	6	4	4	4	9	5	8	10	7	4	3
170	OlR_100738_rframe1_ORF	malate mitochondrial	2	2	2	2	2	2	2	2	2	2	2	2	2	1	1		17	28	21	22	24	18	23	35	43	31	17	17	21	21	23
171	OlR_062223_rframe1_ORF	transmembrane 9 superfamily member 4	3	1	1	2	0	0	1	3	0	3	0	1	0	0	1		7	1	2	7	0	0	2	7	0	5	0	1	0	0	1
172	OlR_005639_rframe2_ORF	upf0160 protein mitochondrial	3	1	2	2	1	1	1	2	1	3	0	0	1	0	0		5	3	3	5	6	4	3	2	4	9	0	0	1	0	0
173	OlR_105907_rframe-3_ORF	pyruvate dehydrogenase e1 component subunit alpha- mitochondrial	3	3	4	4	5	5	5	5	3	6	4	5	4	6	6		7	11	7	12	17	12	11	9	5	18	17	18	13	22	16
174	OlR_063145_rframe-3_ORF	probable udp-arabinopyranose mutase 2	3	4	4	2	6	0	4	7	4	3	2	4	5	4	2		9	11	9	6	15	0	11	12	17	13	3	9	11	10	9
175	OlR_075956_rframe-3_ORF	eukaryotic translation initiation factor 3 subunit d	3	3	1	3	2	3	4	2	3	2	1	3	3	3	2		19	25	13	15	27	8	20	11	16	16	3	9	9	9	6
176	OlR_003713_rframe3_ORF	---NA---	3	2	2	2	3	1	1	1	1	2	2	1	2	1	1		21	13	9	23	17	8	11	8	6	9	7	2	3	3	4
177	OlR_003228_rframe1_ORF	diaminopimelate chloroplastic	3	5	3	4	6	2	4	2	4	5	0	1	1	1	0		11	18	14	14	21	7	11	11	13	23	0	2	3	3	0
178	OlR_004505_rframe-1_ORF	probable phosphoribosylformylglycinamidine chloroplastic mitochondrial	3	5	2	3	4	5	4	3	4	3	3	1	2	1	2		9	11	3	5	17	10	8	8	11	7	4	1	2	1	2
179	OlR_077233_rframe-2_ORF	probable aspartyl aminopeptidase	3	3	2	2	2	2	1	1	2	3	2	1	1	2	1		8	7	6	5	5	5	2	2	6	8	5	5	6	4	3
180	OlR_124547_rframe-3_ORF	transmembrane protein 214-a	3	7	4	2	5	3	1	4	2	2	0	3	3	4	3		8	14	7	7	19	9	2	6	4	3	0	6	8	11	6
181	OlR_124018_rframe-3_ORF	cysteine--trna ligase	3	7	5	3	5	5	4	4	2	5	1	0	2	2	1		3	16	11	12	17	9	7	7	9	11	1	0	4	4	3
182	OlR_066436_rframe-3_ORF	cytochrome c1- heme mitochondrial	3	4	4	4	4	2	2	1	3	3	3	4	4	4	4		10	19	12	21	18	17	16	6	22	15	13	18	27	29	16
183	OlR_138643_rframe-1_ORF	probable linoleate 9s-lipoxygenase 4	3	2	1	2	1	2	2	3	3	2	5	10	10	7	7		4	3	1	3	1	5	5	4	5	2	11	26	27	16	23
184	OlR_075035_rframe1_ORF	beta-glucan endohydrolase	3	2	2	2	3	1	0	0	0	2	0	0	0	0	0		8	6	5	6	7	2	0	0	0	5	0	0	0	0	0
185	OlR_036246_rframe2_ORF	interactor of constitutive active rops chloroplastic	3	0	0	4	0	1	1	0	0	0	0	0	0	0	0		8	0	0	6	0	1	1	0	0	0	0	0	0	0	0
186	OlR_119627_rframe1_ORF	elongation factor 1-alpha	2	2	2	2	2	2	2	2	2	2	2	2	2	2	2		155	151	96	123	107	134	157	92	125	131	63	80	52	40	45
187	OlR_069624_rframe-1_ORF	monodehydroascorbate chloroplastic	3	2	2	2	3	2	2	3	3	2	1	5	3	3	6		7	4	5	9	10	5	6	10	7	6	4	11	7	10	14
188	OlR_113271_rframe-1_ORF	conserved oligomeric golgi complex subunit 7	3	0	1	2	2	0	1	0	2	0	0	0	3	1	3		4	0	1	2	3	0	1	0	2	0	0	0	3	3	4
189	OlR_045502_rframe3_ORF	methyltransferase-like protein 13	3	0	0	0	0	1	0	0	0	0	0	0	0	1	0		5	0	0	0	0	1	0	0	0	0	0	0	0	3	0
190	OlR_064345_rframe1_ORF	osmotin-like protein	2	2	2	2	2	2	2	2	2	2	2	2	2	2	2		37	24	24	29	15	27	21	16	31	19	51	35	37	38	81
191	OlR_089265_rframe2_ORF	auxin-induced in root cultures protein 12	2	2	2	2	2	1	1	1	2	2	0	0	0	0	0		10	14	10	11	10	5	6	8	6	11	0	0	0	0	0
192	OlR_124137_rframe3_ORF	acylamino-acid-releasing enzyme	2	2	2	0	0	1	0	1	2	0	2	0	3	2	2		2	2	2	0	0	2	0	1	3	0	5	0	5	3	3
193	OlR_141403_rframe2_ORF	serine threonine-protein kinase atm	3	0	2	1	0	0	0	0	0	1	0	0	0	0	0		7	0	3	3	0	0	0	0	0	1	0	0	0	0	0
194	OlR_074499_rframe3_ORF	---NA---	2	2	2	2	2	2	2	2	2	2	1	1	1	1	1		6	6	7	7	7	8	8	5	7	6	1	3	3	4	3
195	OlR_087765_rframe-3_ORF	alpha-glucan h isozyme	3	3	1	3	2	0	2	0	1	3	1	0	0	0	1		7	5	1	7	3	0	4	0	1	6	1	0	0	0	1
196	OlR_083149_rframe3_ORF	glycine-rich protein 2	2	2	2	2	2	2	2	3	3	3	1	1	2	2	2		22	21	23	22	32	25	24	42	29	41	3	4	17	62	35
197	OlR_001984_rframe-1_ORF	protein transport protein sec24-like at3g07100	3	4	1	1	3	2	3	4	6	3	2	4	2	4	4		13	11	2	6	11	11	20	18	25	17	8	11	3	14	10
198	OlR_076124_rframe3_ORF	ap-2 complex subunit alpha-2	3	4	2	2	3	4	3	2	3	4	0	5	2	3	2		6	5	4	5	5	8	4	7	11	6	0	8	6	5	4
199	OlR_142163_rframe-3_ORF	dehydrogenase reductase sdr family member 4	2	2	2	2	2	0	2	2	2	4	2	3	5	3	5		3	4	6	5	5	0	5	6	10	8	3	8	8	9	10
200	OlR_090312_rframe3_ORF	eukaryotic translation initiation factor 5b	3	1	2	0	2	0	0	0	0	0	0	0	0	0	0		5	1	3	0	2	0	0	0	0	0	0	0	0	0	0
201	OlR_077818_rframe-2_ORF	ap-4 complex subunit epsilon	3	1	1	1	0	0	0	2	2	1	2	1	0	2	0		7	3	2	1	0	0	0	5	6	5	4	1	0	4	0
202	OlR_087311_rframe-1_ORF	rna-binding protein nova-1	2	2	2	2	2	3	2	1	2	2	0	0	0	0	0		13	12	12	10	12	5	5	4	7	13	0	0	0	0	0
203	OlR_040313_rframe-1_ORF	luminal-binding protein 5	2	3	2	2	2	2	3	2	2	2	2	2	3	2	2		44	48	48	34	48	40	48	41	50	52	10	10	11	15	9
204	OlR_003774_rframe3_ORF	nadh dehydrogenase	2	1	3	3	2	0	3	2	0	0	2	2	2	3	3		5	4	11	8	5	0	7	7	0	0	5	4	6	7	7
205	OlR_052594_rframe-2_ORF	structural maintenance of chromosomes protein 4	3	4	2	2	3	0	0	0	2	0	0	0	0	0	0		5	7	5	3	6	0	0	0	5	0	0	0	0	0	0
206	OlR_129186_rframe-1_ORF	---NA---	2	1	1	2	3	0	0	0	0	0	0	0	0	0	0		4	3	1	5	6	0	0	0	0	0	0	0	0	0	0
207	OlR_131109_rframe-2_ORF	60s ribosomal protein l5-2	2	2	2	2	3	1	2	2	1	2	0	0	0	0	0		6	6	6	11	9	3	4	6	4	6	0	0	0	0	0
208	OlR_083496_rframe-1_ORF	early nodulin-like protein 3	2	2	2	2	2	1	1	2	2	2	0	0	1	0	0		17	12	14	9	12	3	7	12	12	8	0	0	3	0	0
209	OlR_049509_rframe1_ORF	40s ribosomal protein s24-2	2	2	1	2	2	2	2	2	1	2	1	1	1	1	1		31	27	19	35	31	29	34	28	17	20	6	6	7	8	6
210	OlR_050113_rframe-1_ORF	replication factor c subunit 4	2	3	3	4	3	0	0	0	1	0	0	0	0	0	0		5	6	5	8	6	0	0	0	2	0	0	0	0	0	0
211	OlR_053536_rframe-3_ORF	60s ribosomal protein l18	1	2	1	1	1	1	1	1	1	1	0	0	0	0	1		4	13	3	7	6	5	6	6	3	4	0	0	0	0	1
212	OlR_086800_rframe-3_ORF	protein mago nashi homolog	2	3	2	1	2	2	3	2	3	2	2	1	1	2	2		12	8	7	3	12	5	7	11	7	10	5	3	6	6	5
213	OlR_062702_rframe-2_ORF	---NA---	2	2	2	2	2	2	2	1	2	3	0	1	0	0	0		10	10	8	5	6	9	4	1	5	11	0	1	0	0	0
214	OlR_135597_rframe3_ORF	chitin elicitor-binding protein	2	2	2	2	2	2	2	2	2	2	0	0	0	0	0		18	23	20	20	26	14	16	13	14	20	0	0	0	0	0
215	OlR_061762_rframe-1_ORF	26s proteasome non-atpase regulatory subunit 12	2	1	1	1	2	1	2	0	2	2	2	1	2	2	2		2	2	1	3	3	6	4	0	7	9	4	3	4	4	4
216	OlR_097667_rframe-3_ORF	atp synthase subunit mitochondrial	2	2	2	2	2	2	2	2	2	2	2	2	2	2	2		36	29	27	39	25	27	27	25	25	33	11	10	9	11	15
217	OlR_007947_rframe3_ORF	40s ribosomal protein s29	2	2	2	1	1	2	2	2	1	1	2	2	2	2	2		8	6	8	3	3	3	4	4	1	2	10	7	7	20	16
218	OlR_065541_rframe-2_ORF	---NA---	2	2	2	2	1	2	2	2	1	2	2	2	3	2	3		8	12	9	10	6	13	11	9	3	9	38	25	23	16	28
219	OlR_113992_rframe3_ORF	1-cys peroxiredoxin a	2	0	0	2	0	0	0	0	0	0	0	0	0	0	0		15	0	0	10	0	0	0	0	0	0	0	0	0	0	0
220	OlR_013515_rframe1_ORF	dna replication licensing factor mcm3 homolog 1	2	1	2	1	4	0	0	1	0	0	0	0	0	0	0		3	1	3	1	7	0	0	1	0	0	0	0	0	0	0
221	OlR_051065_rframe-3_ORF	probable 60s ribosomal protein l14	2	2	2	2	2	0	2	0	0	2	2	3	2	0	0		18	10	18	14	10	0	13	0	0	7	7	14	9	0	0
222	OlR_082177_rframe3_ORF	protein transport protein sec61 subunit alpha	2	2	1	2	2	0	2	1	1	1	2	2	2	2	2		18	17	10	16	19	0	8	14	14	10	7	7	5	12	9
223	OlR_011004_rframe3_ORF	proteasome subunit alpha type-4-1	2	2	2	2	1	1	1	1	1	1	2	2	2	2	1		43	41	34	39	23	6	22	9	13	25	11	13	19	6	10
224	OlR_077610_rframe-2_ORF	0	2	0	0	2	1	0	0	0	0	1	0	0	0	0	0		4	0	0	2	1	0	0	0	0	1	0	0	0	0	0
225	OlR_028506_rframe3_ORF	40s ribosomal protein s14	2	2	2	2	2	1	1	1	1	1	0	1	1	1	0		18	10	11	9	10	11	9	6	10	8	0	2	3	5	0
226	OlR_061583_rframe3_ORF	---NA---	2	3	0	1	2	1	2	1	1	3	0	0	0	0	0		3	4	0	1	2	4	6	2	3	8	0	0	0	0	0
227	OlR_138820_rframe3_ORF	40s ribosomal protein s21	2	2	2	2	2	2	2	2	2	1	2	2	2	2	2		15	6	9	6	5	6	6	6	6	3	9	10	13	14	7
228	OlR_079266_rframe-1_ORF	eukaryotic translation initiation factor 3 subunit k	2	1	2	0	2	1	2	2	0	2	0	0	2	2	2		4	3	5	0	3	5	5	4	0	4	0	0	5	4	2
229	OlR_143564_rframe2_ORF	glucan endo- -beta-glucosidase 2	1	1	1	1	1	1	1	1	1	1	0	0	0	0	0		13	19	14	15	15	6	9	6	17	14	0	0	0	0	0
230	OlR_115490_rframe1_ORF	arginine serine-rich-splicing factor rsp41	2	4	3	4	3	3	2	2	2	2	1	1	0	1	2		11	19	20	18	19	11	8	9	15	7	1	1	0	2	4
231	OlR_048844_rframe1_ORF	membrane steroid-binding protein 2	2	2	2	3	2	2	2	2	2	2	3	2	2	2	2		14	10	12	20	13	11	9	11	17	17	16	9	14	9	14
232	OlR_105624_rframe1_ORF	outer envelope pore protein 16- chloroplastic	2	2	3	2	2	2	3	2	2	2	0	0	0	0	0		9	11	10	11	5	10	7	6	6	8	0	0	0	0	0
233	OlR_060266_rframe-2_ORF	probable protein arginine n-methyltransferase 1	2	2	2	2	2	0	0	0	0	2	0	0	0	0	0		5	4	4	6	6	0	0	0	0	4	0	0	0	0	0
234	OlR_099668_rframe-3_ORF	tho complex subunit 4	2	2	0	1	3	1	1	1	0	1	0	0	2	0	0		6	7	0	5	10	3	3	2	0	2	0	0	3	0	0
235	OlR_042046_rframe2_ORF	sorting and assembly machinery component 50 homolog a	2	0	0	1	0	0	0	0	0	0	0	0	0	0	0		3	0	0	3	0	0	0	0	0	0	0	0	0	0	0
236	OlR_060868_rframe1_ORF	cdk5rap3-like protein	2	2	2	2	0	1	1	1	2	0	0	0	0	0	0		3	2	5	3	0	1	3	1	4	0	0	0	0	0	0
237	OlR_090982_rframe1_ORF	asparagine synthetase	2	3	3	1	2	0	1	0	1	1	0	0	0	0	0		3	5	3	2	4	0	2	0	1	3	0	0	0	0	0
238	OlR_025211_rframe1_ORF	histone-binding protein msi1 homolog	1	2	1	0	2	1	1	1	0	1	0	0	0	0	0		2	2	1	0	2	2	2	3	0	2	0	0	0	0	0
239	OlR_061962_rframe3_ORF	40s ribosomal protein s11-2	2	3	2	3	3	2	2	2	1	2	0	2	0	0	3		20	23	15	22	15	12	13	10	4	14	0	10	0	0	13
240	OlR_029537_rframe3_ORF	1-aminocyclopropane-1-carboxylate oxidase 1	2	2	0	1	3	0	0	0	0	0	0	0	0	0	0		3	6	0	1	7	0	0	0	0	0	0	0	0	0	0
241	OlR_008003_rframe-1_ORF	transcription factor btf3	1	1	1	1	0	1	2	1	1	2	1	0	0	1	1		6	4	1	6	0	2	5	2	5	5	1	0	0	3	2
242	OlR_082107_rframe1_ORF	guanine nucleotide-binding 3 homolog	2	0	0	1	1	0	0	0	0	0	2	0	0	0	0		7	0	0	1	1	0	0	0	0	0	2	0	0	0	0
243	OlR_033630_rframe-2_ORF	prefoldin subunit 6	2	2	3	2	2	1	2	2	0	1	0	1	0	0	0		4	6	6	4	4	3	6	6	0	2	0	1	0	0	0
244	OlR_074042_rframe2_ORF	cleavage and polyadenylation specificity factor subunit 5	2	2	2	2	2	2	2	1	2	1	0	0	0	2	2		11	17	12	11	5	15	10	8	8	8	0	0	0	5	4
245	OlR_020084_rframe3_ORF	methylmalonate-semialdehyde dehydrogenase	2	6	3	4	7	1	4	6	3	3	10	8	11	7	9		8	17	7	12	19	6	9	20	12	11	28	23	36	19	26
246	OlR_001830_rframe2_ORF	nadh-ubiquinone oxidoreductase chain 1	2	2	0	2	0	0	1	1	0	1	1	0	1	0	1		4	4	0	6	0	0	1	1	0	1	2	0	1	0	2
247	OlR_002781_rframe-3_ORF	delta-aminolevulinic acid chloroplastic	2	2	2	2	2	2	1	2	2	1	0	1	2	0	0		5	4	5	6	6	4	3	5	5	3	0	1	2	0	0
248	OlR_132760_rframe3_ORF	26s proteasome non-atpase regulatory subunit rpn12a	2	6	5	5	6	3	5	3	5	6	4	5	7	7	6		6	25	20	19	24	9	18	9	21	19	12	13	22	14	18
249	OlR_090161_rframe1_ORF	---NA---	2	1	2	2	2	2	2	2	1	2	2	2	2	2	2		10	3	4	6	6	8	8	6	3	4	9	10	10	13	10
250	OlR_070657_rframe-1_ORF	probable methionine--trna ligase	2	1	2	2	2	2	1	2	1	1	0	1	1	3	3		5	7	6	10	7	7	3	5	3	5	0	2	2	4	5
251	OlR_081280_rframe-1_ORF	3-oxoacyl-	2	3	3	2	3	1	1	3	1	1	2	3	2	3	6		9	14	11	8	9	2	4	6	5	4	4	4	4	9	13
252	OlR_058845_rframe-1_ORF	aldehyde dehydrogenase family 2 member mitochondrial	2	2	0	2	2	1	0	1	1	0	0	0	1	0	0		6	4	0	4	4	2	0	1	3	0	0	0	2	0	0
253	OlR_081109_rframe-3_ORF	---NA---	1	1	0	1	0	0	0	0	0	0	0	0	0	0	0		2	2	0	2	0	0	0	0	0	0	0	0	0	0	0
254	OlR_065933_rframe1_ORF	probable v-type proton atpase subunit d	2	2	1	2	2	1	2	2	2	2	2	2	1	1	2		2	6	3	3	5	2	4	6	4	5	7	4	4	3	5
255	OlR_121611_rframe-2_ORF	quinone oxidoreductase pig3	2	1	1	4	4	0	1	4	2	3	5	3	3	6	4		3	1	2	6	5	0	2	6	2	7	11	5	7	14	10
256	OlR_066661_rframe-1_ORF	dedicator of cytokinesis protein 8	2	4	2	4	4	2	2	1	1	2	1	1	0	1	1		8	19	6	16	14	3	3	3	7	7	1	1	0	1	2
257	OlR_060211_rframe-1_ORF	er membrane protein complex subunit 8 9 homolog	2	2	1	2	3	0	0	0	2	2	1	2	3	3	3		4	7	3	5	7	0	0	0	4	4	2	5	9	9	9
258	OlR_051048_rframe-1_ORF	aspartic proteinase oryzasin-1	2	2	2	2	3	2	2	2	2	3	0	0	0	0	0		7	7	6	8	6	6	8	9	11	13	0	0	0	0	0
259	OlR_131594_rframe3_ORF	intron-binding protein aquarius	2	0	2	2	0	1	2	1	1	0	0	0	1	0	0		6	0	3	2	0	1	2	1	2	0	0	0	1	0	0
260	OlR_082318_rframe-1_ORF	chd3-type chromatin-remodeling factor pickle	2	4	2	0	3	1	0	1	1	1	0	0	0	0	1		9	10	4	0	5	1	0	2	1	1	0	0	0	0	2
261	OlR_134170_rframe-2_ORF	threonine synthase chloroplastic	2	2	0	0	3	0	0	0	0	0	0	0	0	0	0		3	4	0	0	4	0	0	0	0	0	0	0	0	0	0
262	OlR_125750_rframe1_ORF	c-1-tetrahydrofolate cytoplasmic	2	2	3	2	2	4	2	4	3	4	2	3	3	3	2		12	15	15	29	28	16	8	14	15	24	7	8	10	11	9
263	OlR_005186_rframe2_ORF	protein aspartic protease in guard cell 1	2	0	1	0	0	2	1	1	1	2	0	0	0	0	0		2	0	1	0	0	4	3	3	1	4	0	0	0	0	0
264	OlR_059583_rframe2_ORF	aspartic proteinase nepenthesin-1	2	2	2	2	2	1	2	2	2	2	0	0	0	0	0		13	10	11	8	9	7	10	6	12	14	0	0	0	0	0
265	OlR_062456_rframe-1_ORF	aldehyde dehydrogenase family 3 member f1	2	2	1	1	1	0	1	0	0	0	0	0	0	0	0		5	5	1	3	2	0	2	0	0	0	0	0	0	0	0
266	OlR_004893_rframe-2_ORF	dihydrodipicolinate chloroplastic	2	0	0	0	2	0	0	0	0	0	0	0	0	0	0		4	0	0	0	7	0	0	0	0	0	0	0	0	0	0
267	OlR_017921_rframe3_ORF	glutelin type-b 1 contains	2	2	3	2	5	2	2	4	2	4	4	7	8	7	5		6	7	6	3	10	4	5	7	10	11	12	26	38	17	19
268	OlR_103163_rframe-1_ORF	---NA---	2	1	1	1	0	0	1	0	0	1	1	0	2	1	1		3	3	3	4	0	0	3	0	0	3	2	0	4	3	2
269	OlR_103830_rframe2_ORF	protein sec13 homolog	2	1	2	0	2	0	2	2	2	2	1	2	2	2	1		5	4	7	0	6	0	7	5	8	9	3	5	5	4	3
270	OlR_040708_rframe1_ORF	glutamate-1-semialdehyde - chloroplastic	2	1	1	2	2	0	0	0	0	0	1	0	2	2	1		3	1	3	2	2	0	0	0	0	0	1	0	3	5	3
271	OlR_060051_rframe2_ORF	subtilisin-like protease	2	2	1	1	2	2	2	1	2	3	2	3	3	3	2		2	3	1	3	3	4	5	3	6	6	8	11	8	11	6
272	OlR_004470_rframe1_ORF	elongation factor mitochondrial	2	2	2	3	2	2	1	1	2	2	0	0	2	2	2		5	5	8	13	8	7	4	3	13	10	0	0	6	4	7
273	OlR_002704_rframe-2_ORF	thump domain-containing protein 1 homolog	1	0	0	0	0	0	0	0	0	0	0	0	0	0	0		1	0	0	0	0	0	0	0	0	0	0	0	0	0	0
274	OlR_101778_rframe-2_ORF	adenylosuccinate lyase	2	4	3	3	4	4	0	0	2	3	2	4	3	3	2		4	11	9	7	11	5	0	0	4	5	4	5	5	5	6
275	OlR_069848_rframe-3_ORF	-dimethylmalate lyase	2	4	4	3	5	2	3	2	1	3	1	4	2	1	3		4	8	9	8	11	4	5	5	2	10	3	8	4	3	7
276	OlR_111039_rframe3_ORF	vacuolar proton atpase a3	2	0	0	0	0	0	0	0	0	0	6	7	5	7	6		15	0	0	0	0	0	0	0	0	0	16	28	19	24	16
277	OlR_005028_rframe-1_ORF	protein in2-1 homolog b	1	1	1	1	1	0	1	0	0	1	3	5	1	4	1		2	1	2	1	6	0	1	0	0	1	12	14	2	14	4
278	OlR_099192_rframe-3_ORF	coatomer subunit epsilon-1	2	3	0	1	3	2	4	1	0	4	0	3	4	2	2		6	8	0	2	12	10	11	1	0	11	0	9	12	4	8
279	OlR_009752_rframe-1_ORF	protein dek	2	4	3	4	6	0	1	0	0	0	0	0	0	0	0		4	10	8	9	13	0	2	0	0	0	0	0	0	0	0
280	OlR_062632_rframe2_ORF	histone-lysine n- h3 lysine-9 specific suvh1	2	0	1	2	2	0	1	0	1	1	0	0	0	0	0		3	0	2	2	2	0	3	0	1	1	0	0	0	0	0
281	OlR_079736_rframe-2_ORF	arginase	2	3	4	2	4	1	2	4	2	4	2	2	0	0	2		5	6	9	6	8	3	5	10	2	11	3	3	0	0	3
282	OlR_103320_rframe-2_ORF	hexokinase-6	2	0	0	3	0	0	0	0	0	0	2	1	0	2	2		2	0	0	5	0	0	0	0	0	0	2	2	0	2	4
283	OlR_073231_rframe-2_ORF	protein translation factor sui1 homolog	1	1	1	1	1	1	2	1	2	1	0	0	0	1	0		5	5	5	5	3	5	6	3	5	3	0	0	0	1	0
284	OlR_066522_rframe3_ORF	probable carboxylesterase 2	2	1	2	2	2	1	2	3	2	5	2	2	4	1	2		7	4	7	7	8	1	5	8	5	19	7	5	6	2	4
285	OlR_008740_rframe1_ORF	probable u6 snrna-associated sm-like protein lsm4	1	1	1	1	1	1	1	1	1	1	1	1	1	1	1		12	12	9	12	6	6	12	6	4	2	6	3	5	4	7
286	OlR_065092_rframe-1_ORF	fumarylacetoacetase	2	3	2	2	2	1	2	2	1	1	3	0	2	2	0		6	5	4	5	5	3	6	7	3	4	4	0	5	4	0
287	OlR_083721_rframe1_ORF	probable ornithine aminotransferase	2	4	5	6	5	3	3	0	2	3	2	0	2	3	4		5	6	14	18	18	13	9	0	3	12	4	0	2	5	6
288	OlR_063646_rframe-1_ORF	methionine aminopeptidase 1a	2	3	2	1	3	2	3	0	2	2	0	0	0	1	0		8	6	7	3	7	5	7	0	4	4	0	0	0	4	0
289	OlR_000660_rframe3_ORF	---NA---	2	0	0	0	0	0	0	0	0	2	0	0	0	0	0		3	0	0	0	0	0	0	0	0	2	0	0	0	0	0
290	OlR_058412_rframe-1_ORF	probable splicing factor 3a subunit 1	1	0	0	0	0	0	0	0	0	0	0	0	0	0	0		1	0	0	0	0	0	0	0	0	0	0	0	0	0	0
291	OlR_059913_rframe2_ORF	3-ketodihydrosphingosine reductase	2	0	2	0	2	0	0	0	0	0	0	0	0	0	0		15	0	8	0	6	0	0	0	0	0	0	0	0	0	0
292	OlR_125347_rframe-1_ORF	ferredoxin--nadp embryo chloroplastic	2	2	2	0	2	0	0	2	0	3	2	2	2	2	2		6	6	4	0	6	0	0	3	0	8	5	4	6	9	7
293	OlR_070184_rframe3_ORF	probable nucleoredoxin 1-2	2	2	1	1	2	1	2	3	2	4	3	2	4	4	1		5	6	3	1	3	4	7	8	12	18	7	12	15	13	3
294	OlR_065319_rframe2_ORF	gdsl esterase lipase cprd49	2	2	0	1	1	0	1	0	0	1	0	0	0	0	0		3	4	0	4	8	0	1	0	0	4	0	0	0	0	0
295	OlR_060049_rframe-3_ORF	ribonuclease p protein subunit p25-like protein	2	2	0	2	2	2	1	2	2	2	0	0	1	1	1		10	8	0	5	7	5	3	6	3	9	0	0	3	3	1
296	OlR_111833_rframe-1_ORF	tropinone reductase 1	1	1	0	0	0	1	1	1	1	1	0	0	0	0	0		3	2	0	0	0	2	3	3	1	3	0	0	0	0	0
297	OlR_061948_rframe-1_ORF	nadh--cytochrome b5 reductase 1	2	1	0	2	0	0	0	0	0	0	0	2	3	4	2		2	3	0	4	0	0	0	0	0	0	0	2	7	10	8
298	OlR_088560_rframe-2_ORF	ubiquitin-conjugating enzyme e2 5	2	4	3	3	3	1	3	4	3	3	1	0	0	3	3		3	14	11	7	8	1	7	15	5	7	1	0	0	4	4
299	OlR_105124_rframe-1_ORF	skp1-like protein 1b	1	2	2	2	2	1	1	1	1	1	0	0	1	1	0		5	9	9	9	8	6	10	6	9	4	0	0	2	1	0
300	OlR_107076_rframe1_ORF	valine--trna ligase	2	2	6	3	5	4	1	3	1	4	1	2	0	0	1		4	3	11	3	10	7	3	7	1	10	1	2	0	0	2
301	OlR_123805_rframe3_ORF	glyoxysomal fatty acid beta-oxidation multifunctional protein mfp-a includes	2	2	4	3	2	4	2	3	1	2	2	3	1	3	2		8	8	11	13	12	11	9	12	10	10	4	8	4	7	7
302	OlR_108436_rframe-3_ORF	pentatricopeptide repeat-containing protein at1g60770	2	3	1	0	1	1	0	0	1	1	0	0	0	1	0		5	4	3	0	3	1	0	0	3	3	0	0	0	1	0
303	OlR_119606_rframe1_ORF	protein disulfide isomerase-like 1-4	2	5	4	6	5	3	5	3	2	4	0	1	1	0	0		7	17	9	9	10	9	14	9	6	11	0	1	1	0	0
304	OlR_079938_rframe1_ORF	squamous cell carcinoma antigen recognized by t-cells 3	2	3	2	2	3	0	0	1	0	0	0	0	0	0	0		4	6	4	5	7	0	0	1	0	0	0	0	0	0	0
305	OlR_021758_rframe-1_ORF	vesicle-associated protein 1-2	2	0	1	0	1	1	1	0	0	0	1	1	0	1	0		2	0	3	0	2	1	1	0	0	0	3	2	0	2	0
306	OlR_073396_rframe1_ORF	---NA---	1	1	1	1	1	1	0	1	0	1	0	0	0	0	0		4	3	3	3	1	3	0	2	0	2	0	0	0	0	0
307	OlR_082607_rframe-2_ORF	dead-box atp-dependent rna helicase 6	2	0	0	0	3	0	0	0	0	0	0	0	0	0	0		2	0	0	0	4	0	0	0	0	0	0	0	0	0	0
308	OlR_076006_rframe3_ORF	---NA---	1	2	1	1	2	1	1	1	1	1	0	1	1	1	1		8	16	11	7	11	7	12	8	6	6	0	4	2	3	2
309	OlR_046260_rframe1_ORF	-trehalose-phosphate synthase	2	0	1	0	0	2	0	0	0	0	0	0	0	2	0		3	0	1	0	0	3	0	0	0	0	0	0	0	2	0
310	OlR_063201_rframe3_ORF	1-acyl-sn-glycerol-3-phosphate acyltransferase pls1	2	2	3	3	2	1	1	1	0	2	1	1	2	0	2		11	5	7	14	7	1	2	2	0	5	3	3	5	0	4
311	OlR_000506_rframe2_ORF	pentatricopeptide repeat-containing protein mitochondrial	2	1	0	1	6	0	1	0	2	3	0	0	0	0	0		3	2	0	7	13	0	2	0	2	5	0	0	0	0	0
312	OlR_081181_rframe-3_ORF	nucleolar and coiled-body phosphoprotein 1	2	0	0	3	1	0	0	0	0	0	0	0	0	0	0		8	0	0	6	1	0	0	0	0	0	0	0	0	0	0
313	OlR_113414_rframe3_ORF	protein fam203a	2	1	1	0	0	0	0	0	0	0	0	0	0	0	0		3	3	2	0	0	0	0	0	0	0	0	0	0	0	0
314	OlR_139273_rframe2_ORF	3 (2 ) -bisphosphate nucleotidase	2	2	2	2	2	2	3	1	1	2	0	2	1	0	1		3	5	8	4	7	4	6	3	3	6	0	2	2	0	1
315	OlR_003229_rframe-1_ORF	serine carboxypeptidase ii-2	1	0	0	1	0	1	1	0	1	0	4	5	5	5	5		1	0	0	1	0	2	2	0	1	0	39	29	40	25	30
316	OlR_058752_rframe2_ORF	---NA---	1	0	0	1	0	0	1	0	0	1	0	0	0	0	0		3	0	0	2	0	0	1	0	0	2	0	0	0	0	0
317	OlR_020486_rframe-2_ORF	vacuolar protein sorting-associated protein 2 homolog 1	1	1	0	1	1	0	1	2	1	1	0	1	1	2	1		3	2	0	2	4	0	5	4	3	3	0	2	3	6	3
318	OlR_017919_rframe-1_ORF	snw domain-containing protein 1	2	1	1	1	2	0	0	0	0	0	0	0	0	1	0		3	4	2	2	6	0	0	0	0	0	0	0	0	2	0
319	OlR_035419_rframe-2_ORF	phagocytic receptor 1a	2	1	1	1	1	0	0	1	1	1	0	1	1	1	1		13	5	6	15	6	0	0	5	7	4	0	4	16	9	6
320	OlR_070513_rframe2_ORF	protein chloroplastic	2	11	9	7	11	3	4	4	5	4	4	3	2	2	2		5	25	19	12	24	5	6	5	9	7	6	5	5	2	4
321	OlR_077354_rframe-1_ORF	probable exocyst complex component 6	2	1	0	1	1	0	2	1	0	0	0	0	0	0	0		4	2	0	2	3	0	7	4	0	0	0	0	0	0	0
322	OlR_003202_rframe2_ORF	---NA---	2	1	0	0	0	1	2	0	2	1	0	0	2	2	3		3	3	0	0	0	2	2	0	4	2	0	0	4	6	3
323	OlR_114565_rframe2_ORF	protein disulfide isomerase-like 5-2	1	1	1	2	2	2	0	2	2	2	2	2	1	1	2		4	2	6	6	8	7	0	7	7	7	6	6	5	3	4
324	OlR_142891_rframe1_ORF	---NA---	1	4	1	3	1	0	1	1	2	2	0	0	0	0	0		1	5	1	6	3	0	3	3	4	4	0	0	0	0	0
325	OlR_134203_rframe3_ORF	phytochrome b	1	1	0	0	0	0	0	1	0	2	1	1	0	0	0		2	2	0	0	0	0	0	1	0	2	1	2	0	0	0
326	OlR_054690_rframe3_ORF	n-alpha-acetyltransferase auxiliary subunit	1	0	1	3	0	0	0	0	0	0	0	0	0	0	0		3	0	1	5	0	0	0	0	0	0	0	0	0	0	0
327	OlR_028258_rframe3_ORF	7-dehydrocholesterol reductase	1	1	1	1	1	0	0	0	0	0	0	0	1	0	1		3	1	1	2	1	0	0	0	0	0	0	0	1	0	2
328	OlR_133157_rframe-1_ORF	nuclear pore complex protein nup54	2	2	0	2	2	2	2	2	3	2	0	0	0	0	0		2	6	0	2	3	3	3	3	5	3	0	0	0	0	0
329	OlR_059005_rframe3_ORF	---NA---	1	1	1	1	1	1	1	0	0	0	0	0	0	1	0		7	3	5	7	6	3	2	0	0	0	0	0	0	2	0
330	OlR_100823_rframe-1_ORF	defensin-like protein p322	1	1	2	1	1	2	2	1	1	1	0	0	0	0	0		4	3	4	2	3	2	8	2	3	3	0	0	0	0	0
331	OlR_066253_rframe2_ORF	pentatricopeptide repeat-containing protein at2g37230	2	3	2	0	2	2	0	0	0	0	0	0	0	0	0		5	5	5	0	4	4	0	0	0	0	0	0	0	0	0
332	OlR_068768_rframe-1_ORF	probable rrna-processing protein ebp2 homolog	1	1	0	0	0	0	0	0	0	0	0	0	0	0	0		1	1	0	0	0	0	0	0	0	0	0	0	0	0	0
333	OlR_065372_rframe-2_ORF	chaperone protein	1	4	3	2	0	0	0	0	3	3	0	0	1	1	0		1	4	6	3	0	0	0	0	8	9	0	0	1	2	0
334	OlR_038110_rframe2_ORF	26s protease regulatory subunit 7 homolog	1	0	0	0	0	1	1	0	0	0	0	0	0	0	0		1	0	0	0	0	1	2	0	0	0	0	0	0	0	0
335	OlR_066908_rframe-3_ORF	histone-lysine n- h3 lysine-9 specific suvh3	2	2	0	0	0	0	0	0	0	0	0	0	0	1	0		2	3	0	0	0	0	0	0	0	0	0	0	0	1	0
336	OlR_068797_rframe-1_ORF	abc transporter b family member 4	2	2	2	2	2	2	2	2	2	2	0	0	0	0	0		17	13	15	21	16	19	12	14	13	19	0	0	0	0	0
337	OlR_095157_rframe1_ORF	---NA---	1	1	2	0	1	0	0	1	2	2	0	0	1	0	1		3	2	4	0	3	0	0	2	5	5	0	0	1	0	1
338	OlR_036695_rframe2_ORF	cysteine proteinase 1	1	1	1	1	0	0	0	0	0	0	1	1	1	1	1		3	3	4	3	0	0	0	0	0	0	8	11	8	9	14
339	OlR_065838_rframe1_ORF	3-phosphoshikimate 1- chloroplastic	1	0	1	0	1	0	1	0	0	4	2	2	4	3	3		1	0	2	0	1	0	3	0	0	6	2	5	8	7	6
340	OlR_069858_rframe1_ORF	probable sucrose-phosphate synthase 4	2	3	1	2	3	2	1	1	2	2	0	3	1	3	0		4	6	2	4	6	5	4	5	5	6	0	5	3	5	0
341	OlR_005682_rframe-2_ORF	peptidyl-prolyl cis-trans isomerase cyp20- chloroplastic	1	0	0	0	1	0	1	1	0	1	0	0	0	0	0		2	0	0	0	4	0	2	2	0	2	0	0	0	0	0
342	OlR_111143_rframe-2_ORF	---NA---	2	2	1	2	2	1	2	2	2	2	1	0	1	2	1		5	5	1	4	5	3	5	6	3	7	1	0	1	2	1
343	OlR_009968_rframe3_ORF	---NA---	1	2	1	2	1	1	1	0	2	1	0	3	2	2	1		4	8	4	5	3	4	4	0	4	4	0	4	4	5	3
344	OlR_001264_rframe2_ORF	protein sgt1 homolog	1	1	1	1	0	0	0	0	0	1	0	1	0	0	0		2	1	1	1	0	0	0	0	0	1	0	1	0	0	0
345	OlR_059369_rframe-2_ORF	probable glutathione s-transferase gstf2	1	2	2	2	2	1	3	2	1	3	4	4	4	4	4		3	8	7	6	7	3	8	10	5	11	27	29	22	28	33
346	OlR_098812_rframe-3_ORF	---NA---	1	0	0	1	0	0	0	0	0	0	1	0	0	0	0		1	0	0	2	0	0	0	0	0	0	1	0	0	0	0
347	OlR_134620_rframe2_ORF	---NA---	1	1	1	1	1	1	1	1	1	1	0	0	0	0	0		3	3	3	5	3	3	3	2	1	2	0	0	0	0	0
348	OlR_004858_rframe-1_ORF	t-complex protein 1 subunit zeta	1	1	0	0	0	1	1	0	1	0	0	0	0	1	1		3	1	0	0	0	3	2	0	1	0	0	0	0	1	1
349	OlR_020190_rframe-1_ORF	phd finger protein alfin-like 9	1	1	0	0	0	1	1	0	0	0	0	0	0	0	0		1	1	0	0	0	6	1	0	0	0	0	0	0	0	0
350	OlR_062375_rframe-3_ORF	serine threonine-protein phosphatase 2a activator	1	0	1	1	1	1	1	1	0	1	0	0	0	0	0		1	0	1	1	3	1	2	1	0	2	0	0	0	0	0
351	OlR_032240_rframe-3_ORF	transcription elongation factor spt5 homolog 1	2	0	0	0	1	0	0	0	0	0	0	0	0	0	0		2	0	0	0	1	0	0	0	0	0	0	0	0	0	0
352	OlR_091923_rframe3_ORF	phospholipase a-2-activating protein	1	0	0	1	2	0	1	0	0	0	0	0	0	0	0		1	0	0	1	2	0	1	0	0	0	0	0	0	0	0
353	OlR_058345_rframe1_ORF	soluble inorganic pyrophosphatase	1	2	2	1	1	1	2	1	2	3	1	1	1	1	2		7	8	9	6	7	4	8	3	9	10	3	3	4	4	8
354	OlR_062503_rframe-3_ORF	ubiquinone biosynthesis protein mitochondrial	1	1	1	1	1	1	1	1	1	2	1	1	0	1	1		3	2	3	2	4	4	4	4	5	4	2	3	0	3	4
355	OlR_109890_rframe-3_ORF	e3 ubiquitin-protein ligase upl3	2	2	0	2	2	0	0	0	0	0	0	0	0	0	0		3	2	0	5	4	0	0	0	0	0	0	0	0	0	0
356	OlR_063022_rframe-2_ORF	bifunctional protein includes	1	2	2	1	4	1	1	1	1	3	0	0	0	0	0		2	4	4	2	9	1	1	3	3	7	0	0	0	0	0
357	OlR_127017_rframe-3_ORF	monocopper oxidase-like protein sku5	1	0	0	0	0	1	0	1	0	0	0	0	0	0	0		1	0	0	0	0	1	0	1	0	0	0	0	0	0	0
358	OlR_064584_rframe-1_ORF	aminopeptidase n	2	3	2	4	3	2	3	0	3	4	2	1	2	2	1		4	7	4	7	5	3	9	0	6	12	3	1	5	5	3
359	OlR_107235_rframe1_ORF	beta-glucosidase 30	1	1	2	1	1	3	2	2	2	3	1	2	1	1	3		4	3	4	6	6	11	10	7	14	14	3	5	4	3	9
360	OlR_068679_rframe3_ORF	cysteine-rich repeat secretory protein 55	1	0	0	0	0	0	0	0	0	0	6	6	6	5	6		1	0	0	0	0	0	0	0	0	0	27	29	21	16	42
361	OlR_070638_rframe3_ORF	squamosa promoter-binding-like protein 15	2	0	0	0	0	2	0	0	0	0	0	0	0	0	0		2	0	0	0	0	2	0	0	0	0	0	0	0	0	0
362	OlR_040069_rframe2_ORF	e3 ufm1-protein ligase 1 homolog	1	0	0	0	0	0	0	0	0	0	0	0	0	0	0		1	0	0	0	0	0	0	0	0	0	0	0	0	0	0
363	OlR_041653_rframe-1_ORF	protein sec13 homolog	1	2	2	2	2	1	1	2	2	2	0	0	0	2	0		3	7	5	4	4	1	3	4	5	4	0	0	0	3	0
364	OlR_010185_rframe-1_ORF	Uncharacterized protein YlbA	1	0	1	1	1	0	0	0	0	0	0	1	0	0	0		1	0	1	4	2	0	0	0	0	0	0	1	0	0	0
365	OlR_076393_rframe1_ORF	12-oxophytodienoate reductase 11	1	1	1	0	1	0	0	2	1	2	0	0	1	0	0		2	2	2	0	2	0	0	2	1	3	0	0	1	0	0
366	OlR_061370_rframe-3_ORF	s-formylglutathione hydrolase	1	1	1	1	2	3	1	1	1	2	1	1	2	1	1		6	6	9	6	4	10	11	12	7	7	3	3	9	3	3
367	OlR_063569_rframe1_ORF	methylthioribose-1-phosphate isomerase	1	1	1	0	2	0	1	1	0	0	1	1	1	1	1		2	2	2	0	6	0	2	1	0	0	1	1	2	3	1
368	OlR_059142_rframe-1_ORF	beta-xylosidase alpha-l-arabinofuranosidase 2	1	0	1	1	1	0	1	1	1	1	1	1	0	1	0		4	0	3	3	4	0	3	8	2	6	1	1	0	2	0
369	OlR_058712_rframe3_ORF	probable calcium-binding protein cml13	1	1	0	0	1	0	0	1	0	0	0	0	0	0	0		1	1	0	0	2	0	0	3	0	0	0	0	0	0	0
370	OlR_140854_rframe-3_ORF	bifunctional 3-dehydroquinate dehydratase shikimate chloroplastic	1	1	0	0	0	1	0	0	0	0	2	1	0	1	2		1	2	0	0	0	4	0	0	0	0	4	2	0	1	5
371	OlR_063025_rframe2_ORF	probable cytosolic iron-sulfur protein assembly protein	1	1	1	1	1	1	0	1	1	1	1	1	1	1	1		6	6	8	5	6	2	0	6	6	8	5	6	6	3	3
372	OlR_073464_rframe3_ORF	bifunctional aspartokinase homoserine dehydrogenase chloroplastic	1	0	0	0	0	0	0	0	0	0	0	0	0	1	0		1	0	0	0	0	0	0	0	0	0	0	0	0	1	0
373	OlR_071879_rframe3_ORF	---NA---	1	1	2	1	1	0	1	0	1	1	0	0	0	0	0		1	1	4	1	3	0	2	0	3	2	0	0	0	0	0
374	OlR_063096_rframe2_ORF	mitogen-activated protein kinase 6	1	1	1	1	1	1	1	1	1	1	1	1	1	1	1		4	6	2	4	3	3	4	2	2	6	1	3	4	1	2
375	OlR_142446_rframe-3_ORF	pollen-specific protein sf3	1	1	1	1	1	1	1	1	1	1	0	0	0	0	0		3	6	4	5	5	3	3	3	4	3	0	0	0	0	0
376	OlR_107044_rframe-1_ORF	probable calcium-binding protein cml49	1	0	0	1	0	0	1	1	1	0	0	1	0	1	1		2	0	0	3	0	0	1	2	2	0	0	3	0	3	3
377	OlR_065338_rframe2_ORF	pentatricopeptide repeat-containing protein mitochondrial	1	3	3	2	2	0	0	0	1	2	0	0	0	0	0		2	6	6	3	5	0	0	0	1	3	0	0	0	0	0
378	OlR_079079_rframe2_ORF	u-box domain-containing protein 72	1	0	0	1	2	0	0	0	0	0	0	0	0	0	0		4	0	0	4	7	0	0	0	0	0	0	0	0	0	0
379	OlR_010364_rframe-3_ORF	probable 6-phosphogluconolactonase chloroplastic	1	2	1	3	2	0	2	0	3	2	2	2	3	4	2		3	6	3	6	5	0	3	0	5	7	5	4	6	9	4
380	OlR_078017_rframe2_ORF	---NA---	1	2	0	0	1	0	0	0	0	0	0	0	0	0	0		3	3	0	0	2	0	0	0	0	0	0	0	0	0	0
381	OlR_117861_rframe-2_ORF	5 -amp-activated protein kinase subunit gamma-3	1	2	2	2	0	0	0	1	0	0	0	0	0	0	0		2	3	5	4	0	0	0	1	0	0	0	0	0	0	0
382	OlR_005846_rframe1_ORF	rna-binding protein 34	1	1	0	1	1	0	0	0	0	0	0	0	0	0	0		3	5	0	3	3	0	0	0	0	0	0	0	0	0	0
383	OlR_130194_rframe3_ORF	---NA---	1	1	1	1	0	0	1	1	0	1	0	0	1	0	0		2	6	4	5	0	0	4	2	0	2	0	0	1	0	0
384	OlR_122623_rframe1_ORF	alanine aminotransferase 2	1	0	0	1	2	0	1	0	1	0	0	1	0	1	0		1	0	0	2	2	0	2	0	1	0	0	1	0	1	0
385	OlR_067467_rframe1_ORF	---NA---	1	4	3	3	4	2	5	7	4	6	0	0	2	4	1		2	7	5	4	5	7	11	18	10	16	0	0	4	5	1
386	OlR_001627_rframe3_ORF	alanine--trna ligase	1	3	3	1	3	0	1	1	2	3	2	2	2	3	1		3	8	7	3	9	0	1	2	4	7	5	3	3	8	1
387	OlR_103351_rframe2_ORF	beta-galactosidase	1	0	0	0	0	0	0	0	1	0	0	0	0	0	0		2	0	0	0	0	0	0	0	1	0	0	0	0	0	0
388	OlR_105397_rframe3_ORF	l-galactose dehydrogenase	1	1	0	1	1	0	0	0	1	1	0	0	1	0	0		3	3	0	3	6	0	0	0	7	6	0	0	3	0	0
389	OlR_129909_rframe2_ORF	mannose-p-dolichol utilization defect 1 protein homolog 2	1	0	1	1	1	0	0	1	0	0	1	1	0	0	1		1	0	2	5	2	0	0	1	0	0	1	4	0	0	2
390	OlR_057850_rframe3_ORF	ribonuclease p protein subunit p25-like protein	1	3	3	2	3	0	2	2	1	3	0	0	0	0	0		3	5	5	5	3	0	7	2	3	3	0	0	0	0	0
391	OlR_143207_rframe1_ORF	Uncharacterized protein At1g32220, chloroplastic;	1	1	2	3	2	1	1	1	2	2	3	3	3	3	3		6	7	7	13	7	9	5	7	10	10	6	5	8	8	7
392	OlR_103658_rframe3_ORF	---NA---	1	2	2	2	2	1	1	1	1	1	0	0	0	1	0		7	11	10	6	10	5	8	6	3	5	0	0	0	3	0
393	OlR_002347_rframe3_ORF	glycylpeptide n-tetradecanoyltransferase 1	1	1	1	1	1	0	0	1	1	1	1	0	1	0	1		3	3	4	6	10	0	0	1	2	2	1	0	2	0	2
394	OlR_072784_rframe1_ORF	Uncharacterized protein At5g01610	1	2	1	1	2	2	3	3	2	3	0	0	0	0	0		4	7	4	1	5	27	32	24	17	26	0	0	0	0	0
395	OlR_065709_rframe1_ORF	triosephosphate cytosolic	1	3	1	2	2	0	2	4	3	2	4	4	4	5	4		2	5	2	5	3	0	8	6	6	6	15	18	21	15	19
396	OlR_001880_rframe-2_ORF	dna topoisomerase 2	1	2	1	1	1	0	0	0	1	0	0	0	0	0	0		2	2	3	3	2	0	0	0	1	0	0	0	0	0	0
397	OlR_002442_rframe-3_ORF	phosphatidylinositol -trisphosphate 3-phosphatase and dual-specificity protein phosphatase pten	1	1	0	0	0	0	1	0	1	0	0	0	0	0	0		4	1	0	0	0	0	2	0	1	0	0	0	0	0	0
398	OlR_004089_rframe2_ORF	nucleolar protein 56	1	0	0	1	0	0	0	0	0	0	0	0	0	0	0		3	0	0	3	0	0	0	0	0	0	0	0	0	0	0
399	OlR_024138_rframe1_ORF	upf0202 protein at1g10490	1	0	1	1	1	1	0	0	1	0	0	0	0	0	0		1	0	4	3	4	3	0	0	4	0	0	0	0	0	0
400	OlR_011350_rframe-2_ORF	---NA---	1	1	1	1	1	1	1	2	1	1	1	0	1	1	1		6	8	8	6	7	3	7	5	8	5	3	0	4	3	4
401	OlR_013872_rframe-2_ORF	uba and ubx domain-containing protein at4g15410	1	0	0	0	2	0	0	0	0	0	0	0	0	0	0		1	0	0	0	5	0	0	0	0	0	0	0	0	0	0
402	OlR_094211_rframe-2_ORF	daz-associated protein 1	1	2	2	1	0	0	0	1	0	1	0	0	0	1	0		1	5	4	2	0	0	0	1	0	3	0	0	0	1	0
403	OlR_131192_rframe1_ORF	cop9 signalosome complex subunit 7	1	3	3	2	2	2	2	0	1	3	0	0	0	0	0		1	8	6	4	4	3	6	0	2	8	0	0	0	0	0
404	OlR_073855_rframe1_ORF	60s ribosomal protein l8	1	1	1	1	1	2	2	1	1	1	1	1	1	1	1		17	17	14	21	15	19	19	6	14	15	3	3	7	9	9
405	OlR_043323_rframe-3_ORF	40s ribosomal protein s12	1	2	2	2	1	1	2	2	1	1	0	0	1	1	0		4	9	9	7	2	4	6	5	2	2	0	0	4	3	0
406	OlR_059377_rframe1_ORF	trafficking protein particle complex subunit 2	1	0	2	0	0	0	0	1	0	1	0	0	0	1	1		2	0	4	0	0	0	0	3	0	3	0	0	0	1	1
407	OlR_098206_rframe1_ORF	phytochrome a	1	1	1	1	1	0	1	1	2	1	0	0	0	0	0		8	2	5	5	3	0	1	9	5	4	0	0	0	0	0
408	OlR_076899_rframe1_ORF	abc transporter g family member 3	1	0	0	0	0	0	0	0	0	0	0	0	0	0	0		1	0	0	0	0	0	0	0	0	0	0	0	0	0	0
409	OlR_084968_rframe-1_ORF	protease 2	1	2	1	1	1	0	0	1	1	1	2	2	1	1	1		2	6	2	2	1	0	0	1	1	3	3	3	2	1	1
410	OlR_062214_rframe-1_ORF	---NA---	1	2	2	0	0	0	1	2	1	0	0	0	0	0	0		1	3	2	0	0	0	1	3	1	0	0	0	0	0	0
411	OlR_074584_rframe1_ORF	probable inactive receptor kinase rlk902	1	2	1	2	3	0	1	2	1	1	0	0	0	0	0		3	8	3	8	10	0	3	2	1	1	0	0	0	0	0
412	OlR_045222_rframe-2_ORF	serine threonine-protein phosphatase pp1-alpha	1	2	1	1	0	0	0	0	0	1	0	0	0	0	0		2	2	1	2	0	0	0	0	0	3	0	0	0	0	0
413	OlR_059049_rframe-2_ORF	protein tas	1	0	0	0	0	0	0	0	0	0	0	0	0	0	0		1	0	0	0	0	0	0	0	0	0	0	0	0	0	0
414	OlR_143062_rframe-1_ORF	retinoblastoma-binding protein 5	1	0	0	0	0	0	0	0	0	0	0	0	0	0	0		2	0	0	0	0	0	0	0	0	0	0	0	0	0	0
415	OlR_002276_rframe-3_ORF	macrophage migration inhibitory factor homolog	1	3	2	2	2	2	2	1	1	1	1	2	1	1	2		5	6	5	2	4	4	8	2	3	2	6	4	3	3	7
416	OlR_113744_rframe3_ORF	beta-glucan endohydrolase	1	1	1	1	1	1	1	1	1	2	0	0	0	0	0		3	3	1	3	1	2	7	3	4	3	0	0	0	0	0
417	OlR_076937_rframe-3_ORF	---NA---	1	5	0	1	4	0	0	1	0	0	0	0	0	0	0		1	6	0	1	6	0	0	1	0	0	0	0	0	0	0
418	OlR_075406_rframe2_ORF	replication factor c subunit 2	1	2	2	2	2	1	0	1	2	1	0	0	1	0	0		3	6	4	5	4	3	0	1	6	3	0	0	2	0	0
419	OlR_082192_rframe-3_ORF	---NA---	1	0	0	0	0	0	0	0	0	0	0	0	0	0	0		1	0	0	0	0	0	0	0	0	0	0	0	0	0	0
420	OlR_002586_rframe-1_ORF	midasin	1	0	0	0	0	0	0	0	0	0	0	0	0	0	0		3	0	0	0	0	0	0	0	0	0	0	0	0	0	0
421	OlR_058013_rframe2_ORF	---NA---	1	1	0	1	0	1	0	0	0	1	0	0	0	0	0		2	3	0	3	0	3	0	0	0	3	0	0	0	0	0
422	OlR_080325_rframe-3_ORF	nuclear migration protein nudc	1	5	3	1	2	3	0	2	1	2	0	0	0	0	0		3	12	7	1	6	15	0	2	4	5	0	0	0	0	0
423	OlR_001299_rframe-3_ORF	probable prefoldin subunit 4	1	3	3	3	3	3	2	2	2	2	0	0	0	0	0		3	14	9	10	10	12	6	6	4	5	0	0	0	0	0
424	OlR_050093_rframe1_ORF	histidine--trna ligase	1	2	2	0	3	0	0	2	2	2	0	0	0	0	0		1	3	2	0	5	0	0	4	2	2	0	0	0	0	0
425	OlR_109120_rframe3_ORF	probable inactive receptor kinase at1g48480	1	0	1	1	0	0	0	0	0	0	0	0	0	0	0		1	0	1	1	0	0	0	0	0	0	0	0	0	0	0
426	OlR_105448_rframe-3_ORF	probable mitochondrial saccharopine dehydrogenase-like oxidoreductase at5g39410	1	0	0	0	2	0	0	0	0	0	1	0	0	0	0		1	0	0	0	2	0	0	0	0	0	1	0	0	0	0
427	OlR_005928_rframe1_ORF	superoxide dismutase	1	1	2	1	2	2	2	1	1	1	2	2	2	2	2		3	4	6	6	4	6	5	5	2	2	7	7	8	8	11
428	OlR_079481_rframe-3_ORF	nicalin	1	0	0	0	0	0	0	0	2	0	0	0	0	0	1		1	0	0	0	0	0	0	0	5	0	0	0	0	0	2
429	OlR_062644_rframe3_ORF	l-3-cyanoalanine synthase mitochondrial	1	0	0	2	1	1	2	0	1	0	5	6	7	6	3		2	0	0	4	2	1	2	0	1	0	15	15	17	24	13
430	OlR_059549_rframe2_ORF	peroxisomal membrane protein pmp22	1	1	1	1	1	0	1	0	1	1	0	0	1	1	1		2	3	2	4	2	0	1	0	1	1	0	0	2	3	1
431	OlR_095235_rframe2_ORF	transmembrane protein 18	1	0	1	1	0	0	0	0	0	0	0	1	0	0	0		6	0	3	7	0	0	0	0	0	0	0	2	0	0	0
432	OlR_032032_rframe-2_ORF	glutaredoxin	1	0	1	2	1	0	0	0	0	2	0	0	0	0	0		1	0	1	3	1	0	0	0	0	2	0	0	0	0	0
433	OlR_054640_rframe3_ORF	bifunctional aspartokinase homoserine dehydrogenase chloroplastic	1	1	1	1	1	1	1	1	1	1	0	0	0	0	0		2	3	3	4	3	2	2	3	2	3	0	0	0	0	0
434	OlR_067337_rframe-3_ORF	abc transporter i family member chloroplastic	1	1	0	1	1	0	1	0	1	0	0	0	1	1	0		1	1	0	1	1	0	1	0	3	0	0	0	1	1	0
435	OlR_027857_rframe-1_ORF	ribonucleoside-diphosphate reductase large subunit	1	2	1	3	1	0	1	0	0	1	0	0	0	0	0		3	6	3	5	3	0	2	0	0	1	0	0	0	0	0
436	OlR_085133_rframe-3_ORF	probable leucine-rich repeat receptor-like protein kinase at1g68400	1	0	0	0	0	0	0	0	0	0	0	0	0	0	0		1	0	0	0	0	0	0	0	0	0	0	0	0	0	0
437	OlR_081640_rframe2_ORF	60s ribosomal protein mitochondrial	1	1	0	0	1	0	1	0	0	1	0	0	0	0	0		3	3	0	0	3	0	3	0	0	1	0	0	0	0	0
438	OlR_000171_rframe1_ORF	---NA---	1	1	1	1	1	0	0	0	0	0	0	0	0	0	0		1	2	1	2	3	0	0	0	0	0	0	0	0	0	0
439	OlR_069116_rframe-2_ORF	membrane steroid-binding protein 2	1	1	1	1	1	1	1	1	1	1	2	0	1	1	2		2	7	2	4	2	3	3	3	6	4	2	0	5	5	6
440	OlR_128852_rframe1_ORF	atp-dependent -nad h-hydrate dehydratase	1	0	0	0	0	0	1	1	1	1	0	0	0	0	0		1	0	0	0	0	0	1	1	1	1	0	0	0	0	0
441	OlR_142549_rframe2_ORF	xylulose kinase	1	2	2	2	2	1	0	2	4	3	0	2	2	2	2		2	5	6	5	5	3	0	4	8	7	0	3	4	4	4
442	OlR_069650_rframe1_ORF	probable sugar phosphate phosphate translocator at3g11320	1	0	0	0	0	0	0	0	0	0	0	0	0	0	0		2	0	0	0	0	0	0	0	0	0	0	0	0	0	0
443	OlR_085666_rframe-1_ORF	---NA---	1	1	0	1	0	0	1	0	0	1	0	0	0	0	0		1	1	0	1	0	0	1	0	0	1	0	0	0	0	0
444	OlR_126889_rframe3_ORF	histone h1	1	1	0	2	0	0	0	0	0	0	0	0	0	0	0		1	3	0	4	0	0	0	0	0	0	0	0	0	0	0
445	OlR_080520_rframe-2_ORF	proton pump-interactor 1	1	0	0	2	0	0	0	0	0	0	0	0	0	0	0		2	0	0	3	0	0	0	0	0	0	0	0	0	0	0
446	OlR_059862_rframe1_ORF	---NA---	1	0	0	0	0	0	0	0	0	0	0	0	0	0	0		1	0	0	0	0	0	0	0	0	0	0	0	0	0	0
447	OlR_027887_rframe2_ORF	atp-dependent clp protease proteolytic subunit-related protein chloroplastic	1	1	1	1	1	1	1	1	0	1	0	0	1	0	1		5	4	3	3	4	4	3	3	0	1	0	0	1	0	3
448	OlR_049627_rframe-1_ORF	s-adenosylmethionine synthase 2	1	1	1	1	1	1	1	1	1	1	1	1	1	1	1		8	12	10	6	12	4	13	15	18	15	6	7	8	6	5
449	OlR_101392_rframe-1_ORF	pentatricopeptide repeat-containing protein mitochondrial	1	2	2	2	2	2	2	1	3	2	0	1	1	1	1		4	5	6	6	7	4	6	3	6	6	0	3	4	2	3
450	OlR_066983_rframe-3_ORF	---NA---	1	0	0	0	1	0	1	0	0	0	0	0	0	0	0		1	0	0	0	2	0	1	0	0	0	0	0	0	0	0
451	OlR_141535_rframe-1_ORF	ubiquitin carboxyl-terminal hydrolase 23	1	1	0	1	1	1	1	1	0	1	1	1	1	1	1		2	1	0	1	2	4	4	2	0	2	1	2	5	3	3
452	OlR_046540_rframe-3_ORF	---NA---	1	1	1	1	1	0	0	0	0	0	0	0	0	0	0		2	2	3	3	3	0	0	0	0	0	0	0	0	0	0
453	OlR_065687_rframe-3_ORF	---NA---	1	1	0	1	1	0	0	0	1	0	0	1	1	1	0		1	3	0	3	3	0	0	0	3	0	0	1	3	1	0
454	OlR_009773_rframe2_ORF	---NA---	1	1	0	0	1	0	1	0	0	1	0	1	1	1	1		4	5	0	0	4	0	2	0	0	3	0	1	2	6	3
455	OlR_064831_rframe3_ORF	---NA---	1	0	0	0	0	0	0	0	0	0	0	0	0	0	0		1	0	0	0	0	0	0	0	0	0	0	0	0	0	0
456	OlR_027953_rframe-1_ORF	---NA---	1	1	1	1	2	1	1	1	1	2	0	0	1	0	0		3	3	1	2	4	3	3	3	3	4	0	0	2	0	0
457	OlR_042993_rframe-3_ORF	---NA---	1	0	0	0	0	0	0	0	0	0	0	2	0	2	1		2	0	0	0	0	0	0	0	0	0	0	2	0	4	2
458	OlR_008655_rframe3_ORF	probable dna primase large subunit	1	0	0	0	0	0	0	0	0	0	0	0	0	0	0		1	0	0	0	0	0	0	0	0	0	0	0	0	0	0
459	OlR_059469_rframe-2_ORF	germin-like protein 5-1	1	1	0	0	0	1	0	1	0	1	0	0	0	0	0		1	1	0	0	0	2	0	1	0	2	0	0	0	0	0
460	OlR_007086_rframe3_ORF	small copii coat gtpase sar1	1	1	1	1	1	1	1	1	1	1	1	1	1	1	1		9	5	12	9	13	7	12	11	14	10	5	7	6	4	4
461	OlR_065805_rframe3_ORF	calcium-dependent protein kinase isoform 2	1	0	0	0	0	0	0	1	0	0	0	0	0	2	0		1	0	0	0	0	0	0	2	0	0	0	0	0	2	0
462	OlR_001167_rframe-1_ORF	casein kinase ii subunit alpha-1	1	0	0	0	1	0	0	1	0	1	0	0	0	0	0		3	0	0	0	3	0	0	1	0	3	0	0	0	0	0
463	OlR_120405_rframe2_ORF	dr1-associated corepressor	1	1	0	0	1	0	0	0	0	0	0	0	0	0	0		1	2	0	0	2	0	0	0	0	0	0	0	0	0	0
464	OlR_014249_rframe1_ORF	er membrane protein complex subunit 7 homolog	1	1	0	0	0	0	0	0	0	0	1	1	1	1	1		3	3	0	0	0	0	0	0	0	0	2	4	2	3	3
465	OlR_121039_rframe1_ORF	acyl- dehydrogenase family member 10	1	1	0	2	1	0	0	1	1	1	2	1	1	2	2		1	1	0	4	1	0	0	1	1	2	5	3	3	6	2
466	OlR_063181_rframe-3_ORF	fasciclin-like arabinogalactan protein 1	1	2	1	2	1	2	2	1	1	2	0	0	0	0	0		3	5	1	5	2	10	13	5	5	13	0	0	0	0	0
467	OlR_087007_rframe3_ORF	replication factor c subunit 5	1	0	0	0	0	0	0	0	0	0	0	0	0	0	0		3	0	0	0	0	0	0	0	0	0	0	0	0	0	0
468	OlR_097367_rframe-1_ORF	atp-dependent clp protease proteolytic subunit	1	1	1	1	1	0	0	0	0	0	0	0	1	0	0		5	6	7	4	1	0	0	0	0	0	0	0	1	0	0
469	OlR_095498_rframe3_ORF	50s ribosomal protein l9	1	3	0	2	4	2	3	1	0	2	0	0	0	0	0		4	4	0	3	6	5	7	3	0	4	0	0	0	0	0
470	OlR_000057_rframe-2_ORF	dynamin-related protein 12a	1	1	1	1	1	0	1	1	0	1	0	0	1	1	0		2	3	3	2	3	0	3	3	0	1	0	0	1	3	0
471	OlR_000049_rframe-2_ORF	pre-mrna-processing-splicing factor 8	1	0	1	0	1	0	0	0	0	0	0	0	0	0	0		3	0	4	0	1	0	0	0	0	0	0	0	0	0	0
472	OlR_096094_rframe-2_ORF	neutral ceramidase	1	0	0	1	0	0	0	0	1	0	0	2	3	2	0		1	0	0	1	0	0	0	0	1	0	0	5	7	5	0
473	OlR_052577_rframe-1_ORF	40s ribosomal protein s13	1	1	0	1	1	0	0	0	0	1	0	0	1	0	1		8	6	0	7	7	0	0	0	0	5	0	0	3	0	3
474	OlR_058310_rframe-1_ORF	cullin-3a	1	0	0	0	0	0	0	0	0	0	0	0	0	0	0		1	0	0	0	0	0	0	0	0	0	0	0	0	0	0
475	OlR_066662_rframe-1_ORF	polypyrimidine tract-binding protein homolog 3	1	1	1	1	1	0	0	0	1	1	0	0	0	0	0		2	2	1	1	2	0	0	0	2	3	0	0	0	0	0
476	OlR_117080_rframe2_ORF	kelch domain-containing protein 4	1	0	0	0	0	0	0	0	0	0	0	0	0	0	0		1	0	0	0	0	0	0	0	0	0	0	0	0	0	0
477	OlR_083267_rframe-2_ORF	uncharacterized tpr repeat-containing protein at1g05150	1	1	1	1	0	0	0	0	0	1	0	0	0	0	0		2	2	1	2	0	0	0	0	0	2	0	0	0	0	0
478	OlR_000101_rframe-3_ORF	nuclear pore membrane glycoprotein 210-like	1	0	0	1	0	0	0	0	0	0	0	0	0	0	0		2	0	0	3	0	0	0	0	0	0	0	0	0	0	0
479	OlR_060504_rframe2_ORF	protein strubbelig-receptor family 3	1	1	1	1	0	1	0	1	0	2	0	0	0	0	0		14	20	8	15	0	4	0	3	0	7	0	0	0	0	0
480	OlR_086035_rframe-2_ORF	nucleolysin tiar	1	0	0	0	0	0	0	0	0	0	0	0	0	0	0		1	0	0	0	0	0	0	0	0	0	0	0	0	0	0
481	OlR_069551_rframe2_ORF	mrna turnover protein 4 homolog	1	1	1	1	0	0	0	1	0	0	0	0	0	0	0		3	3	4	3	0	0	0	1	0	0	0	0	0	0	0
482	OlR_108562_rframe-1_ORF	probable polygalacturonase	1	0	0	2	1	0	1	1	0	2	0	0	0	0	0		1	0	0	3	1	0	1	2	0	4	0	0	0	0	0
483	OlR_088448_rframe1_ORF	cytochrome b-c1 complex subunit 8	1	0	1	0	0	1	1	0	1	0	0	0	0	0	0		3	0	2	0	0	2	2	0	3	0	0	0	0	0	0
484	OlR_065951_rframe-1_ORF	peroxisomal membrane protein 11-5	1	3	0	3	3	0	0	1	1	1	2	3	3	3	2		1	5	0	7	9	0	0	3	3	3	8	13	15	14	10
485	OlR_108239_rframe-2_ORF	malignant t-cell-amplified sequence 1	1	2	1	1	1	0	2	1	2	3	1	1	0	0	0		3	6	1	3	3	0	10	2	9	8	2	2	0	0	0
486	OlR_074429_rframe1_ORF	dna-damage-repair toleration protein drt102	1	1	1	1	1	1	1	1	1	1	0	1	1	2	1		4	3	3	3	4	3	3	3	3	5	0	1	2	4	1
487	OlR_048641_rframe1_ORF	---NA---	1	0	0	1	1	0	1	1	1	1	1	0	1	1	1		2	0	0	3	2	0	5	5	7	7	3	0	3	3	2
488	OlR_122057_rframe2_ORF	ribulose-phosphate 3- cytoplasmic isoform	1	1	1	0	0	1	1	1	1	1	0	0	0	0	1		2	3	4	0	0	1	3	3	4	3	0	0	0	0	1
489	OlR_103557_rframe-3_ORF	cop9 signalosome complex subunit 4	1	2	2	2	4	3	4	3	2	3	0	0	0	0	0		2	6	6	3	11	6	7	7	3	5	0	0	0	0	0
490	OlR_121842_rframe-2_ORF	4-alpha-glucanotransferase dpe2	1	0	0	0	1	0	0	0	0	1	0	0	0	0	0		1	0	0	0	1	0	0	0	0	1	0	0	0	0	0
491	OlR_022801_rframe2_ORF	vacuolar protein sorting-associated protein 53 homolog	1	0	0	0	1	0	0	0	0	1	0	0	0	0	0		2	0	0	0	2	0	0	0	0	2	0	0	0	0	0
492	OlR_078015_rframe-2_ORF	serine threonine-protein phosphatase 2a regulatory subunit b subunit gamma	1	0	0	0	0	0	0	0	0	1	0	0	0	0	0		1	0	0	0	0	0	0	0	0	1	0	0	0	0	0
493	OlR_063492_rframe3_ORF	uncharacterized mitochondrial carrier ypr011c	1	2	1	1	3	0	1	0	0	0	0	0	0	0	0		1	3	2	1	5	0	2	0	0	0	0	0	0	0	0
494	OlR_057703_rframe-2_ORF	40s ribosomal protein sa	1	1	1	1	1	1	1	1	1	1	1	1	1	1	1		39	34	36	47	45	31	36	43	43	42	28	21	25	19	23
495	OlR_075674_rframe-1_ORF	dna damage-inducible protein 1	1	0	2	1	3	1	4	2	5	3	1	2	2	2	2		1	0	3	2	4	1	4	3	10	7	1	3	3	3	2
496	OlR_131939_rframe1_ORF	succinate-semialdehyde mitochondrial	1	1	1	1	0	1	1	0	1	1	1	1	0	1	1		3	3	1	1	0	3	1	0	3	2	3	2	0	3	2
497	OlR_090454_rframe-1_ORF	pollen-specific protein sf3	1	2	1	1	0	0	0	1	0	0	0	0	0	1	0		6	5	6	2	0	0	0	2	0	0	0	0	0	1	0
498	OlR_125741_rframe2_ORF	rad50-interacting protein 1	1	0	0	1	1	0	0	0	0	0	0	0	0	0	0		11	0	0	8	3	0	0	0	0	0	0	0	0	0	0
499	OlR_142205_rframe1_ORF	peroxisome biogenesis protein 16	1	0	0	1	1	0	0	0	0	0	1	0	0	1	1		1	0	0	6	3	0	0	0	0	0	2	0	0	3	5
500	OlR_050022_rframe1_ORF	d-tagatose- -bisphosphate aldolase subunit	1	1	1	1	2	0	1	1	1	0	1	1	0	2	0		2	1	2	1	2	0	2	2	1	0	1	1	0	5	0
501	OlR_050637_rframe-2_ORF	gdp-mannose dehydratase 2	1	1	0	0	1	0	2	1	2	1	0	2	2	2	4		3	3	0	0	2	0	4	2	5	2	0	2	5	3	9
502	OlR_128943_rframe-1_ORF	---NA---	1	0	0	0	0	0	0	0	0	0	0	0	0	0	0		1	0	0	0	0	0	0	0	0	0	0	0	0	0	0
503	OlR_087848_rframe3_ORF	dna-directed rna polymerase ii subunit rpb11	1	2	2	2	1	0	1	0	0	0	0	0	0	1	2		5	10	6	4	1	0	1	0	0	0	0	0	0	2	3
504	OlR_115283_rframe1_ORF	---NA---	1	0	1	0	1	0	0	0	0	1	0	0	0	0	0		34	0	32	0	43	0	0	0	0	21	0	0	0	0	0
505	OlR_066447_rframe-3_ORF	heterogeneous nuclear ribonucleoprotein 27c	1	2	1	2	2	1	2	2	1	1	0	0	0	0	0		1	4	3	3	4	2	6	3	2	3	0	0	0	0	0
506	OlR_004634_rframe-1_ORF	---NA---	1	0	0	0	0	0	0	0	0	0	0	0	0	0	0		2	0	0	0	0	0	0	0	0	0	0	0	0	0	0
507	OlR_068279_rframe3_ORF	---NA---	1	0	0	0	0	0	0	0	0	0	0	0	0	0	0		1	0	0	0	0	0	0	0	0	0	0	0	0	0	0
508	OlR_009660_rframe2_ORF	early nodulin-93	1	0	0	0	0	1	0	0	0	0	0	0	0	0	0		2	0	0	0	0	1	0	0	0	0	0	0	0	0	0
509	OlR_061403_rframe1_ORF	rna-binding protein musashi homolog 2	1	0	0	0	0	0	0	0	0	0	0	0	0	0	0		1	0	0	0	0	0	0	0	0	0	0	0	0	0	0
510	OlR_000165_rframe-1_ORF	serine threonine-protein kinase ctr1	1	1	0	1	0	1	1	1	1	0	0	0	0	0	0		1	3	0	3	0	2	4	3	6	0	0	0	0	0	0
511	OlR_066472_rframe-2_ORF	u3 small nucleolar ribonucleoprotein protein imp3	1	1	0	0	1	0	1	0	2	1	0	0	1	0	0		2	2	0	0	3	0	2	0	6	3	0	0	1	0	0
512	OlR_099364_rframe-1_ORF	acyl- -binding protein	1	0	1	0	0	0	0	0	0	0	0	0	0	0	0		3	0	3	0	0	0	0	0	0	0	0	0	0	0	0
513	OlR_138602_rframe-1_ORF	pyruvate decarboxylase isozyme 1	1	1	1	1	1	1	1	1	0	1	1	2	1	1	1		17	3	4	13	13	3	6	7	0	6	4	5	13	15	14
514	OlR_029222_rframe3_ORF	cop9 signalosome complex subunit 6a	1	2	1	0	2	1	1	1	1	1	0	0	0	0	0		2	7	2	0	4	3	3	3	3	3	0	0	0	0	0
515	OlR_066679_rframe1_ORF	protein disulfide isomerase-like 2-2	1	1	2	1	2	0	2	2	2	3	1	1	2	2	1		10	8	12	6	15	0	13	10	17	11	2	3	5	9	2
516	OlR_006012_rframe2_ORF	apoptosis-inducing factor 2	1	1	0	2	1	0	2	1	2	1	0	2	1	1	0		1	3	0	2	2	0	2	2	3	1	0	2	2	3	0
517	OlR_002333_rframe-3_ORF	---NA---	1	1	0	1	2	0	0	1	0	0	1	1	1	1	0		5	2	0	5	6	0	0	2	0	0	3	2	2	3	0
518	OlR_002079_rframe-1_ORF	luminal-binding protein	1	2	1	1	2	1	1	0	0	1	1	0	1	0	1		2	6	3	1	5	1	2	0	0	1	1	0	1	0	2
519	OlR_001973_rframe-2_ORF	signal recognition particle 54 kda protein 2	1	1	0	2	1	0	0	0	0	0	0	0	0	0	0		3	1	0	5	1	0	0	0	0	0	0	0	0	0	0
520	OlR_076530_rframe2_ORF	tubulin gamma-2 chain	1	0	0	1	0	0	0	0	0	0	0	0	0	0	0		1	0	0	1	0	0	0	0	0	0	0	0	0	0	0
521	OlR_030747_rframe2_ORF	protein disulfide isomerase-like 1-5	1	1	1	0	1	2	2	2	2	2	0	0	0	0	0		1	1	1	0	2	3	4	2	2	3	0	0	0	0	0
522	OlR_002414_rframe2_ORF	probable glutamyl chloroplastic	1	0	0	0	0	0	0	0	0	0	1	2	1	1	2		1	0	0	0	0	0	0	0	0	0	3	4	2	2	4
523	OlR_106396_rframe1_ORF	delta-aminolevulinic acid chloroplastic	1	2	0	1	1	1	2	2	1	1	0	0	0	0	0		1	4	0	3	4	3	5	7	4	4	0	0	0	0	0
524	OlR_093017_rframe-2_ORF	---NA---	1	2	0	0	0	1	0	0	0	2	0	0	0	0	0		1	3	0	0	0	1	0	0	0	3	0	0	0	0	0
525	OlR_013682_rframe2_ORF	uncharacterized hydrolase hi_0588	1	1	1	0	0	0	1	2	2	3	0	2	3	3	0		1	2	2	0	0	0	2	3	2	5	0	4	3	3	0
526	OlR_004809_rframe-3_ORF	chloride conductance regulatory protein icln	1	1	1	1	1	0	0	0	1	0	0	0	0	0	0		3	2	3	2	4	0	0	0	1	0	0	0	0	0	0
527	OlR_100273_rframe2_ORF	uncharacterized abhydrolase domain-containing protein ddb_g0269086	1	0	2	1	1	1	1	1	1	1	0	0	0	0	0		2	0	3	1	3	3	3	3	4	4	0	0	0	0	0
528	OlR_060453_rframe-3_ORF	remorin	1	0	1	1	1	0	0	1	0	1	2	3	1	3	3		8	0	5	5	7	0	0	6	0	4	7	12	8	12	10
529	OlR_000238_rframe-2_ORF	zingiberene synthase	1	0	0	1	0	0	0	0	0	0	0	0	0	0	0		1	0	0	2	0	0	0	0	0	0	0	0	0	0	0
530	OlR_044337_rframe-3_ORF	---NA---	1	0	0	0	0	0	0	0	0	0	0	0	0	0	0		1	0	0	0	0	0	0	0	0	0	0	0	0	0	0
531	OlR_005089_rframe-3_ORF	choline transporter-like protein 2	1	0	0	0	0	0	0	0	0	0	0	0	0	0	0		1	0	0	0	0	0	0	0	0	0	0	0	0	0	0
532	OlR_021993_rframe1_ORF	bifunctional epoxide hydrolase 2 includes	1	1	0	0	1	0	0	0	1	1	0	0	0	0	0		1	1	0	0	2	0	0	0	3	2	0	0	0	0	0
533	OlR_045259_rframe3_ORF	tata-binding protein-associated factor mot1	1	0	0	0	0	0	0	0	0	0	0	0	0	0	0		1	0	0	0	0	0	0	0	0	0	0	0	0	0	0
534	OlR_044969_rframe3_ORF	upf0678 fatty acid-binding protein at1g79260	1	1	0	1	1	1	1	1	1	1	0	1	1	1	1		1	1	0	2	1	1	3	2	3	3	0	2	1	3	2
535	OlR_012300_rframe1_ORF	acetate butyrate-- ligase peroxisomal	1	0	0	1	1	0	0	0	0	0	1	1	0	0	1		1	0	0	4	3	0	0	0	0	0	2	3	0	0	2
536	OlR_021199_rframe2_ORF	n-alpha-acetyltransferase auxiliary subunit	1	3	1	1	1	1	0	0	1	0	0	0	0	0	0		1	3	1	1	1	1	0	0	1	0	0	0	0	0	0
537	OlR_034887_rframe-3_ORF	---NA---	1	0	1	1	1	0	0	0	0	0	1	1	1	1	1		2	0	3	4	2	0	0	0	0	0	5	4	3	3	4
538	OlR_097823_rframe-3_ORF	pattern formation protein emb30	1	1	0	0	0	0	0	0	0	0	0	0	0	0	0		1	3	0	0	0	0	0	0	0	0	0	0	0	0	0
539	OlR_058611_rframe-1_ORF	mediator of rna polymerase ii transcription subunit 23	1	1	0	0	1	0	0	0	0	1	0	0	0	0	0		1	1	0	0	1	0	0	0	0	1	0	0	0	0	0
540	OlR_082973_rframe-3_ORF	---NA---	1	1	0	1	0	0	0	1	0	1	0	0	0	0	0		2	2	0	1	0	0	0	3	0	1	0	0	0	0	0
541	OlR_084230_rframe-1_ORF	---NA---	1	0	0	0	0	0	0	0	0	0	0	0	0	0	0		2	0	0	0	0	0	0	0	0	0	0	0	0	0	0
542	OlR_034843_rframe2_ORF	---NA---	1	1	1	1	1	1	2	1	2	1	0	1	1	1	1		31	21	20	27	21	21	22	22	20	20	0	4	4	6	3
543	OlR_063799_rframe3_ORF	ubiquitin-conjugating enzyme e2 36	1	1	0	2	1	1	1	1	1	1	0	0	0	1	0		7	4	0	5	3	2	6	6	2	3	0	0	0	2	0
544	OlR_102076_rframe3_ORF	protein vip1	1	1	0	0	1	2	0	1	1	0	0	1	1	2	1		1	2	0	0	1	4	0	1	2	0	0	1	1	4	3
545	OlR_045034_rframe2_ORF	purple acid phosphatase 3	1	0	0	0	0	0	0	1	0	0	1	0	0	1	0		1	0	0	0	0	0	0	3	0	0	1	0	0	2	0
546	OlR_068430_rframe-1_ORF	delta-1-pyrroline-5-carboxylate dehydrogenase mitochondrial	1	0	0	0	0	0	1	0	2	0	1	2	0	1	3		1	0	0	0	0	0	2	0	2	0	3	4	0	2	7
547	OlR_119043_rframe3_ORF	serine threonine protein phosphatase 2a 55 kda regulatory subunit b beta isoform	1	0	0	0	0	1	0	0	0	0	0	0	0	0	0		2	0	0	0	0	2	0	0	0	0	0	0	0	0	0
548	OlR_137161_rframe2_ORF	3-oxoacyl-	1	0	0	0	0	0	0	0	0	0	0	0	0	0	0		1	0	0	0	0	0	0	0	0	0	0	0	0	0	0
549	OlR_101543_rframe3_ORF	---NA---	1	0	0	0	0	0	0	0	0	0	0	0	0	0	0		1	0	0	0	0	0	0	0	0	0	0	0	0	0	0
550	OlR_133682_rframe-3_ORF	serine carboxypeptidase-like 45	1	1	2	1	2	1	1	1	1	1	0	0	0	0	0		9	4	10	5	9	7	6	5	5	4	0	0	0	0	0
551	OlR_129082_rframe-2_ORF	protein transport protein sec61 subunit alpha	1	0	0	0	0	0	0	0	0	0	0	0	0	0	0		6	0	0	0	0	0	0	0	0	0	0	0	0	0	0
552	OlR_121863_rframe1_ORF	nedd8-conjugating enzyme ubc12	1	0	0	1	0	1	0	0	0	0	0	0	0	0	0		2	0	0	2	0	2	0	0	0	0	0	0	0	0	0
553	OlR_049039_rframe-3_ORF	protein kish-a	1	0	0	0	0	0	0	0	0	0	0	0	0	0	0		3	0	0	0	0	0	0	0	0	0	0	0	0	0	0
554	OlR_048707_rframe3_ORF	glycine-rich rna-binding protein	1	1	0	0	0	0	1	1	0	0	1	1	1	0	0		4	4	0	0	0	0	1	3	0	0	3	3	3	0	0
555	OlR_051869_rframe3_ORF	protein farnesyltransferase geranylgeranyltransferase type-1 subunit alpha	1	0	1	0	1	0	0	0	0	0	0	0	0	0	0		1	0	2	0	2	0	0	0	0	0	0	0	0	0	0
556	OlR_134652_rframe3_ORF	synaptotagmin-2	1	0	0	0	0	0	0	0	0	0	1	0	0	0	0		2	0	0	0	0	0	0	0	0	0	1	0	0	0	0
557	OlR_058139_rframe2_ORF	39s ribosomal protein l41- mitochondrial	1	0	0	0	0	0	0	0	0	0	0	0	0	1	0		1	0	0	0	0	0	0	0	0	0	0	0	0	1	0
558	OlR_113773_rframe-3_ORF	---NA---	1	1	1	1	1	1	0	0	0	0	0	0	0	0	0		3	6	5	3	4	2	0	0	0	0	0	0	0	0	0
559	OlR_059483_rframe-2_ORF	helicase ski2w	1	0	0	1	0	0	0	0	0	1	0	0	0	0	0		2	0	0	1	0	0	0	0	0	1	0	0	0	0	0
560	OlR_120555_rframe2_ORF	---NA---	1	0	0	0	0	0	1	0	0	0	0	0	0	0	0		6	0	0	0	0	0	3	0	0	0	0	0	0	0	0
561	OlR_119021_rframe-1_ORF	---NA---	1	0	1	0	0	0	0	1	1	0	0	0	0	0	0		1	0	1	0	0	0	0	4	3	0	0	0	0	0	0
562	OlR_085197_rframe2_ORF	ap-2 complex subunit sigma	1	1	0	1	0	0	2	0	0	2	1	1	2	0	0		1	1	0	2	0	0	6	0	0	5	1	1	3	0	0
563	OlR_048523_rframe1_ORF	adenosylhomocysteinase	1	0	2	2	0	1	1	0	0	0	2	2	0	0	2		11	0	7	14	0	2	5	0	0	0	13	13	0	0	17
564	OlR_060934_rframe1_ORF	abc transporter b family member 2	1	0	0	0	0	0	0	0	0	0	0	0	0	0	0		2	0	0	0	0	0	0	0	0	0	0	0	0	0	0
565	OlR_006684_rframe3_ORF	nucleoside diphosphate kinase chloroplastic mitochondrial	1	4	3	2	5	0	3	0	0	3	7	7	9	8	6		12	16	11	7	13	0	11	0	0	6	22	41	38	26	24
566	OlR_068035_rframe-2_ORF	protein gpr107	1	0	0	0	0	0	0	0	0	0	0	0	0	0	0		1	0	0	0	0	0	0	0	0	0	0	0	0	0	0
567	OlR_119703_rframe2_ORF	probable cation-transporting atpase	1	3	2	1	2	0	2	0	0	1	1	1	3	4	2		3	5	4	3	6	0	3	0	0	1	4	3	6	10	4
568	OlR_077162_rframe-3_ORF	pentatricopeptide repeat-containing protein at2g33760	1	0	0	0	0	0	0	0	0	0	0	0	0	0	0		1	0	0	0	0	0	0	0	0	0	0	0	0	0	0
569	OlR_102716_rframe-1_ORF	novel plant snare 13	1	0	0	0	0	0	0	0	0	1	0	0	1	0	0		2	0	0	0	0	0	0	0	0	3	0	0	3	0	0
570	OlR_116962_rframe2_ORF	---NA---	1	0	0	0	0	0	0	0	0	0	0	1	0	0	0		5	0	0	0	0	0	0	0	0	0	0	3	0	0	0
571	OlR_048626_rframe1_ORF	gpi transamidase component pig-s	1	2	0	1	0	0	0	0	0	0	0	0	0	0	0		1	2	0	1	0	0	0	0	0	0	0	0	0	0	0
572	OlR_064316_rframe1_ORF	atp synthase subunit chloroplastic	1	0	0	1	0	0	0	0	0	0	0	0	0	0	0		2	0	0	2	0	0	0	0	0	0	0	0	0	0	0
573	OlR_138520_rframe2_ORF	26s proteasome non-atpase regulatory subunit 12	0	7	0	0	0	0	0	0	0	0	0	0	0	0	0		0	12	0	0	0	0	0	0	0	0	0	0	0	0	0
574	OlR_023512_rframe3_ORF	protein tic chloroplastic	0	7	5	1	4	0	1	6	2	5	0	1	1	0	0		0	16	11	2	11	0	2	15	4	7	0	2	1	0	0
575	OlR_093527_rframe-1_ORF	---NA---	0	1	1	0	0	1	0	1	1	0	0	1	0	0	1		0	28	31	0	0	61	0	43	54	0	0	13	0	0	9
576	OlR_010971_rframe-3_ORF	---NA---	0	1	0	0	0	1	0	1	1	1	0	0	0	0	0		0	5	0	0	0	2	0	14	12	12	0	0	0	0	0
577	OlR_068043_rframe2_ORF	isoflavone reductase homolog irl	0	4	3	0	4	2	3	2	3	3	3	4	4	5	3		0	18	7	0	12	11	10	10	13	16	15	24	28	19	8
578	OlR_015663_rframe1_ORF	probable pre-mrna-splicing factor atp-dependent rna helicase	0	4	2	0	2	0	2	0	0	0	0	0	0	0	0		0	9	3	0	4	0	3	0	0	0	0	0	0	0	0
579	OlR_095256_rframe3_ORF	proteasome subunit beta type-7-b	0	3	0	3	2	2	3	2	2	2	1	2	3	3	2		0	18	0	11	10	9	14	11	10	9	6	11	9	8	8
580	OlR_138850_rframe-3_ORF	cytochrome b-c1 complex subunit 7	0	3	1	3	2	1	1	1	1	2	2	3	2	2	3		0	8	4	5	6	6	3	3	1	6	6	7	6	6	6
581	OlR_060312_rframe-2_ORF	dna-directed rna polymerases and iii subunit rpabc1	0	3	0	2	2	0	0	0	0	1	0	0	0	0	0		0	6	0	3	2	0	0	0	0	1	0	0	0	0	0
582	OlR_060283_rframe3_ORF	protein disulfide isomerase-like 1-4	0	3	2	3	2	0	3	0	2	2	0	0	0	0	0		0	4	4	7	7	0	7	0	4	4	0	0	0	0	0
583	OlR_003061_rframe3_ORF	tho complex subunit 4	0	3	0	4	3	2	2	1	0	2	0	0	0	2	0		0	6	0	7	4	5	5	1	0	4	0	0	0	2	0
584	OlR_001956_rframe2_ORF	probable fructose-bisphosphate aldolase chloroplastic	0	3	3	4	4	2	3	2	0	1	1	3	3	4	4		0	6	6	8	11	7	7	5	0	1	3	8	7	19	19
585	OlR_117235_rframe-3_ORF	beta-sesquiphellandrene synthase	0	1	0	0	0	0	0	0	0	0	0	0	0	0	0		0	1	0	0	0	0	0	0	0	0	0	0	0	0	0
586	OlR_128683_rframe3_ORF	glutamine--trna ligase	0	3	2	0	3	0	0	0	0	0	0	0	0	1	0		0	5	5	0	6	0	0	0	0	0	0	0	0	1	0
587	OlR_004394_rframe-3_ORF	aldehyde dehydrogenase 22a1	0	3	0	0	3	0	0	2	0	2	0	0	0	0	0		0	5	0	0	5	0	0	4	0	4	0	0	0	0	0
588	OlR_005221_rframe2_ORF	anamorsin homolog 1	0	2	0	2	0	0	0	0	0	0	0	0	3	3	0		0	8	0	13	0	0	0	0	0	0	0	0	6	7	0
589	OlR_121706_rframe-3_ORF	dolichyl-diphosphooligosaccharide--protein glycosyltransferase subunit 1	0	3	1	3	1	0	1	0	1	2	1	1	0	1	0		0	5	3	7	3	0	3	0	3	6	2	2	0	2	0
590	OlR_033672_rframe2_ORF	pre-mrna-splicing factor syf1	0	3	1	2	2	0	0	0	0	0	0	0	0	0	0		0	3	1	4	3	0	0	0	0	0	0	0	0	0	0
591	OlR_078398_rframe-1_ORF	exocyst complex component 2	0	3	2	0	0	2	0	0	0	1	0	0	2	0	0		0	3	3	0	0	5	0	0	0	1	0	0	2	0	0
592	OlR_064613_rframe1_ORF	probable cleavage and polyadenylation specificity factor subunit 1	0	3	0	1	1	0	0	0	0	0	0	0	0	0	0		0	3	0	1	1	0	0	0	0	0	0	0	0	0	0
593	OlR_065019_rframe1_ORF	pci domain-containing protein 2	0	2	0	0	1	0	0	0	0	0	0	0	0	0	1		0	2	0	0	2	0	0	0	0	0	0	0	0	0	1
594	OlR_072238_rframe3_ORF	nudix hydrolase chloroplastic	0	2	1	2	1	2	1	1	0	0	0	1	0	0	0		0	2	1	3	1	2	1	1	0	0	0	1	0	0	0
595	OlR_081066_rframe3_ORF	pyruvate decarboxylase isozyme 1	0	2	1	1	1	0	1	0	0	0	1	1	2	0	1		0	2	1	1	2	0	1	0	0	0	1	4	6	0	12
596	OlR_000532_rframe-1_ORF	---NA---	0	2	0	1	2	0	1	0	0	0	0	0	0	0	0		0	5	0	1	2	0	2	0	0	0	0	0	0	0	0
597	OlR_060842_rframe3_ORF	indole-3-glycerol phosphate chloroplastic	0	2	2	1	2	1	3	1	1	1	4	7	8	4	5		0	3	2	3	4	6	6	3	1	3	10	16	20	11	16
598	OlR_063510_rframe2_ORF	-like 1	0	2	1	0	2	0	1	1	1	0	0	0	0	1	0		0	2	1	0	4	0	1	1	1	0	0	0	0	1	0
599	OlR_097636_rframe2_ORF	50s ribosomal protein l13	0	2	0	1	2	0	0	0	0	1	0	0	0	0	0		0	5	0	1	3	0	0	0	0	1	0	0	0	0	0
600	OlR_126815_rframe1_ORF	rna polymerase ii transcriptional coactivator kelp	0	2	1	1	1	0	1	0	0	2	0	0	0	0	0		0	3	3	2	2	0	3	0	0	5	0	0	0	0	0
601	OlR_088874_rframe3_ORF	stomatin-like protein 2	0	2	0	1	1	0	0	1	0	0	1	0	0	0	1		0	2	0	1	1	0	0	1	0	0	3	0	0	0	4
602	OlR_065675_rframe-1_ORF	uridine 5 -monophosphate synthase	0	2	0	2	0	0	0	2	0	2	0	0	0	0	0		0	6	0	6	0	0	0	9	0	5	0	0	0	0	0
603	OlR_050174_rframe-2_ORF	probable prefoldin subunit 2	0	2	0	2	2	0	2	2	0	2	0	0	0	0	0		0	2	0	3	2	0	6	6	0	5	0	0	0	0	0
604	OlR_076033_rframe-1_ORF	0	0	2	0	0	1	0	0	0	0	0	0	0	0	0	0		0	2	0	0	2	0	0	0	0	0	0	0	0	0	0
605	OlR_061906_rframe1_ORF	rna-binding protein musashi homolog rbp6	0	1	1	1	1	0	0	1	0	1	0	0	1	0	0		0	5	3	2	3	0	0	1	0	1	0	0	1	0	0
606	OlR_031194_rframe-1_ORF	atp-dependent clp protease proteolytic subunit chloroplastic	0	2	1	1	1	0	0	1	0	1	0	1	0	0	0		0	3	1	1	3	0	0	1	0	1	0	2	0	0	0
607	OlR_072045_rframe-1_ORF	serine threonine-protein kinase srpk	0	2	0	0	0	0	0	0	0	0	0	0	0	0	0		0	2	0	0	0	0	0	0	0	0	0	0	0	0	0
608	OlR_050163_rframe3_ORF	-dihydroxy-3-keto-5-methylthiopentene dioxygenase 1	0	2	0	0	0	0	0	0	0	0	0	0	0	0	0		0	4	0	0	0	0	0	0	0	0	0	0	0	0	0
609	OlR_107330_rframe2_ORF	pyrophosphate--fructose 6-phosphate 1-phosphotransferase subunit alpha	0	2	0	2	3	0	0	3	0	3	0	2	3	0	0		0	7	0	4	8	0	0	6	0	14	0	4	5	0	0
610	OlR_070345_rframe2_ORF	bifunctional monodehydroascorbate reductase and carbonic anhydrase nectarin-3	0	2	1	0	1	0	0	0	0	0	1	1	1	1	2		0	3	3	0	1	0	0	0	0	0	3	3	3	3	3
611	OlR_057847_rframe2_ORF	probable n-succinyldiaminopimelate aminotransferase	0	2	1	0	3	3	1	0	0	2	1	1	4	2	0		0	2	1	0	4	3	2	0	0	4	1	3	9	5	0
612	OlR_096881_rframe-3_ORF	Uncharacterized protein At3g49720	0	2	1	2	1	1	0	0	0	1	0	0	0	0	0		0	2	1	3	1	1	0	0	0	1	0	0	0	0	0
613	OlR_081485_rframe1_ORF	clathrin light chain 2	0	2	1	0	1	1	2	1	0	2	0	0	0	0	0		0	5	1	0	2	3	3	1	0	2	0	0	0	0	0
614	OlR_005703_rframe-2_ORF	lactoylglutathione lyase	0	2	3	2	0	0	2	0	2	2	0	2	3	2	0		0	5	6	5	0	0	5	0	5	4	0	4	5	5	0
615	OlR_044711_rframe3_ORF	probable glycerol-3-phosphate dehydrogenase	0	2	0	0	0	0	0	0	0	0	0	0	0	0	0		0	2	0	0	0	0	0	0	0	0	0	0	0	0	0
616	OlR_015504_rframe-1_ORF	ubiquitin carboxyl-terminal hydrolase isozyme l5	0	2	0	0	2	0	0	0	2	4	0	0	0	0	0		0	3	0	0	4	0	0	0	6	7	0	0	0	0	0
617	OlR_021621_rframe-1_ORF	cop9 signalosome complex subunit 5b	0	2	0	0	0	0	1	0	0	0	0	0	0	0	0		0	6	0	0	0	0	3	0	0	0	0	0	0	0	0
618	OlR_071670_rframe-1_ORF	mitogen-activated protein kinase 1	0	2	0	1	0	1	0	1	1	0	1	1	1	2	0		0	5	0	1	0	3	0	1	6	0	3	5	4	5	0
619	OlR_065594_rframe1_ORF	superkiller viralicidic activity 2-like 2	0	2	0	0	0	0	0	0	0	0	0	0	0	0	0		0	3	0	0	0	0	0	0	0	0	0	0	0	0	0
620	OlR_050843_rframe-3_ORF	---NA---	0	1	0	0	0	0	0	0	0	0	0	0	0	0	0		0	1	0	0	0	0	0	0	0	0	0	0	0	0	0
621	OlR_121885_rframe1_ORF	acetylornithine mitochondrial	0	1	1	1	2	0	0	1	1	0	1	1	1	0	0		0	3	1	2	4	0	0	1	1	0	1	1	2	0	0
622	OlR_142352_rframe1_ORF	eukaryotic translation initiation factor 4e-1	0	1	1	1	1	0	1	0	1	0	0	0	0	0	0		0	4	2	2	3	0	1	0	1	0	0	0	0	0	0
623	OlR_113084_rframe2_ORF	heterogeneous nuclear ribonucleoprotein q	0	1	0	0	0	0	0	0	0	0	0	0	0	0	0		0	1	0	0	0	0	0	0	0	0	0	0	0	0	0
624	OlR_008497_rframe-2_ORF	sucrose nonfermenting 4-like protein	0	2	0	0	1	0	1	1	0	3	0	0	0	1	0		0	3	0	0	1	0	3	1	0	4	0	0	0	1	0
625	OlR_062732_rframe-1_ORF	atp-dependent zinc metalloprotease ftsh chloroplastic	0	2	0	1	0	0	0	0	0	0	0	0	0	0	0		0	4	0	1	0	0	0	0	0	0	0	0	0	0	0
626	OlR_103140_rframe-1_ORF	daz-associated protein 1	0	1	0	0	1	0	0	0	0	1	0	0	0	0	0		0	1	0	0	3	0	0	0	0	1	0	0	0	0	0
627	OlR_077903_rframe-3_ORF	serine threonine-protein phosphatase 6 regulatory subunit 3	0	2	2	0	2	0	1	0	2	2	0	0	0	0	0		0	2	2	0	2	0	1	0	3	2	0	0	0	0	0
628	OlR_126995_rframe-2_ORF	importin subunit beta-1	0	1	1	0	0	1	0	0	0	0	0	1	0	0	0		0	2	1	0	0	1	0	0	0	0	0	1	0	0	0
629	OlR_001931_rframe3_ORF	neutral alpha-glucosidase ab	0	2	0	1	3	2	2	3	3	1	0	0	1	1	1		0	3	0	3	5	6	4	7	13	2	0	0	2	5	1
630	OlR_111965_rframe-3_ORF	beta-glucosidase 12	0	1	1	1	1	1	1	0	1	1	1	0	0	0	1		0	1	2	2	2	3	5	0	6	2	4	0	0	0	1
631	OlR_062733_rframe-3_ORF	diacylglycerol kinase theta	0	1	0	2	0	0	0	0	0	0	0	0	0	0	0		0	1	0	2	0	0	0	0	0	0	0	0	0	0	0
632	OlR_001952_rframe-1_ORF	clip-associating protein 1-b	0	2	0	2	0	0	0	0	0	0	0	0	0	1	0		0	2	0	3	0	0	0	0	0	0	0	0	0	1	0
633	OlR_066618_rframe3_ORF	---NA---	0	1	1	1	0	0	1	0	1	0	0	0	0	0	0		0	1	1	1	0	0	1	0	1	0	0	0	0	0	0
634	OlR_015366_rframe-2_ORF	beta-glucan endohydrolase	0	1	2	0	1	1	0	0	0	0	0	1	0	0	1		0	1	3	0	2	1	0	0	0	0	0	1	0	0	2
635	OlR_114865_rframe1_ORF	dead-box atp-dependent rna helicase 40	0	1	0	1	0	0	0	0	0	0	0	0	0	0	0		0	1	0	1	0	0	0	0	0	0	0	0	0	0	0
636	OlR_042855_rframe3_ORF	probable prefoldin subunit 5	0	1	0	1	1	1	1	0	0	1	0	0	0	0	0		0	2	0	1	1	3	3	0	0	2	0	0	0	0	0
637	OlR_057604_rframe-3_ORF	vacuolar protein sorting-associated protein 18 homolog	0	1	0	0	0	0	0	0	0	0	1	1	0	0	0		0	1	0	0	0	0	0	0	0	0	1	1	0	0	0
638	OlR_028796_rframe2_ORF	protein accumulation and replication of chloroplasts chloroplastic	0	1	1	1	0	0	0	0	0	0	0	0	0	0	0		0	1	1	1	0	0	0	0	0	0	0	0	0	0	0
639	OlR_105795_rframe2_ORF	1-(5-phosphoribosyl)-5-	0	1	0	1	0	0	0	0	0	0	0	0	0	1	0		0	2	0	1	0	0	0	0	0	0	0	0	0	1	0
640	OlR_136382_rframe-3_ORF	udp-glycosyltransferase 72b3	0	1	0	0	0	0	1	0	0	1	1	0	0	1	1		0	1	0	0	0	0	2	0	0	1	2	0	0	2	1
641	OlR_072996_rframe-1_ORF	wd40 repeat-containing protein smu1	0	1	0	0	1	0	0	0	0	0	0	0	0	0	0		0	1	0	0	1	0	0	0	0	0	0	0	0	0	0
642	OlR_081786_rframe-2_ORF	wd repeat and fyve domain-containing protein 3	0	1	2	0	0	0	0	0	0	1	0	0	0	0	0		0	2	6	0	0	0	0	0	0	1	0	0	0	0	0
643	OlR_024137_rframe-1_ORF	phosphatidylinositol 4-kinase alpha	0	2	2	0	1	0	0	0	0	2	0	1	1	1	1		0	3	2	0	1	0	0	0	0	3	0	1	1	1	1
644	OlR_109402_rframe3_ORF	---NA---	0	1	0	0	1	0	0	0	0	0	0	0	0	0	0		0	1	0	0	1	0	0	0	0	0	0	0	0	0	0
645	OlR_021715_rframe3_ORF	nad-dependent malic enzyme 59 kda mitochondrial	0	1	2	1	1	2	3	2	1	1	1	1	0	1	0		0	1	3	2	3	4	7	5	3	3	2	3	0	1	0
646	OlR_119386_rframe1_ORF	udp-rhamnose	0	1	0	0	0	0	0	0	1	1	0	1	1	2	0		0	1	0	0	0	0	0	0	1	2	0	1	3	4	0
647	OlR_143595_rframe-1_ORF	---NA---	0	1	0	0	0	1	1	1	1	1	0	0	0	0	0		0	3	0	0	0	3	5	3	4	2	0	0	0	0	0
648	OlR_061193_rframe1_ORF	oryzain alpha chain	0	1	0	0	1	1	1	1	0	2	4	5	4	5	5		0	2	0	0	2	2	4	5	0	5	66	65	45	56	57
649	OlR_082588_rframe2_ORF	---NA---	0	1	0	0	0	0	0	0	0	0	1	0	0	1	0		0	1	0	0	0	0	0	0	0	0	1	0	0	1	0
650	OlR_072402_rframe3_ORF	protochlorophyllide reductase chloroplastic	0	1	0	1	1	0	0	0	0	0	0	0	0	0	0		0	3	0	1	3	0	0	0	0	0	0	0	0	0	0
651	OlR_057766_rframe-1_ORF	probable cinnamyl alcohol dehydrogenase 8b	0	1	2	0	2	0	1	1	0	1	0	0	1	0	0		0	1	2	0	3	0	1	3	0	3	0	0	2	0	0
652	OlR_003635_rframe3_ORF	dna-binding protein smubp-2	0	1	0	1	1	0	0	1	1	1	0	0	0	0	0		0	3	0	1	1	0	0	2	2	1	0	0	0	0	0
653	OlR_002507_rframe3_ORF	pescadillo homolog	0	1	0	0	0	0	0	0	0	0	0	0	0	0	0		0	1	0	0	0	0	0	0	0	0	0	0	0	0	0
654	OlR_008111_rframe2_ORF	multiple c2 and transmembrane domain-containing protein 1	0	1	0	0	0	0	0	0	0	0	0	0	0	0	0		0	1	0	0	0	0	0	0	0	0	0	0	0	0	0
655	OlR_133159_rframe-1_ORF	---NA---	0	1	1	1	0	0	0	0	1	0	0	1	0	0	0		0	3	2	3	0	0	0	0	2	0	0	2	0	0	0
656	OlR_041838_rframe3_ORF	pentatricopeptide repeat-containing protein at3g49240	0	1	0	0	0	2	0	0	1	0	0	0	0	0	0		0	1	0	0	0	2	0	0	1	0	0	0	0	0	0
657	OlR_076955_rframe2_ORF	probable protein-s-isoprenylcysteine o-methyltransferase	0	1	0	0	0	0	0	0	0	0	0	0	0	0	0		0	1	0	0	0	0	0	0	0	0	0	0	0	0	0
658	OlR_000285_rframe3_ORF	xanthine dehydrogenase	0	1	1	1	1	0	0	1	1	1	2	3	2	1	1		0	1	1	1	1	0	0	3	1	2	5	5	5	3	1
659	OlR_080148_rframe-1_ORF	coronatine-insensitive protein 1	0	1	0	0	2	0	0	0	0	1	0	0	0	0	0		0	1	0	0	2	0	0	0	0	1	0	0	0	0	0
660	OlR_004498_rframe3_ORF	pre-mrna-processing-splicing factor 8	0	1	1	0	1	0	0	1	0	1	0	0	1	0	0		0	3	1	0	3	0	0	2	0	1	0	0	1	0	0
661	OlR_063155_rframe-3_ORF	auxilin-related protein 1	0	1	0	1	1	3	2	0	0	0	0	0	0	0	0		0	2	0	1	1	6	8	0	0	0	0	0	0	0	0
662	OlR_063265_rframe2_ORF	wd repeat-containing protein 43	0	1	0	0	0	0	0	0	0	0	0	0	0	0	0		0	2	0	0	0	0	0	0	0	0	0	0	0	0	0
663	OlR_064294_rframe3_ORF	---NA---	0	1	0	1	0	0	0	0	0	0	0	0	0	0	0		0	3	0	1	0	0	0	0	0	0	0	0	0	0	0
664	OlR_092844_rframe3_ORF	esterase pir7b	0	1	0	1	0	1	0	2	1	1	1	1	1	1	1		0	1	0	3	0	3	0	3	3	3	3	3	3	5	1
665	OlR_041816_rframe2_ORF	wd repeat-containing protein 36	0	1	0	0	0	0	0	0	0	1	0	0	0	0	0		0	3	0	0	0	0	0	0	0	1	0	0	0	0	0
666	OlR_051291_rframe3_ORF	glyceraldehyde-3-phosphate dehydrogenase 2	0	1	1	0	1	0	1	0	1	0	1	1	0	0	0		0	5	4	0	1	0	2	0	1	0	1	2	0	0	0
667	OlR_132457_rframe-1_ORF	peptidyl-prolyl cis-trans isomerase b	0	1	0	0	0	0	0	0	0	0	5	1	1	1	2		0	1	0	0	0	0	0	0	0	0	15	1	1	1	4
668	OlR_117353_rframe-2_ORF	probable histone-arginine methyltransferase carm1	0	1	1	1	1	1	1	1	1	1	0	0	0	0	0		0	3	3	4	2	3	2	2	3	2	0	0	0	0	0
669	OlR_083286_rframe2_ORF	---NA---	0	1	0	0	1	0	0	0	0	0	0	0	0	1	0		0	3	0	0	2	0	0	0	0	0	0	0	0	3	0
670	OlR_010870_rframe-1_ORF	phosphomannomutase	0	1	0	1	1	0	0	0	2	1	2	4	5	3	2		0	2	0	4	1	0	0	0	3	3	6	8	15	12	9
671	OlR_091475_rframe-1_ORF	nephrocystin-3	0	1	0	0	0	0	0	0	0	1	0	0	0	0	0		0	2	0	0	0	0	0	0	0	2	0	0	0	0	0
672	OlR_044333_rframe-2_ORF	40s ribosomal protein s10	0	1	0	1	1	1	1	1	0	1	0	0	0	0	0		0	16	0	4	5	12	16	8	0	4	0	0	0	0	0
673	OlR_072426_rframe-3_ORF	dynamin-related protein 5a	0	1	0	1	0	0	0	1	0	0	0	0	0	0	0		0	3	0	3	0	0	0	2	0	0	0	0	0	0	0
674	OlR_021188_rframe3_ORF	---NA---	0	1	0	0	0	0	0	1	0	1	0	0	0	0	0		0	4	0	0	0	0	0	2	0	3	0	0	0	0	0
675	OlR_092134_rframe1_ORF	pseudouridine-5 -monophosphatase	0	1	0	1	0	0	1	0	0	0	0	0	0	1	0		0	2	0	1	0	0	2	0	0	0	0	0	0	1	0
676	OlR_071524_rframe2_ORF	probable mannan synthase 9	0	1	0	0	0	0	0	0	0	0	0	0	0	0	0		0	1	0	0	0	0	0	0	0	0	0	0	0	0	0
677	OlR_099405_rframe1_ORF	abc transporter f family member 3	0	1	1	1	1	1	1	1	0	1	0	1	1	1	1		0	2	1	1	2	1	2	4	0	1	0	1	3	1	2
678	OlR_129356_rframe2_ORF	---NA---	0	1	0	0	0	0	0	0	0	0	0	0	0	0	0		0	4	0	0	0	0	0	0	0	0	0	0	0	0	0
679	OlR_019832_rframe3_ORF	5-oxoprolinase	0	1	2	0	0	1	2	1	1	1	1	1	2	1	0		0	1	4	0	0	1	2	4	3	5	3	4	4	6	0
680	OlR_080066_rframe3_ORF	probable atp-dependent rna helicase dhx36	0	1	0	1	0	0	1	0	0	0	0	0	0	0	0		0	2	0	1	0	0	2	0	0	0	0	0	0	0	0
681	OlR_070776_rframe2_ORF	nucleoporin gle1	0	1	0	0	0	0	0	0	0	0	0	0	0	0	0		0	2	0	0	0	0	0	0	0	0	0	0	0	0	0
682	OlR_060933_rframe3_ORF	membrane steroid-binding protein 2	0	1	0	0	0	0	0	0	0	0	0	0	0	0	0		0	1	0	0	0	0	0	0	0	0	0	0	0	0	0
683	OlR_113043_rframe-3_ORF	glutathione s-transferase 3	0	1	0	0	1	0	0	0	0	0	1	0	0	1	0		0	3	0	0	1	0	0	0	0	0	1	0	0	2	0
684	OlR_140316_rframe2_ORF	probable atp-dependent rna helicase ythdc2	0	1	0	0	0	0	0	0	0	0	0	0	0	0	0		0	1	0	0	0	0	0	0	0	0	0	0	0	0	0
685	OlR_108457_rframe-1_ORF	dna gyrase subunit chloroplastic mitochondrial	0	1	2	1	2	0	0	0	0	0	0	0	0	1	0		0	3	6	3	5	0	0	0	0	0	0	0	0	1	0
686	OlR_096820_rframe1_ORF	---NA---	0	1	0	0	0	0	0	0	0	0	0	0	1	0	0		0	1	0	0	0	0	0	0	0	0	0	0	1	0	0
687	OlR_103599_rframe-1_ORF	probable glucuronosyltransferase os01g0926600	0	1	0	0	0	0	0	0	0	0	0	0	0	0	0		0	2	0	0	0	0	0	0	0	0	0	0	0	0	0
688	OlR_064219_rframe2_ORF	outer envelope pore protein chloroplastic	0	1	0	0	0	0	0	0	0	0	0	0	0	0	0		0	1	0	0	0	0	0	0	0	0	0	0	0	0	0
689	OlR_116493_rframe-1_ORF	beta-glucosidase 4	0	1	0	0	0	0	1	0	0	2	0	0	0	0	0		0	1	0	0	0	0	2	0	0	3	0	0	0	0	0
690	OlR_091579_rframe-1_ORF	atpase family aaa domain-containing protein at1g05910	0	1	1	1	0	0	1	1	0	0	0	0	0	0	0		0	2	3	1	0	0	2	4	0	0	0	0	0	0	0
691	OlR_047259_rframe-2_ORF	1-aminocyclopropane-1-carboxylate deaminase	0	1	1	0	1	0	0	1	1	2	0	1	2	0	2		0	2	1	0	2	0	0	2	2	6	0	1	2	0	2
692	OlR_063093_rframe-1_ORF	20 kda chloroplastic	0	1	1	1	0	0	2	0	1	1	0	0	0	0	0		0	1	1	1	0	0	3	0	1	2	0	0	0	0	0
693	OlR_135161_rframe-3_ORF	exocyst complex component 7	0	1	0	2	2	0	1	1	2	2	0	0	0	0	1		0	1	0	3	2	0	1	1	4	2	0	0	0	0	1
694	OlR_037951_rframe-1_ORF	vam6 vps39-like protein	0	1	0	0	0	0	0	0	0	0	0	0	0	0	0		0	1	0	0	0	0	0	0	0	0	0	0	0	0	0
695	OlR_121359_rframe-2_ORF	---NA---	0	1	0	0	1	0	0	0	0	0	0	0	0	0	0		0	2	0	0	2	0	0	0	0	0	0	0	0	0	0
696	OlR_069144_rframe-3_ORF	---NA---	0	1	1	1	1	0	0	0	0	0	0	0	0	0	0		0	2	3	2	2	0	0	0	0	0	0	0	0	0	0
697	OlR_109231_rframe-2_ORF	beta-d-galactanase	0	1	0	0	0	0	0	1	0	0	0	0	0	1	0		0	2	0	0	0	0	0	1	0	0	0	0	0	2	0
698	OlR_065870_rframe3_ORF	54s ribosomal protein mitochondrial	0	1	0	0	0	0	0	0	0	0	0	0	0	0	0		0	1	0	0	0	0	0	0	0	0	0	0	0	0	0
699	OlR_028116_rframe-3_ORF	---NA---	0	1	0	1	1	0	0	0	0	1	0	0	0	0	0		0	1	0	1	1	0	0	0	0	1	0	0	0	0	0
700	OlR_130458_rframe-2_ORF	peptidyl-prolyl cis-trans isomerase cyp19-4	0	1	0	1	0	0	0	1	0	1	0	0	0	0	0		0	7	0	6	0	0	0	3	0	3	0	0	0	0	0
701	OlR_027846_rframe-3_ORF	pseudouridylate synthase 7 homolog	0	1	0	0	0	0	1	0	0	0	0	0	0	0	0		0	1	0	0	0	0	1	0	0	0	0	0	0	0	0
702	OlR_085078_rframe-1_ORF	vesicle-associated membrane protein 714	0	1	0	1	1	0	0	0	0	0	0	0	0	0	0		0	2	0	3	4	0	0	0	0	0	0	0	0	0	0
703	OlR_108738_rframe-2_ORF	methylthioribose kinase 1	0	1	0	0	0	0	0	0	1	0	0	0	0	1	1		0	1	0	0	0	0	0	0	1	0	0	0	0	3	3
704	OlR_067591_rframe2_ORF	betaine aldehyde dehydrogenase	0	1	0	0	0	0	0	0	0	0	0	1	1	1	0		0	1	0	0	0	0	0	0	0	0	0	2	3	3	0
705	OlR_093549_rframe-2_ORF	---NA---	0	1	0	0	0	0	0	0	0	0	0	0	0	0	0		0	1	0	0	0	0	0	0	0	0	0	0	0	0	0
706	OlR_000097_rframe3_ORF	dead-box atp-dependent rna helicase 10	0	1	0	0	0	0	0	0	0	0	0	0	0	0	0		0	2	0	0	0	0	0	0	0	0	0	0	0	0	0
707	OlR_060665_rframe-2_ORF	nudix hydrolase 3	0	1	0	0	0	0	1	0	0	0	0	0	0	0	0		0	1	0	0	0	0	1	0	0	0	0	0	0	0	0
708	OlR_074724_rframe-2_ORF	atp-dependent zinc metalloprotease ftsh mitochondrial	0	1	0	2	0	0	0	0	0	0	0	0	0	0	0		0	2	0	3	0	0	0	0	0	0	0	0	0	0	0
709	OlR_025857_rframe-3_ORF	dihydrolipoyllysine-residue acetyltransferase component 1 of pyruvate dehydrogenase mitochondrial	0	1	1	0	0	0	0	1	1	2	0	0	0	2	1		0	1	1	0	0	0	0	2	2	4	0	0	0	5	1
710	OlR_066122_rframe1_ORF	ubiquitin thioesterase otu1	0	1	0	0	0	0	3	0	1	0	0	1	1	0	0		0	3	0	0	0	0	4	0	1	0	0	2	1	0	0
711	OlR_006695_rframe3_ORF	---NA---	0	1	0	0	1	1	1	0	0	0	1	1	1	2	1		0	1	0	0	2	2	3	0	0	0	2	3	6	3	6
712	OlR_122872_rframe2_ORF	brassinosteroid lrr receptor kinase	0	1	0	0	0	0	0	0	0	0	0	0	0	0	0		0	2	0	0	0	0	0	0	0	0	0	0	0	0	0
713	OlR_064193_rframe3_ORF	structural maintenance of chromosomes protein 2-1	0	1	0	2	0	0	0	0	0	0	0	0	0	0	0		0	1	0	3	0	0	0	0	0	0	0	0	0	0	0
714	OlR_036406_rframe1_ORF	---NA---	0	1	0	0	0	0	0	0	0	0	0	0	0	0	0		0	6	0	0	0	0	0	0	0	0	0	0	0	0	0
715	OlR_073897_rframe2_ORF	protein decapping 5	0	1	0	0	0	0	0	0	0	1	0	0	0	0	0		0	2	0	0	0	0	0	0	0	1	0	0	0	0	0
716	OlR_058254_rframe-1_ORF	---NA---	0	1	0	0	0	0	0	0	0	0	0	1	0	0	0		0	1	0	0	0	0	0	0	0	0	0	2	0	0	0
717	OlR_066190_rframe2_ORF	Unknown protein DS12 from 2D-PAGE of leaf, chloroplastic;	0	1	0	0	1	0	0	0	0	0	0	0	0	1	0		0	1	0	0	2	0	0	0	0	0	0	0	0	1	0
718	OlR_094329_rframe1_ORF	---NA---	0	1	0	0	0	0	0	0	0	0	0	0	0	0	0		0	2	0	0	0	0	0	0	0	0	0	0	0	0	0
719	OlR_098577_rframe-2_ORF	u2 small nuclear ribonucleoprotein b	0	1	2	2	2	0	0	0	0	1	0	0	0	0	0		0	4	4	6	5	0	0	0	0	3	0	0	0	0	0
720	OlR_066951_rframe3_ORF	transmembrane emp24 domain-containing protein p24beta2	0	1	1	1	0	0	0	0	1	0	0	0	0	1	0		0	6	8	6	0	0	0	0	6	0	0	0	0	3	0
721	OlR_001282_rframe-2_ORF	acetylglutamate chloroplastic	0	1	2	2	1	2	1	1	1	2	0	0	2	1	2		0	4	4	3	5	6	3	6	6	6	0	0	4	4	2
722	OlR_067996_rframe-3_ORF	reticulon-like protein b1	0	1	0	0	0	0	0	0	0	0	0	0	0	0	0		0	1	0	0	0	0	0	0	0	0	0	0	0	0	0
723	OlR_095087_rframe-2_ORF	cullin-4	0	1	0	0	1	0	0	0	0	0	0	0	0	0	0		0	1	0	0	1	0	0	0	0	0	0	0	0	0	0
724	OlR_058122_rframe2_ORF	probable phosphoglycerate mutase	0	1	0	0	0	0	0	0	0	0	0	0	0	0	0		0	1	0	0	0	0	0	0	0	0	0	0	0	0	0
725	OlR_058247_rframe-1_ORF	thioredoxin domain-containing protein 9 homolog	0	1	0	0	2	0	0	0	0	0	0	0	0	0	0		0	1	0	0	4	0	0	0	0	0	0	0	0	0	0
726	OlR_095178_rframe1_ORF	crooked neck-like protein 1	0	1	0	2	2	0	0	0	0	0	0	0	0	0	0		0	1	0	3	4	0	0	0	0	0	0	0	0	0	0
727	OlR_008279_rframe1_ORF	ap-2 complex subunit mu	0	1	0	3	1	2	0	0	0	0	1	1	1	1	1		0	1	0	9	3	3	0	0	0	0	3	1	1	1	1
728	OlR_073128_rframe1_ORF	g-type lectin s-receptor-like serine threonine-protein kinase at2g19130	0	1	0	0	0	0	0	0	0	0	0	0	0	0	0		0	1	0	0	0	0	0	0	0	0	0	0	0	0	0
729	OlR_006023_rframe2_ORF	callose synthase 3	0	1	0	2	0	0	0	0	0	0	0	0	0	0	0		0	1	0	6	0	0	0	0	0	0	0	0	0	0	0
730	OlR_073911_rframe-1_ORF	---NA---	0	1	0	0	0	0	0	0	0	0	0	0	0	0	0		0	1	0	0	0	0	0	0	0	0	0	0	0	0	0
731	OlR_063589_rframe1_ORF	histone-lysine n-methyltransferase suvr4	0	1	1	0	0	0	0	0	0	1	0	0	0	0	0		0	1	1	0	0	0	0	0	0	1	0	0	0	0	0
732	OlR_105438_rframe2_ORF	er membrane protein complex subunit 3	0	1	0	1	1	0	0	0	0	1	0	1	1	0	1		0	3	0	3	3	0	0	0	0	3	0	3	3	0	3
733	OlR_092343_rframe2_ORF	probable acyl-activating enzyme peroxisomal	0	1	0	0	1	0	2	0	1	1	4	2	3	3	2		0	1	0	0	3	0	2	0	1	1	15	8	16	19	15
734	OlR_083791_rframe2_ORF	probable ribose-5-phosphate isomerase	0	1	1	0	0	0	2	1	0	1	2	2	2	2	2		0	1	2	0	0	0	6	2	0	2	4	8	7	5	7
735	OlR_101753_rframe3_ORF	protein disulfide isomerase-like 1-3	0	1	1	0	0	0	0	0	0	0	0	0	1	0	1		0	3	2	0	0	0	0	0	0	0	0	0	1	0	1
736	OlR_037121_rframe-3_ORF	Uncharacterized protein YnbD	0	1	0	2	1	0	0	0	0	0	0	1	0	0	0		0	3	0	8	3	0	0	0	0	0	0	1	0	0	0
737	OlR_057775_rframe1_ORF	heme oxygenase chloroplastic	0	1	0	1	1	0	1	0	1	1	0	0	0	0	0		0	1	0	3	3	0	2	0	3	3	0	0	0	0	0
738	OlR_105089_rframe1_ORF	probable pectinesterase pectinesterase inhibitor 51 includes	0	1	0	0	0	1	0	0	0	0	0	0	0	0	0		0	2	0	0	0	2	0	0	0	0	0	0	0	0	0
739	OlR_135879_rframe-3_ORF	transport inhibitor response 1-like protein os04g0395600	0	1	0	0	0	0	0	0	0	0	0	0	0	0	0		0	1	0	0	0	0	0	0	0	0	0	0	0	0	0
740	OlR_078931_rframe3_ORF	---NA---	0	1	0	0	0	0	0	0	0	0	0	0	0	0	0		0	1	0	0	0	0	0	0	0	0	0	0	0	0	0
741	OlR_089534_rframe-1_ORF	---NA---	0	1	0	0	0	0	0	0	0	0	0	0	0	0	0		0	2	0	0	0	0	0	0	0	0	0	0	0	0	0
742	OlR_086572_rframe3_ORF	plasma membrane atpase	0	1	0	0	0	0	0	0	0	0	2	3	3	3	2		0	2	0	0	0	0	0	0	0	0	12	9	12	11	4
743	OlR_101648_rframe3_ORF	acidic leucine-rich nuclear phosphoprotein 32-related protein 2	0	1	0	1	1	0	0	0	0	0	0	0	0	0	0		0	3	0	3	3	0	0	0	0	0	0	0	0	0	0
744	OlR_119162_rframe1_ORF	probable protein phosphatase 2c 54	0	1	0	1	0	0	0	0	0	0	0	0	0	0	0		0	9	0	7	0	0	0	0	0	0	0	0	0	0	0
745	OlR_084756_rframe-1_ORF	phd finger protein 12	0	1	0	0	0	0	0	0	0	0	0	0	0	0	0		0	4	0	0	0	0	0	0	0	0	0	0	0	0	0
746	OlR_098363_rframe-2_ORF	glycine dehydrogenase	0	1	2	0	0	0	0	0	0	0	0	1	1	0	0		0	2	2	0	0	0	0	0	0	0	0	4	3	0	0
747	OlR_138767_rframe1_ORF	---NA---	0	1	0	0	0	0	0	0	0	2	0	0	0	0	0		0	2	0	0	0	0	0	0	0	3	0	0	0	0	0
748	OlR_064751_rframe3_ORF	nadph--cytochrome p450 reductase	0	1	1	1	0	0	1	0	0	0	1	1	1	1	1		0	3	4	3	0	0	3	0	0	0	2	2	3	3	2
749	OlR_000400_rframe-3_ORF	serine threonine-protein kinase tor	0	1	0	0	0	0	0	0	0	0	0	0	0	0	0		0	1	0	0	0	0	0	0	0	0	0	0	0	0	0
750	OlR_096295_rframe1_ORF	probable inactive poly	0	0	1	1	0	1	0	1	1	1	0	0	0	1	0		0	0	16	10	0	12	0	19	21	28	0	0	0	12	0
751	OlR_046073_rframe-3_ORF	---NA---	0	0	1	0	0	0	0	0	0	0	0	0	0	0	0		0	0	1	0	0	0	0	0	0	0	0	0	0	0	0
752	OlR_100052_rframe3_ORF	vesicle-associated membrane protein 721	0	0	3	0	0	0	0	0	0	0	0	0	0	0	0		0	0	7	0	0	0	0	0	0	0	0	0	0	0	0
753	OlR_051563_rframe-1_ORF	eukaryotic translation initiation factor 2 subunit beta	0	0	3	0	0	0	0	0	0	0	0	0	0	0	0		0	0	7	0	0	0	0	0	0	0	0	0	0	0	0
754	OlR_063874_rframe2_ORF	fggy carbohydrate kinase domain-containing protein	0	0	1	0	1	0	0	0	1	1	0	0	0	0	0		0	0	1	0	1	0	0	0	2	2	0	0	0	0	0
755	OlR_059115_rframe-1_ORF	26s proteasome non-atpase regulatory subunit 2 1a	0	0	2	0	0	0	0	0	0	2	0	0	2	0	0		0	0	4	0	0	0	0	0	0	6	0	0	4	0	0
756	OlR_119628_rframe3_ORF	nadp-dependent malic chloroplastic	0	0	2	2	0	1	2	3	0	4	5	6	5	5	6		0	0	3	4	0	1	2	7	0	8	23	28	19	16	27
757	OlR_027259_rframe-1_ORF	---NA---	0	0	1	1	0	0	0	0	0	0	0	1	0	0	0		0	0	4	1	0	0	0	0	0	0	0	1	0	0	0
758	OlR_102933_rframe1_ORF	elongator complex protein 1	0	0	1	0	0	0	0	0	0	0	0	0	0	0	0		0	0	2	0	0	0	0	0	0	0	0	0	0	0	0
759	OlR_080455_rframe-3_ORF	---NA---	0	0	1	0	0	0	0	0	0	0	0	0	0	0	0		0	0	1	0	0	0	0	0	0	0	0	0	0	0	0
760	OlR_109070_rframe-1_ORF	nucleoid-associated protein synpcc7942_0464	0	0	1	0	2	0	0	0	0	0	1	0	0	0	2		0	0	1	0	2	0	0	0	0	0	1	0	0	0	3
761	OlR_080019_rframe3_ORF	---NA---	0	0	1	0	0	0	0	0	0	0	0	0	0	0	0		0	0	3	0	0	0	0	0	0	0	0	0	0	0	0
762	OlR_069280_rframe-2_ORF	translin-associated protein x	0	0	1	0	1	0	0	0	0	0	0	0	0	0	0		0	0	1	0	1	0	0	0	0	0	0	0	0	0	0
763	OlR_000923_rframe-1_ORF	protein transport protein sec24b	0	0	1	0	0	0	1	0	1	0	0	0	0	0	0		0	0	2	0	0	0	1	0	1	0	0	0	0	0	0
764	OlR_112431_rframe3_ORF	ubiquinone biosynthesis monooxygenase coq6	0	0	1	0	0	0	0	0	0	0	0	0	0	0	0		0	0	1	0	0	0	0	0	0	0	0	0	0	0	0
765	OlR_057940_rframe-2_ORF	acidic leucine-rich nuclear phosphoprotein 32-related protein 1	0	0	1	0	1	0	0	1	0	0	0	0	0	0	0		0	0	1	0	1	0	0	1	0	0	0	0	0	0	0
766	OlR_058434_rframe-2_ORF	nucleolar complex protein 4 homolog b	0	0	1	0	0	0	0	0	0	0	0	0	0	0	0		0	0	1	0	0	0	0	0	0	0	0	0	0	0	0
767	OlR_001661_rframe1_ORF	---NA---	0	0	1	0	0	0	0	0	0	0	0	0	0	0	0		0	0	1	0	0	0	0	0	0	0	0	0	0	0	0
768	OlR_124081_rframe-1_ORF	mo25-like protein at5g47540	0	0	1	0	1	0	0	0	0	0	0	0	0	0	0		0	0	1	0	1	0	0	0	0	0	0	0	0	0	0
769	OlR_019423_rframe3_ORF	---NA---	0	0	1	0	0	0	0	0	0	0	0	0	0	1	1		0	0	1	0	0	0	0	0	0	0	0	0	0	2	3
770	OlR_133735_rframe-2_ORF	early nodulin-93	0	0	1	0	0	0	0	0	0	1	0	0	0	0	1		0	0	1	0	0	0	0	0	0	1	0	0	0	0	2
771	OlR_138821_rframe3_ORF	tryptophan synthase beta chain chloroplastic	0	0	1	0	1	0	0	0	1	0	3	3	3	3	2		0	0	1	0	1	0	0	0	2	0	10	10	5	4	5
772	OlR_065918_rframe3_ORF	cell wall integrity protein scw1	0	0	1	0	1	0	0	0	0	1	0	0	0	0	0		0	0	1	0	2	0	0	0	0	1	0	0	0	0	0
773	OlR_086377_rframe1_ORF	wd repeat-containing protein 55	0	0	1	0	0	0	0	0	0	0	0	0	0	0	0		0	0	1	0	0	0	0	0	0	0	0	0	0	0	0
774	OlR_027414_rframe2_ORF	3-isopropylmalate dehydratase	0	0	1	0	0	2	0	1	2	0	0	0	0	1	0		0	0	1	0	0	4	0	1	3	0	0	0	0	2	0
775	OlR_004503_rframe1_ORF	lrr receptor-like serine threonine-protein kinase gso1	0	0	1	0	0	0	0	0	0	0	0	0	0	0	0		0	0	1	0	0	0	0	0	0	0	0	0	0	0	0
776	OlR_003209_rframe1_ORF	enoyl- hydratase peroxisomal	0	0	1	0	1	1	0	0	0	1	0	0	0	0	0		0	0	1	0	3	1	0	0	0	3	0	0	0	0	0
777	OlR_005087_rframe-3_ORF	copper-transporting atpase hma5	0	0	1	0	0	0	0	0	0	0	0	0	0	0	0		0	0	1	0	0	0	0	0	0	0	0	0	0	0	0
778	OlR_085885_rframe3_ORF	dead-box atp-dependent rna helicase 20	0	0	1	0	0	0	0	0	0	0	0	0	0	0	0		0	0	2	0	0	0	0	0	0	0	0	0	0	0	0
779	OlR_061272_rframe1_ORF	dna-binding protein escarola	0	0	1	0	0	0	0	1	0	0	0	0	0	0	0		0	0	3	0	0	0	0	2	0	0	0	0	0	0	0
780	OlR_057752_rframe-2_ORF	leucine carboxyl methyltransferase 1	0	0	1	0	0	0	0	0	0	0	0	0	0	0	0		0	0	1	0	0	0	0	0	0	0	0	0	0	0	0
781	OlR_059287_rframe3_ORF	conserved oligomeric golgi complex subunit 5	0	0	1	0	0	0	0	0	0	0	0	0	0	1	0		0	0	1	0	0	0	0	0	0	0	0	0	0	1	0
782	OlR_025728_rframe1_ORF	somatic embryogenesis receptor kinase 2	0	0	1	0	0	0	1	0	0	0	0	0	0	0	0		0	0	1	0	0	0	1	0	0	0	0	0	0	0	0
783	OlR_132635_rframe3_ORF	ribosome biogenesis protein brx1 homolog	0	0	1	0	0	0	0	0	0	0	0	0	0	0	0		0	0	2	0	0	0	0	0	0	0	0	0	0	0	0
784	OlR_067685_rframe1_ORF	u3 small nucleolar rna-associated protein 6 homolog	0	0	1	0	0	0	1	0	0	0	0	0	0	0	0		0	0	1	0	0	0	1	0	0	0	0	0	0	0	0
785	OlR_081970_rframe2_ORF	heme-binding protein 2	0	0	1	0	0	1	0	0	1	0	0	0	0	0	0		0	0	1	0	0	2	0	0	3	0	0	0	0	0	0
786	OlR_099286_rframe-2_ORF	---NA---	0	0	1	0	0	0	0	0	0	0	0	0	0	0	0		0	0	1	0	0	0	0	0	0	0	0	0	0	0	0
787	OlR_091247_rframe1_ORF	proteasome-associated protein ecm29 homolog	0	0	1	0	2	1	2	2	0	0	0	0	0	1	0		0	0	1	0	2	1	3	2	0	0	0	0	0	1	0
788	OlR_107225_rframe2_ORF	water chloroplastic	0	0	1	0	0	0	0	0	0	0	0	0	0	0	0		0	0	1	0	0	0	0	0	0	0	0	0	0	0	0
789	OlR_073107_rframe2_ORF	rrna-processing protein fcf2	0	0	1	1	1	0	0	0	0	0	0	0	0	0	0		0	0	1	1	1	0	0	0	0	0	0	0	0	0	0
790	OlR_087523_rframe2_ORF	regulator of nonsense transcripts 1 homolog	0	0	1	1	2	1	3	1	0	0	0	0	0	0	0		0	0	2	1	2	1	4	1	0	0	0	0	0	0	0
791	OlR_060781_rframe-1_ORF	coproporphyrinogen-iii chloroplastic	0	0	1	0	0	0	0	0	0	0	0	0	0	0	0		0	0	2	0	0	0	0	0	0	0	0	0	0	0	0
792	OlR_080392_rframe-2_ORF	tryptophan synthase beta chain 2	0	0	1	0	0	0	0	0	0	0	2	3	3	3	3		0	0	1	0	0	0	0	0	0	0	14	7	10	12	19
793	OlR_071005_rframe1_ORF	kinesin-related protein 11	0	0	1	0	0	0	0	0	0	0	0	0	0	0	0		0	0	1	0	0	0	0	0	0	0	0	0	0	0	0
794	OlR_026511_rframe3_ORF	mitochondrial outer membrane protein porin 3	0	0	0	4	3	0	2	0	0	2	4	6	4	7	5		0	0	0	11	5	0	2	0	0	6	14	27	13	20	14
795	OlR_035522_rframe3_ORF	oberon-like protein	0	0	0	2	0	0	0	0	0	0	0	0	0	0	0		0	0	0	3	0	0	0	0	0	0	0	0	0	0	0
796	OlR_128935_rframe3_ORF	acyl-coenzyme a oxidase peroxisomal	0	0	0	2	0	0	0	0	0	0	2	2	2	0	0		0	0	0	5	0	0	0	0	0	0	4	4	2	0	0
797	OlR_107493_rframe3_ORF	signal recognition particle 19 kda protein	0	0	0	2	1	0	1	0	0	0	0	0	0	0	0		0	0	0	4	1	0	1	0	0	0	0	0	0	0	0
798	OlR_004360_rframe-1_ORF	nuclear matrix constituent protein 1-like protein	0	0	0	1	0	0	0	0	0	0	0	0	0	0	0		0	0	0	1	0	0	0	0	0	0	0	0	0	0	0
799	OlR_027909_rframe3_ORF	---NA---	0	0	0	2	1	0	1	0	0	0	0	0	1	1	0		0	0	0	2	1	0	1	0	0	0	0	0	1	2	0
800	OlR_061163_rframe1_ORF	erlin-2-b	0	0	0	2	1	0	0	0	0	0	0	0	1	0	0		0	0	0	2	1	0	0	0	0	0	0	0	1	0	0
801	OlR_142373_rframe-1_ORF	polygalacturonate 4-alpha-galacturonosyltransferase	0	0	0	2	0	0	0	0	0	0	0	0	0	0	0		0	0	0	3	0	0	0	0	0	0	0	0	0	0	0
802	OlR_063549_rframe-1_ORF	ac9 transposase	0	0	0	1	0	0	0	0	0	0	0	0	0	0	0		0	0	0	3	0	0	0	0	0	0	0	0	0	0	0
803	OlR_067602_rframe-1_ORF	probable glucan -beta-glucosidase a	0	0	0	1	1	1	0	1	1	0	10	12	9	7	6		0	0	0	3	1	2	0	3	3	0	30	38	31	15	17
804	OlR_081538_rframe-2_ORF	---NA---	0	0	0	1	0	0	0	0	0	0	0	0	0	0	0		0	0	0	1	0	0	0	0	0	0	0	0	0	0	0
805	OlR_086046_rframe1_ORF	-like 2	0	0	0	1	0	1	0	0	2	0	0	0	0	0	0		0	0	0	1	0	1	0	0	2	0	0	0	0	0	0
806	OlR_072360_rframe-2_ORF	paired amphipathic helix protein sin3-like 4	0	0	0	2	0	1	1	0	2	2	0	0	0	0	0		0	0	0	2	0	1	3	0	3	5	0	0	0	0	0
807	OlR_127570_rframe-1_ORF	hydroxyacylglutathione hydrolase mitochondrial	0	0	0	1	1	0	2	2	1	0	0	0	2	1	0		0	0	0	1	1	0	2	3	2	0	0	0	5	1	0
808	OlR_087492_rframe2_ORF	conserved oligomeric golgi complex subunit 6	0	0	0	1	0	0	0	1	1	0	1	0	0	0	0		0	0	0	1	0	0	0	1	1	0	1	0	0	0	0
809	OlR_092053_rframe-1_ORF	galacturonokinase	0	0	0	1	0	0	0	0	0	0	0	0	0	0	0		0	0	0	2	0	0	0	0	0	0	0	0	0	0	0
810	OlR_068867_rframe1_ORF	proactivator polypeptide-like 1 contains	0	0	0	1	0	1	0	0	0	0	0	0	0	0	0		0	0	0	1	0	1	0	0	0	0	0	0	0	0	0
811	OlR_077893_rframe-1_ORF	u-box domain-containing protein 52	0	0	0	1	0	0	0	0	0	0	0	0	0	0	0		0	0	0	1	0	0	0	0	0	0	0	0	0	0	0
812	OlR_096629_rframe-2_ORF	histone-lysine n-methyltransferase suvr5	0	0	0	1	0	0	0	0	0	0	0	0	0	0	0		0	0	0	1	0	0	0	0	0	0	0	0	0	0	0
813	OlR_042330_rframe2_ORF	thioredoxin mitochondrial	0	0	0	1	0	1	0	0	0	0	0	0	0	0	0		0	0	0	2	0	2	0	0	0	0	0	0	0	0	0
814	OlR_083802_rframe-2_ORF	methyltransferase nsun6	0	0	0	1	0	0	0	0	0	0	0	0	0	0	0		0	0	0	1	0	0	0	0	0	0	0	0	0	0	0
815	OlR_087512_rframe-2_ORF	replication factor c subunit 1	0	0	0	1	0	0	0	0	0	0	0	0	0	0	0		0	0	0	2	0	0	0	0	0	0	0	0	0	0	0
816	OlR_027548_rframe1_ORF	preprotein translocase subunit chloroplastic	0	0	0	1	0	0	0	0	0	0	0	0	0	0	0		0	0	0	1	0	0	0	0	0	0	0	0	0	0	0
817	OlR_037533_rframe-1_ORF	peptide methionine sulfoxide reductase chloroplastic	0	0	0	1	1	0	0	0	0	0	0	0	0	0	0		0	0	0	2	2	0	0	0	0	0	0	0	0	0	0
818	OlR_063502_rframe2_ORF	uridylate kinase	0	0	0	1	0	0	0	0	0	0	0	0	0	0	0		0	0	0	1	0	0	0	0	0	0	0	0	0	0	0
819	OlR_003168_rframe3_ORF	ferredoxin--nadp leaf chloroplastic	0	0	0	1	0	0	0	0	0	0	0	0	0	0	0		0	0	0	1	0	0	0	0	0	0	0	0	0	0	0
820	OlR_122272_rframe-1_ORF	---NA---	0	0	0	1	0	0	0	0	0	0	0	0	0	0	0		0	0	0	1	0	0	0	0	0	0	0	0	0	0	0
821	OlR_037394_rframe-1_ORF	---NA---	0	0	0	1	0	0	0	0	0	0	0	0	2	1	1		0	0	0	1	0	0	0	0	0	0	0	0	2	3	1
822	OlR_122021_rframe3_ORF	---NA---	0	0	0	1	0	0	0	0	0	0	0	0	0	0	0		0	0	0	1	0	0	0	0	0	0	0	0	0	0	0
823	OlR_131579_rframe-1_ORF	---NA---	0	0	0	1	0	0	0	0	0	0	0	0	0	0	0		0	0	0	1	0	0	0	0	0	0	0	0	0	0	0
824	OlR_048767_rframe-3_ORF	probable proteasome inhibitor	0	0	0	1	0	0	0	0	0	1	0	0	0	0	0		0	0	0	4	0	0	0	0	0	6	0	0	0	0	0
825	OlR_054197_rframe3_ORF	polyribonucleotide nucleotidyltransferase mitochondrial	0	0	0	1	0	0	0	0	0	0	0	0	0	0	0		0	0	0	1	0	0	0	0	0	0	0	0	0	0	0
826	OlR_068230_rframe3_ORF	peroxidase 9	0	0	0	1	0	0	0	0	0	0	0	0	0	0	0		0	0	0	1	0	0	0	0	0	0	0	0	0	0	0
827	OlR_097027_rframe2_ORF	nuclear pore complex protein nup98-nup96 contains	0	0	0	1	1	0	0	0	0	0	0	0	0	0	0		0	0	0	1	1	0	0	0	0	0	0	0	0	0	0
828	OlR_013661_rframe3_ORF	syntaxin-22	0	0	0	1	0	0	0	0	0	0	0	0	0	0	0		0	0	0	1	0	0	0	0	0	0	0	0	0	0	0
829	OlR_016764_rframe3_ORF	---NA---	0	0	0	1	0	0	0	0	0	1	0	0	0	0	0		0	0	0	1	0	0	0	0	0	1	0	0	0	0	0
830	OlR_084698_rframe3_ORF	kinesin-like protein kif2c	0	0	0	1	0	0	0	0	0	0	0	0	0	0	0		0	0	0	1	0	0	0	0	0	0	0	0	0	0	0
831	OlR_084162_rframe3_ORF	hypersensitive-induced response protein 1	0	0	0	1	1	0	0	0	1	0	2	2	2	2	0		0	0	0	2	1	0	0	0	1	0	5	5	5	5	0
832	OlR_061771_rframe1_ORF	dead-box atp-dependent rna helicase 17	0	0	0	1	0	0	0	0	0	0	0	0	0	0	0		0	0	0	1	0	0	0	0	0	0	0	0	0	0	0
833	OlR_064068_rframe2_ORF	diphosphomevalonate decarboxylase	0	0	0	1	0	1	0	0	0	0	0	0	0	0	0		0	0	0	1	0	2	0	0	0	0	0	0	0	0	0
834	OlR_096127_rframe-3_ORF	syntaxin-52	0	0	0	1	0	0	0	0	0	0	0	0	0	0	1		0	0	0	2	0	0	0	0	0	0	0	0	0	0	1
835	OlR_059221_rframe1_ORF	---NA---	0	0	0	1	0	0	0	0	0	0	0	0	0	0	0		0	0	0	1	0	0	0	0	0	0	0	0	0	0	0
836	OlR_104499_rframe-1_ORF	yth domain family protein 2	0	0	0	1	0	0	0	0	0	0	0	0	0	0	0		0	0	0	5	0	0	0	0	0	0	0	0	0	0	0
837	OlR_003844_rframe3_ORF	web family protein at5g55860	0	0	0	1	0	0	0	0	0	0	0	0	0	0	0		0	0	0	1	0	0	0	0	0	0	0	0	0	0	0
838	OlR_066536_rframe1_ORF	nucleoside diphosphate kinase chloroplastic	0	0	0	1	1	0	0	0	0	0	2	3	2	1	2		0	0	0	1	1	0	0	0	0	0	8	4	3	3	6
839	OlR_063379_rframe-1_ORF	---NA---	0	0	0	1	0	0	0	0	0	0	0	0	0	0	0		0	0	0	1	0	0	0	0	0	0	0	0	0	0	0
840	OlR_111803_rframe3_ORF	duf21 domain-containing protein at4g14240	0	0	0	1	0	0	0	1	1	1	0	0	0	0	0		0	0	0	1	0	0	0	1	1	1	0	0	0	0	0
841	OlR_062337_rframe-2_ORF	long chain base biosynthesis protein 1a	0	0	0	1	1	0	0	0	0	0	0	0	0	0	1		0	0	0	2	1	0	0	0	0	0	0	0	0	0	1
842	OlR_095801_rframe3_ORF	transcription factor btf3 homolog 4	0	0	0	0	2	0	0	0	0	0	0	0	0	0	0		0	0	0	0	8	0	0	0	0	0	0	0	0	0	0
843	OlR_025156_rframe2_ORF	mitochondrial import inner membrane translocase subunit tim22	0	0	0	0	1	0	1	0	0	0	0	0	0	0	0		0	0	0	0	1	0	1	0	0	0	0	0	0	0	0
844	OlR_059348_rframe-3_ORF	5-methylthioadenosine s-adenosylhomocysteine deaminase	0	0	0	0	1	0	0	0	0	0	0	0	0	0	0		0	0	0	0	3	0	0	0	0	0	0	0	0	0	0
845	OlR_128366_rframe3_ORF	serine--trna ligase	0	0	0	0	2	0	0	0	0	0	0	0	0	0	0		0	0	0	0	5	0	0	0	0	0	0	0	0	0	0
846	OlR_095377_rframe-1_ORF	---NA---	0	0	0	0	1	0	0	0	0	0	0	0	0	0	0		0	0	0	0	1	0	0	0	0	0	0	0	0	0	0
847	OlR_067408_rframe3_ORF	chloroplastic	0	0	0	0	2	0	0	0	0	0	0	0	0	0	0		0	0	0	0	4	0	0	0	0	0	0	0	0	0	0
848	OlR_068792_rframe-3_ORF	cinnamoyl- reductase 1	0	0	0	0	2	0	0	0	0	0	1	1	2	2	0		0	0	0	0	2	0	0	0	0	0	1	1	4	4	0
849	OlR_090392_rframe3_ORF	---NA---	0	0	0	0	2	0	0	0	0	0	0	0	0	0	0		0	0	0	0	3	0	0	0	0	0	0	0	0	0	0
850	OlR_075034_rframe2_ORF	Uncharacterized protein At4g15970	0	0	0	0	1	0	0	0	0	0	0	0	0	0	0		0	0	0	0	1	0	0	0	0	0	0	0	0	0	0
851	OlR_075459_rframe3_ORF	28s ribosomal protein mitochondrial	0	0	0	0	1	0	0	0	0	0	0	0	0	0	0		0	0	0	0	1	0	0	0	0	0	0	0	0	0	0
852	OlR_002573_rframe2_ORF	probable ubiquitin-conjugating enzyme e2 23	0	0	0	0	2	0	0	0	0	0	0	0	0	0	0		0	0	0	0	4	0	0	0	0	0	0	0	0	0	0
853	OlR_085256_rframe1_ORF	beta-adaptin-like protein a	0	0	0	0	1	0	0	1	0	0	0	0	0	0	0		0	0	0	0	1	0	0	1	0	0	0	0	0	0	0
854	OlR_111144_rframe-1_ORF	exportin-4	0	0	0	0	1	0	0	0	0	0	0	0	0	0	0		0	0	0	0	1	0	0	0	0	0	0	0	0	0	0
855	OlR_093027_rframe-3_ORF	---NA---	0	0	0	0	1	0	0	0	0	0	0	0	0	0	0		0	0	0	0	1	0	0	0	0	0	0	0	0	0	0
856	OlR_076589_rframe1_ORF	ctp synthase	0	0	0	0	1	0	0	0	0	1	0	0	0	0	0		0	0	0	0	1	0	0	0	0	1	0	0	0	0	0
857	OlR_064183_rframe-1_ORF	flavonol synthase flavanone 3-hydroxylase	0	0	0	0	1	1	1	0	0	0	0	0	0	1	0		0	0	0	0	2	1	1	0	0	0	0	0	0	1	0
858	OlR_043146_rframe1_ORF	probable pre-mrna-splicing factor atp-dependent rna helicase	0	0	0	0	1	1	1	1	1	1	0	0	1	0	0		0	0	0	0	4	3	3	3	3	3	0	0	1	0	0
859	OlR_123933_rframe3_ORF	30s ribosomal protein s11	0	0	0	0	1	0	0	0	0	0	0	0	0	0	0		0	0	0	0	2	0	0	0	0	0	0	0	0	0	0
860	OlR_138745_rframe-2_ORF	presequence protease chloroplastic mitochondrial	0	0	0	0	1	1	0	0	0	2	0	0	0	0	0		0	0	0	0	1	1	0	0	0	2	0	0	0	0	0
861	OlR_131032_rframe-2_ORF	---NA---	0	0	0	0	1	1	1	1	1	1	0	1	0	0	1		0	0	0	0	2	4	3	3	4	6	0	2	0	0	1
862	OlR_041156_rframe3_ORF	glucose-6-phosphate 1-epimerase	0	0	0	0	1	0	0	0	0	0	0	1	0	0	0		0	0	0	0	2	0	0	0	0	0	0	1	0	0	0
863	OlR_096828_rframe-1_ORF	---NA---	0	0	0	0	1	0	0	0	0	0	0	0	0	0	0		0	0	0	0	1	0	0	0	0	0	0	0	0	0	0
864	OlR_079675_rframe-2_ORF	zinc finger protein	0	0	0	0	1	0	0	0	0	0	0	0	0	0	0		0	0	0	0	1	0	0	0	0	0	0	0	0	0	0
865	OlR_060956_rframe-1_ORF	elongation factor chloroplastic	0	0	0	0	1	1	0	0	1	0	0	0	0	0	0		0	0	0	0	2	1	0	0	2	0	0	0	0	0	0
866	OlR_063609_rframe3_ORF	peroxiredoxin- mitochondrial	0	0	0	0	1	0	0	0	0	0	2	0	1	1	1		0	0	0	0	1	0	0	0	0	0	5	0	1	3	1
867	OlR_122873_rframe1_ORF	---NA---	0	0	0	0	1	0	0	0	0	0	0	0	0	0	0		0	0	0	0	1	0	0	0	0	0	0	0	0	0	0
868	OlR_002479_rframe-1_ORF	kinesin-4	0	0	0	0	1	0	0	0	0	0	0	0	0	0	0		0	0	0	0	1	0	0	0	0	0	0	0	0	0	0
869	OlR_004934_rframe-3_ORF	gamma-tubulin complex component 2	0	0	0	0	1	0	0	0	0	0	0	0	0	0	0		0	0	0	0	1	0	0	0	0	0	0	0	0	0	0
870	OlR_101278_rframe2_ORF	probable dna-directed rna polymerase i subunit rpa2	0	0	0	0	1	0	0	1	0	0	0	0	0	0	0		0	0	0	0	1	0	0	2	0	0	0	0	0	0	0
871	OlR_110506_rframe-3_ORF	tubulin-specific chaperone e	0	0	0	0	1	2	0	0	0	0	0	0	0	0	0		0	0	0	0	1	3	0	0	0	0	0	0	0	0	0
872	OlR_004838_rframe1_ORF	beach domain-containing protein lvsc	0	0	0	0	1	0	0	0	0	0	0	0	0	0	0		0	0	0	0	1	0	0	0	0	0	0	0	0	0	0
873	OlR_067202_rframe-1_ORF	desumoylating isopeptidase 1	0	0	0	0	1	0	0	0	0	0	0	0	0	0	0		0	0	0	0	1	0	0	0	0	0	0	0	0	0	0
874	OlR_032866_rframe1_ORF	probable rna-dependent rna polymerase 4	0	0	0	0	1	0	0	0	0	0	0	0	0	0	0		0	0	0	0	1	0	0	0	0	0	0	0	0	0	0
875	OlR_091257_rframe1_ORF	trafficking protein particle complex subunit 9	0	0	0	0	1	0	0	0	0	0	0	0	0	1	0		0	0	0	0	1	0	0	0	0	0	0	0	0	2	0
876	OlR_059566_rframe-1_ORF	glutamate synthase 1	0	0	0	0	1	0	0	0	0	0	5	7	13	6	7		0	0	0	0	1	0	0	0	0	0	14	14	28	14	15
877	OlR_117321_rframe-2_ORF	3 -n-debenzoyl-2 -deoxytaxol n-benzoyltransferase	0	0	0	0	1	1	2	1	1	1	4	4	3	3	2		0	0	0	0	1	1	2	2	1	1	6	9	7	7	3
878	OlR_011026_rframe-1_ORF	web family protein at2g38370	0	0	0	0	1	0	0	0	0	0	0	0	0	0	0		0	0	0	0	3	0	0	0	0	0	0	0	0	0	0
879	OlR_056663_rframe-3_ORF	---NA---	0	0	0	0	1	0	1	1	0	0	0	0	0	0	0		0	0	0	0	3	0	3	3	0	0	0	0	0	0	0
880	OlR_099437_rframe-3_ORF	upf0061 protein azosea38000	0	0	0	0	1	0	0	0	0	1	0	0	0	0	0		0	0	0	0	2	0	0	0	0	2	0	0	0	0	0
881	OlR_065570_rframe3_ORF	---NA---	0	0	0	0	1	0	0	0	0	0	0	0	0	0	0		0	0	0	0	1	0	0	0	0	0	0	0	0	0	0
882	OlR_035234_rframe2_ORF	---NA---	0	0	0	0	1	0	1	0	0	0	0	0	0	0	0		0	0	0	0	2	0	3	0	0	0	0	0	0	0	0
883	OlR_056608_rframe-3_ORF	splicing factor u2af large subunit b	0	0	0	0	1	0	0	0	0	0	0	0	0	0	0		0	0	0	0	2	0	0	0	0	0	0	0	0	0	0
884	OlR_000302_rframe-3_ORF	probable protein phosphatase 2c 3	0	0	0	0	1	0	1	0	0	0	0	0	0	0	0		0	0	0	0	1	0	1	0	0	0	0	0	0	0	0
885	OlR_142721_rframe3_ORF	---NA---	0	0	0	0	1	0	0	1	0	0	0	0	0	0	0		0	0	0	0	1	0	0	3	0	0	0	0	0	0	0
886	OlR_000484_rframe2_ORF	bifunctional dethiobiotin synthetase -diamino-pelargonic acid mitochondrial	0	0	0	0	1	0	1	1	0	0	1	1	0	0	0		0	0	0	0	1	0	2	1	0	0	1	1	0	0	0
887	OlR_030344_rframe2_ORF	protein vac14 homolog	0	0	0	0	1	0	2	0	0	0	0	0	0	1	0		0	0	0	0	1	0	2	0	0	0	0	0	0	2	0
888	OlR_014620_rframe-3_ORF	ac transposase	0	0	0	0	1	0	0	0	0	0	0	0	0	0	0		0	0	0	0	2	0	0	0	0	0	0	0	0	0	0
889	OlR_120210_rframe-1_ORF	eukaryotic translation initiation factor 2d	0	0	0	0	1	0	0	0	0	0	0	0	0	0	0		0	0	0	0	2	0	0	0	0	0	0	0	0	0	0
890	OlR_029875_rframe-2_ORF	histidinol chloroplastic	0	0	0	0	1	0	0	0	0	0	0	0	0	0	0		0	0	0	0	1	0	0	0	0	0	0	0	0	0	0
891	OlR_112086_rframe3_ORF	probable u3 small nucleolar rna-associated protein 7	0	0	0	0	1	0	0	0	0	0	0	0	0	0	0		0	0	0	0	2	0	0	0	0	0	0	0	0	0	0
892	OlR_098416_rframe3_ORF	---NA---	0	0	0	0	1	0	0	0	0	0	0	0	0	0	0		0	0	0	0	75	0	0	0	0	0	0	0	0	0	0
893	OlR_007001_rframe1_ORF	aberrant root formation protein 4	0	0	0	0	1	0	0	0	0	0	0	0	0	0	0		0	0	0	0	1	0	0	0	0	0	0	0	0	0	0
894	OlR_135556_rframe3_ORF	leucine-rich repeat-containing protein 40	0	0	0	0	1	0	0	0	0	0	0	0	0	0	0		0	0	0	0	1	0	0	0	0	0	0	0	0	0	0
895	OlR_062115_rframe3_ORF	tyramine n-feruloyltransferase 4 11	0	0	0	0	1	0	2	0	0	0	0	0	0	0	2		0	0	0	0	1	0	4	0	0	0	0	0	0	0	3
896	OlR_001134_rframe2_ORF	---NA---	0	0	0	0	0	1	0	1	1	1	0	1	0	1	0		0	0	0	0	0	126	0	121	214	156	0	23	0	24	0
897	OlR_110193_rframe-3_ORF	---NA---	0	0	0	0	0	1	0	0	0	0	0	0	0	0	0		0	0	0	0	0	6	0	0	0	0	0	0	0	0	0
898	OlR_048884_rframe1_ORF	---NA---	0	0	0	0	0	1	0	1	1	0	0	0	0	0	0		0	0	0	0	0	7	0	35	40	0	0	0	0	0	0
899	OlR_065134_rframe2_ORF	disease resistance response protein 206	0	0	0	0	0	3	3	0	3	0	3	3	3	3	3		0	0	0	0	0	7	8	0	7	0	14	9	9	15	14
900	OlR_125521_rframe-2_ORF	---NA---	0	0	0	0	0	1	0	1	1	0	0	0	0	0	0		0	0	0	0	0	17	0	10	14	0	0	0	0	0	0
901	OlR_058266_rframe-3_ORF	alcohol dehydrogenase 1	0	0	0	0	0	2	2	0	0	1	0	0	0	0	0		0	0	0	0	0	18	7	0	0	3	0	0	0	0	0
902	OlR_054071_rframe1_ORF	---NA---	0	0	0	0	0	2	0	2	0	0	0	0	0	0	0		0	0	0	0	0	2	0	2	0	0	0	0	0	0	0
903	OlR_049241_rframe1_ORF	60s ribosomal protein l13a	0	0	0	0	0	1	0	0	0	0	0	0	0	0	0		0	0	0	0	0	8	0	0	0	0	0	0	0	0	0
904	OlR_000758_rframe2_ORF	---NA---	0	0	0	0	0	1	0	0	0	0	0	0	0	0	0		0	0	0	0	0	1	0	0	0	0	0	0	0	0	0
905	OlR_064253_rframe2_ORF	---NA---	0	0	0	0	0	1	0	0	0	0	0	0	0	0	0		0	0	0	0	0	4	0	0	0	0	0	0	0	0	0
906	OlR_141644_rframe-1_ORF	serine threonine-protein phosphatase 2a regulatory subunit b subunit alpha	0	0	0	0	0	1	0	1	2	1	0	0	0	0	0		0	0	0	0	0	1	0	1	3	2	0	0	0	0	0
907	OlR_060411_rframe1_ORF	---NA---	0	0	0	0	0	1	0	0	1	1	0	0	1	0	1		0	0	0	0	0	1	0	0	1	4	0	0	1	0	2
908	OlR_085557_rframe3_ORF	protein phosphatase 1 regulatory subunit ppra	0	0	0	0	0	1	0	0	0	0	0	0	0	1	0		0	0	0	0	0	1	0	0	0	0	0	0	0	1	0
909	OlR_064949_rframe1_ORF	---NA---	0	0	0	0	0	1	0	0	0	0	0	0	0	0	0		0	0	0	0	0	2	0	0	0	0	0	0	0	0	0
910	OlR_059656_rframe-1_ORF	chromatin modification-related protein eaf3	0	0	0	0	0	1	0	0	0	0	0	0	0	0	0		0	0	0	0	0	1	0	0	0	0	0	0	0	0	0
911	OlR_075122_rframe-2_ORF	arogenate dehydratase prephenate dehydratase chloroplastic	0	0	0	0	0	1	0	0	0	0	0	0	0	0	0		0	0	0	0	0	1	0	0	0	0	0	0	0	0	0
912	OlR_009059_rframe1_ORF	---NA---	0	0	0	0	0	1	0	0	0	0	0	0	0	0	0		0	0	0	0	0	1	0	0	0	0	0	0	0	0	0
913	OlR_095338_rframe3_ORF	probable adp-ribosylation factor gtpase-activating protein agd9	0	0	0	0	0	1	0	0	0	0	0	0	0	0	0		0	0	0	0	0	2	0	0	0	0	0	0	0	0	0
914	OlR_025620_rframe1_ORF	novel plant snare 11	0	0	0	0	0	1	0	0	0	1	0	0	0	0	0		0	0	0	0	0	2	0	0	0	2	0	0	0	0	0
915	OlR_028146_rframe2_ORF	40s ribosomal protein sa	0	0	0	0	0	1	1	0	0	1	0	0	0	0	0		0	0	0	0	0	6	3	0	0	2	0	0	0	0	0
916	OlR_059982_rframe1_ORF	bet1-like snare 1-1	0	0	0	0	0	1	0	0	0	0	0	0	0	0	0		0	0	0	0	0	1	0	0	0	0	0	0	0	0	0
917	OlR_105931_rframe-3_ORF	coatomer subunit delta-4	0	0	0	0	0	1	0	0	0	0	0	0	0	0	0		0	0	0	0	0	1	0	0	0	0	0	0	0	0	0
918	OlR_073004_rframe3_ORF	abc transporter f family member 3	0	0	0	0	0	1	0	0	0	0	0	0	0	1	0		0	0	0	0	0	1	0	0	0	0	0	0	0	1	0
919	OlR_095287_rframe1_ORF	28 kda heat- and acid-stable phosphoprotein	0	0	0	0	0	1	0	1	0	0	0	0	0	0	0		0	0	0	0	0	3	0	6	0	0	0	0	0	0	0
920	OlR_032948_rframe-3_ORF	---NA---	0	0	0	0	0	1	0	0	0	0	0	0	0	0	0		0	0	0	0	0	3	0	0	0	0	0	0	0	0	0
921	OlR_052613_rframe-3_ORF	tauropine dehydrogenase	0	0	0	0	0	1	0	0	0	0	0	0	0	0	0		0	0	0	0	0	1	0	0	0	0	0	0	0	0	0
922	OlR_000136_rframe-3_ORF	dipeptidyl peptidase 8	0	0	0	0	0	1	0	0	0	0	1	1	1	1	0		0	0	0	0	0	1	0	0	0	0	1	1	1	1	0
923	OlR_079703_rframe-1_ORF	ubiquitin-40s ribosomal protein s27a	0	0	0	0	0	1	1	0	0	1	1	1	1	1	0		0	0	0	0	0	9	14	0	0	9	3	6	6	9	0
924	OlR_139877_rframe3_ORF	adp-ribosylation factor 2	0	0	0	0	0	0	3	0	0	3	0	0	0	0	0		0	0	0	0	0	0	24	0	0	20	0	0	0	0	0
925	OlR_069779_rframe2_ORF	glutathione s-transferase f10	0	0	0	0	0	0	2	0	3	3	5	4	5	3	6		0	0	0	0	0	0	9	0	11	8	24	18	21	11	29
926	OlR_072291_rframe-3_ORF	probable beta-d-xylosidase 7	0	0	0	0	0	0	1	2	0	2	0	2	0	0	0		0	0	0	0	0	0	1	3	0	3	0	3	0	0	0
927	OlR_064743_rframe2_ORF	leucine-rich repeat-containing protein 1	0	0	0	0	0	0	1	1	0	0	0	0	0	0	0		0	0	0	0	0	0	3	2	0	0	0	0	0	0	0
928	OlR_088689_rframe1_ORF	probable lrr receptor-like serine threonine-protein kinase at1g67720	0	0	0	0	0	0	1	0	0	0	0	0	0	0	0		0	0	0	0	0	0	2	0	0	0	0	0	0	0	0
929	OlR_093308_rframe1_ORF	atp-dependent zinc metalloprotease ftsh chloroplastic mitochondrial	0	0	0	0	0	0	1	0	1	0	0	0	0	0	0		0	0	0	0	0	0	1	0	1	0	0	0	0	0	0
930	OlR_034551_rframe-1_ORF	Uncharacterized protein At3g49055	0	0	0	0	0	0	1	1	1	0	1	0	0	0	0		0	0	0	0	0	0	3	1	1	0	1	0	0	0	0
931	OlR_064987_rframe3_ORF	beta-glucosidase 28	0	0	0	0	0	0	1	0	0	0	0	0	0	0	0		0	0	0	0	0	0	1	0	0	0	0	0	0	0	0
932	OlR_058755_rframe-1_ORF	acyl carrier protein chloroplastic	0	0	0	0	0	0	1	0	0	0	0	0	0	0	0		0	0	0	0	0	0	1	0	0	0	0	0	0	0	0
933	OlR_085480_rframe-2_ORF	---NA---	0	0	0	0	0	0	1	0	0	0	0	0	0	0	0		0	0	0	0	0	0	1	0	0	0	0	0	0	0	0
934	OlR_059339_rframe1_ORF	peptidylprolyl isomerase domain and wd repeat-containing protein 1	0	0	0	0	0	0	1	0	0	0	0	0	0	0	0		0	0	0	0	0	0	2	0	0	0	0	0	0	0	0
935	OlR_051767_rframe-3_ORF	---NA---	0	0	0	0	0	0	1	0	0	0	0	0	0	0	0		0	0	0	0	0	0	1	0	0	0	0	0	0	0	0
936	OlR_026273_rframe3_ORF	---NA---	0	0	0	0	0	0	1	0	0	0	0	0	0	0	0		0	0	0	0	0	0	1	0	0	0	0	0	0	0	0
937	OlR_082294_rframe3_ORF	chloroplastic	0	0	0	0	0	0	1	0	0	0	0	0	0	0	0		0	0	0	0	0	0	3	0	0	0	0	0	0	0	0
938	OlR_064235_rframe-2_ORF	coatomer subunit zeta-3	0	0	0	0	0	0	1	0	0	0	0	0	0	0	0		0	0	0	0	0	0	1	0	0	0	0	0	0	0	0
939	OlR_062315_rframe-3_ORF	---NA---	0	0	0	0	0	0	1	0	1	1	1	0	1	1	1		0	0	0	0	0	0	1	0	4	3	2	0	1	5	4
940	OlR_092793_rframe-3_ORF	vhs domain-containing protein at3g16270	0	0	0	0	0	0	1	0	0	0	0	0	0	0	0		0	0	0	0	0	0	1	0	0	0	0	0	0	0	0
941	OlR_062213_rframe2_ORF	probable plastid-lipid-associated protein chloroplastic	0	0	0	0	0	0	1	3	0	2	0	0	0	0	0		0	0	0	0	0	0	2	3	0	2	0	0	0	0	0
942	OlR_065350_rframe-3_ORF	alpha-n-acetylglucosaminidase	0	0	0	0	0	0	1	1	0	0	0	0	0	0	0		0	0	0	0	0	0	1	1	0	0	0	0	0	0	0
943	OlR_116866_rframe-1_ORF	---NA---	0	0	0	0	0	0	1	0	0	0	0	0	0	0	0		0	0	0	0	0	0	1	0	0	0	0	0	0	0	0
944	OlR_088091_rframe3_ORF	subtilisin-like protease	0	0	0	0	0	0	1	0	0	0	0	0	0	0	0		0	0	0	0	0	0	1	0	0	0	0	0	0	0	0
945	OlR_133909_rframe2_ORF	---NA---	0	0	0	0	0	0	1	0	0	0	0	0	0	0	0		0	0	0	0	0	0	8	0	0	0	0	0	0	0	0
946	OlR_139898_rframe3_ORF	heterokaryon incompatibility protein s	0	0	0	0	0	0	1	0	0	0	0	0	0	0	0		0	0	0	0	0	0	3	0	0	0	0	0	0	0	0
947	OlR_112792_rframe2_ORF	kinesin-like calmodulin-binding protein homolog	0	0	0	0	0	0	1	0	0	0	0	0	0	0	0		0	0	0	0	0	0	2	0	0	0	0	0	0	0	0
948	OlR_076484_rframe-3_ORF	---NA---	0	0	0	0	0	0	1	2	0	0	0	0	0	0	0		0	0	0	0	0	0	2	2	0	0	0	0	0	0	0
949	OlR_042503_rframe-2_ORF	glycine dehydrogenase	0	0	0	0	0	0	1	0	1	0	1	2	1	1	1		0	0	0	0	0	0	2	0	2	0	3	5	3	4	3
950	OlR_130096_rframe-3_ORF	---NA---	0	0	0	0	0	0	0	1	1	0	0	0	0	0	0		0	0	0	0	0	0	0	3	5	0	0	0	0	0	0
951	OlR_100243_rframe-2_ORF	---NA---	0	0	0	0	0	0	0	1	0	0	0	0	0	0	0		0	0	0	0	0	0	0	10	0	0	0	0	0	0	0
952	OlR_004528_rframe1_ORF	---NA---	0	0	0	0	0	0	0	1	0	0	0	0	0	0	0		0	0	0	0	0	0	0	1	0	0	0	0	0	0	0
953	OlR_029270_rframe2_ORF	---NA---	0	0	0	0	0	0	0	1	1	0	0	0	0	0	0		0	0	0	0	0	0	0	66	57	0	0	0	0	0	0
954	OlR_132300_rframe-3_ORF	protein argonaute 12	0	0	0	0	0	0	0	1	0	0	0	0	0	0	0		0	0	0	0	0	0	0	1	0	0	0	0	0	0	0
955	OlR_114027_rframe1_ORF	hydrolase m6_spy0533	0	0	0	0	0	0	0	1	0	0	0	0	0	0	0		0	0	0	0	0	0	0	1	0	0	0	0	0	0	0
956	OlR_110943_rframe2_ORF	isoamylase chloroplastic	0	0	0	0	0	0	0	2	0	1	0	0	0	0	0		0	0	0	0	0	0	0	2	0	1	0	0	0	0	0
957	OlR_064265_rframe2_ORF	---NA---	0	0	0	0	0	0	0	1	0	0	0	0	0	0	0		0	0	0	0	0	0	0	1	0	0	0	0	0	0	0
958	OlR_131899_rframe-2_ORF	---NA---	0	0	0	0	0	0	0	1	0	0	0	0	0	0	0		0	0	0	0	0	0	0	1	0	0	0	0	0	0	0
959	OlR_040111_rframe3_ORF	endoribonuclease dicer homolog 3a	0	0	0	0	0	0	0	1	0	0	0	0	0	0	0		0	0	0	0	0	0	0	1	0	0	0	0	0	0	0
960	OlR_053096_rframe-2_ORF	carotenoid (9 )-cleavage dioxygenase	0	0	0	0	0	0	0	1	0	0	0	0	0	0	0		0	0	0	0	0	0	0	1	0	0	0	0	0	0	0
961	OlR_107909_rframe-3_ORF	---NA---	0	0	0	0	0	0	0	1	0	0	0	0	0	0	0		0	0	0	0	0	0	0	1	0	0	0	0	0	0	0
962	OlR_100326_rframe1_ORF	elongation factor mitochondrial	0	0	0	0	0	0	0	1	1	0	0	0	1	0	0		0	0	0	0	0	0	0	2	1	0	0	0	1	0	0
963	OlR_082983_rframe1_ORF	shikimate o-hydroxycinnamoyltransferase	0	0	0	0	0	0	0	1	0	0	0	0	0	0	0		0	0	0	0	0	0	0	1	0	0	0	0	0	0	0
964	OlR_108248_rframe-1_ORF	---NA---	0	0	0	0	0	0	0	1	0	0	0	0	0	1	0		0	0	0	0	0	0	0	2	0	0	0	0	0	1	0
965	OlR_126732_rframe-1_ORF	protein disulfide isomerase-like 5-4	0	0	0	0	0	0	0	1	0	0	0	0	0	0	0		0	0	0	0	0	0	0	2	0	0	0	0	0	0	0
966	OlR_089835_rframe-1_ORF	abc transporter b family member 20	0	0	0	0	0	0	0	1	0	0	0	0	0	1	0		0	0	0	0	0	0	0	1	0	0	0	0	0	2	0
967	OlR_080975_rframe-1_ORF	beta-eudesmol synthase	0	0	0	0	0	0	0	1	0	0	0	0	0	0	0		0	0	0	0	0	0	0	1	0	0	0	0	0	0	0
968	OlR_076056_rframe-3_ORF	probable apyrase 3	0	0	0	0	0	0	0	1	0	0	0	0	0	0	0		0	0	0	0	0	0	0	2	0	0	0	0	0	0	0
969	OlR_072170_rframe-3_ORF	riboflavin biosynthesis protein includes	0	0	0	0	0	0	0	1	0	0	0	0	0	0	0		0	0	0	0	0	0	0	1	0	0	0	0	0	0	0
970	OlR_002475_rframe2_ORF	metacaspase-5	0	0	0	0	0	0	0	1	0	0	1	1	1	1	1		0	0	0	0	0	0	0	1	0	0	2	2	5	2	2
971	OlR_044603_rframe2_ORF	udp-galactose udp-glucose transporter 3	0	0	0	0	0	0	0	1	0	0	0	0	0	0	0		0	0	0	0	0	0	0	9	0	0	0	0	0	0	0
972	OlR_074563_rframe-2_ORF	guanine nucleotide-binding protein alpha-2 subunit	0	0	0	0	0	0	0	1	0	0	0	0	1	1	0		0	0	0	0	0	0	0	2	0	0	0	0	2	2	0
973	OlR_116567_rframe-1_ORF	l-ascorbate oxidase	0	0	0	0	0	0	0	1	0	1	0	0	0	0	0		0	0	0	0	0	0	0	1	0	1	0	0	0	0	0
974	OlR_059446_rframe2_ORF	uncharacterized membrane protein	0	0	0	0	0	0	0	1	0	0	0	0	0	0	0		0	0	0	0	0	0	0	1	0	0	0	0	0	0	0
975	OlR_143114_rframe3_ORF	e3 ubiquitin-protein ligase keg	0	0	0	0	0	0	0	1	0	0	0	1	0	0	0		0	0	0	0	0	0	0	2	0	0	0	2	0	0	0
976	OlR_127082_rframe-1_ORF	---NA---	0	0	0	0	0	0	0	1	0	0	0	0	0	0	0		0	0	0	0	0	0	0	1	0	0	0	0	0	0	0
977	OlR_048193_rframe1_ORF	cysteine-rich receptor-like protein kinase 2	0	0	0	0	0	0	0	1	0	0	0	1	0	0	0		0	0	0	0	0	0	0	2	0	0	0	2	0	0	0
978	OlR_098396_rframe-2_ORF	---NA---	0	0	0	0	0	0	0	1	0	0	0	0	0	0	0		0	0	0	0	0	0	0	2	0	0	0	0	0	0	0
979	OlR_037385_rframe3_ORF	---NA---	0	0	0	0	0	0	0	0	1	0	0	0	0	0	0		0	0	0	0	0	0	0	0	1	0	0	0	0	0	0
980	OlR_014168_rframe-2_ORF	---NA---	0	0	0	0	0	0	0	0	1	1	0	0	0	1	0		0	0	0	0	0	0	0	0	1	1	0	0	0	1	0
981	OlR_001971_rframe2_ORF	peptide-n -(n-acetyl-beta-glucosaminyl)asparagine amidase	0	0	0	0	0	0	0	0	1	0	0	0	1	0	0		0	0	0	0	0	0	0	0	2	0	0	0	1	0	0
982	OlR_141927_rframe-2_ORF	alpha-n-acetylglucosaminidase	0	0	0	0	0	0	0	0	1	0	2	2	0	1	0		0	0	0	0	0	0	0	0	1	0	4	3	0	3	0
983	OlR_067809_rframe-3_ORF	exocyst complex component 3	0	0	0	0	0	0	0	0	1	2	0	0	0	0	0		0	0	0	0	0	0	0	0	4	2	0	0	0	0	0
984	OlR_062234_rframe1_ORF	soluble starch synthase 2- chloroplastic amyloplastic	0	0	0	0	0	0	0	0	1	0	0	0	0	0	0		0	0	0	0	0	0	0	0	1	0	0	0	0	0	0
985	OlR_059606_rframe1_ORF	tyrosine--trna ligase	0	0	0	0	0	0	0	0	1	0	0	0	0	0	0		0	0	0	0	0	0	0	0	1	0	0	0	0	0	0
986	OlR_054392_rframe3_ORF	anthranilate chloroplastic	0	0	0	0	0	0	0	0	1	0	5	6	2	4	4		0	0	0	0	0	0	0	0	1	0	11	11	2	6	13
987	OlR_028563_rframe-2_ORF	---NA---	0	0	0	0	0	0	0	0	1	0	0	0	0	0	0		0	0	0	0	0	0	0	0	1	0	0	0	0	0	0
988	OlR_143163_rframe1_ORF	---NA---	0	0	0	0	0	0	0	0	1	0	0	0	0	0	0		0	0	0	0	0	0	0	0	17	0	0	0	0	0	0
989	OlR_132727_rframe1_ORF	golgi to er traffic protein 4 homolog	0	0	0	0	0	0	0	0	1	0	0	0	0	0	0		0	0	0	0	0	0	0	0	1	0	0	0	0	0	0
990	OlR_103195_rframe3_ORF	trafficking protein particle complex subunit 8	0	0	0	0	0	0	0	0	1	0	0	0	0	0	0		0	0	0	0	0	0	0	0	1	0	0	0	0	0	0
991	OlR_059828_rframe-2_ORF	---NA---	0	0	0	0	0	0	0	0	1	0	0	0	0	0	0		0	0	0	0	0	0	0	0	1	0	0	0	0	0	0
992	OlR_110629_rframe1_ORF	proteasome subunit alpha type-5	0	0	0	0	0	0	0	0	0	8	0	0	0	0	0		0	0	0	0	0	0	0	0	0	30	0	0	0	0	0
993	OlR_026838_rframe-2_ORF	upf0664 stress-induced protein	0	0	0	0	0	0	0	0	0	2	0	0	0	1	0		0	0	0	0	0	0	0	0	0	2	0	0	0	2	0
994	OlR_011912_rframe2_ORF	probable glutamate carboxypeptidase 2	0	0	0	0	0	0	0	0	0	1	1	1	0	1	0		0	0	0	0	0	0	0	0	0	1	1	1	0	2	0
995	OlR_002529_rframe-1_ORF	---NA---	0	0	0	0	0	0	0	0	0	1	0	0	0	0	0		0	0	0	0	0	0	0	0	0	1	0	0	0	0	0
996	OlR_059902_rframe1_ORF	pseudouridine-5 -phosphate glycosidase	0	0	0	0	0	0	0	0	0	1	0	0	0	0	0		0	0	0	0	0	0	0	0	0	1	0	0	0	0	0
997	OlR_022245_rframe1_ORF	ras-related protein ric2	0	0	0	0	0	0	0	0	0	1	0	0	0	0	0		0	0	0	0	0	0	0	0	0	1	0	0	0	0	0
998	OlR_086555_rframe-1_ORF	alg-2 interacting protein x	0	0	0	0	0	0	0	0	0	1	2	2	0	0	0		0	0	0	0	0	0	0	0	0	1	4	2	0	0	0
999	OlR_115015_rframe-3_ORF	---NA---	0	0	0	0	0	0	0	0	0	1	0	0	0	0	0		0	0	0	0	0	0	0	0	0	1	0	0	0	0	0
1000	OlR_059122_rframe3_ORF	elongation factor ts	0	0	0	0	0	0	0	0	0	1	0	0	0	0	0		0	0	0	0	0	0	0	0	0	1	0	0	0	0	0
1001	OlR_051823_rframe-1_ORF	histone	0	0	0	0	0	0	0	0	0	1	0	0	0	0	0		0	0	0	0	0	0	0	0	0	3	0	0	0	0	0
1002	OlR_079234_rframe3_ORF	betaine aldehyde dehydrogenase	0	0	0	0	0	0	0	0	0	1	1	0	0	0	0		0	0	0	0	0	0	0	0	0	2	1	0	0	0	0
1003	OlR_143624_rframe-1_ORF	---NA---	0	0	0	0	0	0	0	0	0	1	0	0	0	0	0		0	0	0	0	0	0	0	0	0	2	0	0	0	0	0
1004	OlR_004730_rframe-3_ORF	probable mannan synthase 4	0	0	0	0	0	0	0	0	0	1	0	0	1	0	0		0	0	0	0	0	0	0	0	0	2	0	0	1	0	0
1005	OlR_094814_rframe3_ORF	3-ketoacyl- synthase 12	0	0	0	0	0	0	0	0	0	1	0	0	0	0	0		0	0	0	0	0	0	0	0	0	1	0	0	0	0	0
1006	OlR_107327_rframe-3_ORF	---NA---	0	0	0	0	0	0	0	0	0	1	1	0	0	0	0		0	0	0	0	0	0	0	0	0	1	2	0	0	0	0
1007	OlR_052373_rframe3_ORF	syntaxin-24	0	0	0	0	0	0	0	0	0	1	1	1	1	1	0		0	0	0	0	0	0	0	0	0	1	5	2	1	3	0
1008	OlR_090991_rframe-1_ORF	nuclear export mediator factor nemf	0	0	0	0	0	0	0	0	0	1	0	0	0	0	0		0	0	0	0	0	0	0	0	0	1	0	0	0	0	0
1009	OlR_081981_rframe-2_ORF	nuclease harbi1	0	0	0	0	0	0	0	0	0	1	0	0	0	0	0		0	0	0	0	0	0	0	0	0	1	0	0	0	0	0
1010	OlR_079696_rframe2_ORF	molybdopterin biosynthesis protein cnx1	0	0	0	0	0	0	0	0	0	1	0	1	0	0	0		0	0	0	0	0	0	0	0	0	1	0	1	0	0	0
1011	OlR_029589_rframe-1_ORF	uroporphyrinogen decarboxylase chloroplastic	0	0	0	0	0	0	0	0	0	1	0	0	0	0	0		0	0	0	0	0	0	0	0	0	1	0	0	0	0	0
1012	OlR_026743_rframe1_ORF	alpha-dioxygenase 1	0	0	0	0	0	0	0	0	0	0	13	14	8	12	11		0	0	0	0	0	0	0	0	0	0	74	57	32	38	45
1013	OlR_125646_rframe3_ORF	major allergen mal d 1	0	0	0	0	0	0	0	0	0	0	11	10	10	11	11		0	0	0	0	0	0	0	0	0	0	143	119	100	105	172
1014	OlR_006629_rframe2_ORF	transaldolase	0	0	0	0	0	0	0	0	0	0	11	7	3	1	2		0	0	0	0	0	0	0	0	0	0	23	15	5	1	3
1015	OlR_079192_rframe-3_ORF	pathogenesis-related protein 1	0	0	0	0	0	0	0	0	0	0	7	8	8	7	5		0	0	0	0	0	0	0	0	0	0	36	44	37	33	27
1016	OlR_066949_rframe3_ORF	germin-like protein 3-6	0	0	0	0	0	0	0	0	0	0	7	6	6	6	0		0	0	0	0	0	0	0	0	0	0	111	66	61	51	0
1017	OlR_112536_rframe1_ORF	phosphoglycerate kinase	0	0	0	0	0	0	0	0	0	0	7	6	0	0	6		0	0	0	0	0	0	0	0	0	0	21	11	0	0	12
1018	OlR_088750_rframe-1_ORF	alcohol oxidase	0	0	0	0	0	0	0	0	0	0	6	1	1	0	1		0	0	0	0	0	0	0	0	0	0	18	2	1	0	2
1019	OlR_122356_rframe-2_ORF	probable phosphoketolase	0	0	0	0	0	0	0	0	0	0	6	4	0	0	2		0	0	0	0	0	0	0	0	0	0	14	9	0	0	4
1020	OlR_008503_rframe3_ORF	---NA---	0	0	0	0	0	0	0	0	0	0	5	3	0	2	3		0	0	0	0	0	0	0	0	0	0	14	8	0	5	14
1021	OlR_058159_rframe-1_ORF	beta-glucan endohydrolase	0	0	0	0	0	0	0	0	0	0	5	6	6	5	6		0	0	0	0	0	0	0	0	0	0	23	27	23	22	39
1022	OlR_090422_rframe3_ORF	barwin	0	0	0	0	0	0	0	0	0	0	4	4	4	4	4		0	0	0	0	0	0	0	0	0	0	51	27	37	38	34
1023	OlR_132479_rframe-3_ORF	---NA---	0	0	0	0	0	0	0	0	0	0	4	4	1	1	1		0	0	0	0	0	0	0	0	0	0	50	23	9	10	12
1024	OlR_136678_rframe3_ORF	cysteine-rich repeat secretory protein 9	0	0	0	0	0	0	0	0	0	0	4	4	4	4	4		0	0	0	0	0	0	0	0	0	0	35	34	22	26	39
1025	OlR_011118_rframe3_ORF	---NA---	0	0	0	0	0	0	0	0	0	0	1	0	0	0	0		0	0	0	0	0	0	0	0	0	0	1	0	0	0	0
1026	OlR_010137_rframe2_ORF	6-phosphogluconate decarboxylating	0	0	0	0	0	0	0	0	0	0	4	3	0	0	0		0	0	0	0	0	0	0	0	0	0	8	5	0	0	0
1027	OlR_073014_rframe2_ORF	o-methyltransferase zrp4	0	0	0	0	0	0	0	0	0	0	4	2	0	2	0		0	0	0	0	0	0	0	0	0	0	7	3	0	5	0
1028	OlR_094713_rframe-3_ORF	60s ribosomal protein l9-b	0	0	0	0	0	0	0	0	0	0	4	3	2	2	3		0	0	0	0	0	0	0	0	0	0	19	12	8	6	10
1029	OlR_124269_rframe-1_ORF	reticuline oxidase-like protein	0	0	0	0	0	0	0	0	0	0	4	5	2	2	3		0	0	0	0	0	0	0	0	0	0	33	23	7	10	12
1030	OlR_101235_rframe1_ORF	glutamate dehydrogenase 2	0	0	0	0	0	0	0	0	0	0	4	5	2	2	2		0	0	0	0	0	0	0	0	0	0	7	9	4	5	3
1031	OlR_005200_rframe3_ORF	protein	0	0	0	0	0	0	0	0	0	0	4	6	7	8	4		0	0	0	0	0	0	0	0	0	0	12	19	17	28	11
1032	OlR_121687_rframe-3_ORF	60s ribosomal protein l7	0	0	0	0	0	0	0	0	0	0	3	1	1	0	2		0	0	0	0	0	0	0	0	0	0	7	1	1	0	2
1033	OlR_037667_rframe1_ORF	bifunctional xylanase deacetylase includes	0	0	0	0	0	0	0	0	0	0	3	0	0	1	2		0	0	0	0	0	0	0	0	0	0	7	0	0	3	5
1034	OlR_136415_rframe-2_ORF	epoxide hydrolase	0	0	0	0	0	0	0	0	0	0	3	2	1	0	3		0	0	0	0	0	0	0	0	0	0	10	2	1	0	8
1035	OlR_065935_rframe3_ORF	cysteine-rich repeat secretory protein 55	0	0	0	0	0	0	0	0	0	0	3	2	2	3	3		0	0	0	0	0	0	0	0	0	0	10	12	13	6	13
1036	OlR_019890_rframe-3_ORF	catalase-peroxidase	0	0	0	0	0	0	0	0	0	0	3	2	1	1	2		0	0	0	0	0	0	0	0	0	0	8	6	1	3	6
1037	OlR_138440_rframe-2_ORF	metallocarboxypeptidase a	0	0	0	0	0	0	0	0	0	0	3	4	3	3	4		0	0	0	0	0	0	0	0	0	0	12	11	7	7	14
1038	OlR_074595_rframe-2_ORF	glutathione s-transferase u17	0	0	0	0	0	0	0	0	0	0	3	3	4	3	3		0	0	0	0	0	0	0	0	0	0	17	7	11	9	9
1039	OlR_100462_rframe-3_ORF	alcohol dehydrogenase 2	0	0	0	0	0	0	0	0	0	0	3	3	3	2	3		0	0	0	0	0	0	0	0	0	0	11	4	9	4	23
1040	OlR_037397_rframe3_ORF	transketolase	0	0	0	0	0	0	0	0	0	0	3	2	0	0	0		0	0	0	0	0	0	0	0	0	0	10	3	0	0	0
1041	OlR_005539_rframe3_ORF	elongation factor 1-beta	0	0	0	0	0	0	0	0	0	0	3	2	0	0	0		0	0	0	0	0	0	0	0	0	0	6	5	0	0	0
1042	OlR_118212_rframe3_ORF	aldehyde reductase 2	0	0	0	0	0	0	0	0	0	0	3	0	0	1	2		0	0	0	0	0	0	0	0	0	0	7	0	0	3	6
1043	OlR_094157_rframe2_ORF	probable endo- -beta-xylanase c	0	0	0	0	0	0	0	0	0	0	2	3	0	3	3		0	0	0	0	0	0	0	0	0	0	13	9	0	6	6
1044	OlR_124639_rframe2_ORF	annexin d4	0	0	0	0	0	0	0	0	0	0	3	7	7	7	5		0	0	0	0	0	0	0	0	0	0	10	21	26	29	16
1045	OlR_103293_rframe3_ORF	syn-pimara- -diene synthase	0	0	0	0	0	0	0	0	0	0	3	5	2	3	4		0	0	0	0	0	0	0	0	0	0	7	7	3	5	10
1046	OlR_118725_rframe-2_ORF	---NA---	0	0	0	0	0	0	0	0	0	0	2	1	1	1	0		0	0	0	0	0	0	0	0	0	0	6	5	2	1	0
1047	OlR_141104_rframe1_ORF	cytochrome c oxidase polypeptide mitochondrial	0	0	0	0	0	0	0	0	0	0	2	2	0	0	1		0	0	0	0	0	0	0	0	0	0	6	3	0	0	2
1048	OlR_054219_rframe2_ORF	methionine s-methyltransferase	0	0	0	0	0	0	0	0	0	0	3	2	0	2	0		0	0	0	0	0	0	0	0	0	0	6	5	0	3	0
1049	OlR_028023_rframe-2_ORF	extracellular metalloproteinase mep	0	0	0	0	0	0	0	0	0	0	2	1	1	2	2		0	0	0	0	0	0	0	0	0	0	9	3	3	4	4
1050	OlR_034409_rframe-3_ORF	exoglucanase 1	0	0	0	0	0	0	0	0	0	0	2	1	0	1	1		0	0	0	0	0	0	0	0	0	0	9	3	0	2	3
1051	OlR_133037_rframe3_ORF	40s ribosomal protein s25	0	0	0	0	0	0	0	0	0	0	2	2	0	1	2		0	0	0	0	0	0	0	0	0	0	3	4	0	2	5
1052	OlR_064381_rframe-3_ORF	phosphoenolpyruvate carboxylase 2	0	0	0	0	0	0	0	0	0	0	2	2	2	2	3		0	0	0	0	0	0	0	0	0	0	6	3	5	5	8
1053	OlR_076260_rframe1_ORF	cationic peroxidase spc4	0	0	0	0	0	0	0	0	0	0	2	2	2	2	2		0	0	0	0	0	0	0	0	0	0	9	8	8	7	14
1054	OlR_072031_rframe1_ORF	xylanase inhibitor protein 2	0	0	0	0	0	0	0	0	0	0	2	2	2	1	2		0	0	0	0	0	0	0	0	0	0	24	19	5	3	17
1055	OlR_130298_rframe-3_ORF	serine carboxypeptidase-like 8	0	0	0	0	0	0	0	0	0	0	2	2	2	2	3		0	0	0	0	0	0	0	0	0	0	10	7	8	5	8
1056	OlR_115156_rframe-3_ORF	ent-cassadiene c2-hydroxylase	0	0	0	0	0	0	0	0	0	0	2	1	0	0	0		0	0	0	0	0	0	0	0	0	0	2	3	0	0	0
1057	OlR_020910_rframe-1_ORF	dna damage checkpoint protein rad24	0	0	0	0	0	0	0	0	0	0	2	1	1	1	1		0	0	0	0	0	0	0	0	0	0	5	4	1	1	2
1058	OlR_122306_rframe3_ORF	60s ribosomal protein l27-a	0	0	0	0	0	0	0	0	0	0	2	2	0	0	0		0	0	0	0	0	0	0	0	0	0	5	3	0	0	0
1059	OlR_008628_rframe-2_ORF	glucose-6-phosphate isomerase	0	0	0	0	0	0	0	0	0	0	2	1	0	0	0		0	0	0	0	0	0	0	0	0	0	4	1	0	0	0
1060	OlR_111832_rframe3_ORF	probable atp-citrate synthase subunit 2	0	0	0	0	0	0	0	0	0	0	2	0	0	0	0		0	0	0	0	0	0	0	0	0	0	3	0	0	0	0
1061	OlR_014280_rframe2_ORF	aconitate mitochondrial	0	0	0	0	0	0	0	0	0	0	2	0	0	0	0		0	0	0	0	0	0	0	0	0	0	3	0	0	0	0
1062	OlR_012723_rframe1_ORF	inorganic pyrophosphatase	0	0	0	0	0	0	0	0	0	0	2	2	0	0	1		0	0	0	0	0	0	0	0	0	0	4	2	0	0	1
1063	OlR_027798_rframe-2_ORF	40s ribosomal protein s13	0	0	0	0	0	0	0	0	0	0	2	2	1	1	1		0	0	0	0	0	0	0	0	0	0	7	5	3	3	3
1064	OlR_084638_rframe-2_ORF	beta-glucan endohydrolase	0	0	0	0	0	0	0	0	0	0	2	2	2	2	2		0	0	0	0	0	0	0	0	0	0	26	22	21	19	39
1065	OlR_012800_rframe-1_ORF	probable -beta-d-glucan cellobiohydrolase a	0	0	0	0	0	0	0	0	0	0	2	2	1	2	0		0	0	0	0	0	0	0	0	0	0	9	5	3	4	0
1066	OlR_110178_rframe2_ORF	proteinase k	0	0	0	0	0	0	0	0	0	0	2	2	2	2	2		0	0	0	0	0	0	0	0	0	0	32	16	15	14	19
1067	OlR_032409_rframe1_ORF	probable alpha-l-arabinofuranosidase axha	0	0	0	0	0	0	0	0	0	0	2	1	1	1	2		0	0	0	0	0	0	0	0	0	0	12	4	3	5	7
1068	OlR_129029_rframe-3_ORF	alpha-galactosidase	0	0	0	0	0	0	0	0	0	0	2	3	2	4	0		0	0	0	0	0	0	0	0	0	0	8	8	8	11	0
1069	OlR_126992_rframe1_ORF	peroxidase 47	0	0	0	0	0	0	0	0	0	0	2	0	2	1	3		0	0	0	0	0	0	0	0	0	0	2	0	4	2	7
1070	OlR_134740_rframe-3_ORF	---NA---	0	0	0	0	0	0	0	0	0	0	2	1	2	2	0		0	0	0	0	0	0	0	0	0	0	2	2	2	3	0
1071	OlR_130427_rframe2_ORF	germin-like protein 8-14	0	0	0	0	0	0	0	0	0	0	1	1	1	1	1		0	0	0	0	0	0	0	0	0	0	5	5	4	3	3
1072	OlR_060131_rframe1_ORF	bark storage protein a	0	0	0	0	0	0	0	0	0	0	2	2	2	3	2		0	0	0	0	0	0	0	0	0	0	5	6	4	7	4
1073	OlR_119637_rframe2_ORF	mitochondrial outer membrane protein porin	0	0	0	0	0	0	0	0	0	0	2	3	2	0	2		0	0	0	0	0	0	0	0	0	0	6	8	6	0	3
1074	OlR_031127_rframe-1_ORF	feruloyl esterase b	0	0	0	0	0	0	0	0	0	0	2	1	1	1	0		0	0	0	0	0	0	0	0	0	0	9	4	2	1	0
1075	OlR_143590_rframe2_ORF	aspergillopepsin-2	0	0	0	0	0	0	0	0	0	0	2	0	0	0	0		0	0	0	0	0	0	0	0	0	0	7	0	0	0	0
1076	OlR_113717_rframe-3_ORF	malonyl-coenzyme a	0	0	0	0	0	0	0	0	0	0	2	1	1	1	1		0	0	0	0	0	0	0	0	0	0	5	1	3	1	1
1077	OlR_113104_rframe2_ORF	40s ribosomal protein s10-b	0	0	0	0	0	0	0	0	0	0	1	1	1	1	1		0	0	0	0	0	0	0	0	0	0	3	3	2	2	3
1078	OlR_095400_rframe2_ORF	auxin-induced in root cultures protein 12	0	0	0	0	0	0	0	0	0	0	1	2	1	1	1		0	0	0	0	0	0	0	0	0	0	4	4	3	1	2
1079	OlR_061770_rframe-3_ORF	carbonic chloroplastic	0	0	0	0	0	0	0	0	0	0	2	4	4	3	3		0	0	0	0	0	0	0	0	0	0	6	13	11	8	7
1080	OlR_106821_rframe-1_ORF	peptidyl-prolyl cis-trans mitochondrial	0	0	0	0	0	0	0	0	0	0	2	1	1	1	1		0	0	0	0	0	0	0	0	0	0	12	4	3	4	4
1081	OlR_083707_rframe1_ORF	glyoxylate hydroxypyruvate reductase a hpr2	0	0	0	0	0	0	0	0	0	0	2	2	0	0	0		0	0	0	0	0	0	0	0	0	0	2	4	0	0	0
1082	OlR_001531_rframe1_ORF	kdel-tailed cysteine endopeptidase cep2	0	0	0	0	0	0	0	0	0	0	1	1	1	0	1		0	0	0	0	0	0	0	0	0	0	6	6	3	0	5
1083	OlR_003271_rframe-1_ORF	probable carboxylesterase 2	0	0	0	0	0	0	0	0	0	0	2	5	7	8	2		0	0	0	0	0	0	0	0	0	0	4	9	16	19	2
1084	OlR_109918_rframe-1_ORF	probable glucose transporter rco-3	0	0	0	0	0	0	0	0	0	0	2	0	0	0	0		0	0	0	0	0	0	0	0	0	0	4	0	0	0	0
1085	OlR_003531_rframe-3_ORF	probable utp--glucose-1-phosphate uridylyltransferase	0	0	0	0	0	0	0	0	0	0	2	0	0	0	0		0	0	0	0	0	0	0	0	0	0	5	0	0	0	0
1086	OlR_005808_rframe3_ORF	---NA---	0	0	0	0	0	0	0	0	0	0	1	1	1	1	0		0	0	0	0	0	0	0	0	0	0	3	1	3	1	0
1087	OlR_044262_rframe2_ORF	---NA---	0	0	0	0	0	0	0	0	0	0	1	1	1	1	1		0	0	0	0	0	0	0	0	0	0	13	8	2	5	7
1088	OlR_042986_rframe3_ORF	probable nad h-dependent d-xylose reductase xyl1	0	0	0	0	0	0	0	0	0	0	1	2	0	0	1		0	0	0	0	0	0	0	0	0	0	4	4	0	0	2
1089	OlR_131513_rframe-3_ORF	probable feruloyl esterase c	0	0	0	0	0	0	0	0	0	0	1	1	1	1	1		0	0	0	0	0	0	0	0	0	0	13	3	1	3	13
1090	OlR_046405_rframe-1_ORF	probable nad h-dependent d-xylose reductase xyl1	0	0	0	0	0	0	0	0	0	0	1	1	0	0	0		0	0	0	0	0	0	0	0	0	0	2	1	0	0	0
1091	OlR_009199_rframe-2_ORF	probable aquaporin tip2-1	0	0	0	0	0	0	0	0	0	0	1	1	1	1	1		0	0	0	0	0	0	0	0	0	0	13	6	9	12	6
1092	OlR_031604_rframe-1_ORF	---NA---	0	0	0	0	0	0	0	0	0	0	1	0	0	0	0		0	0	0	0	0	0	0	0	0	0	6	0	0	0	0
1093	OlR_085012_rframe3_ORF	beta-glucan endohydrolase	0	0	0	0	0	0	0	0	0	0	1	1	1	1	1		0	0	0	0	0	0	0	0	0	0	8	6	11	5	10
1094	OlR_031092_rframe3_ORF	peroxiredoxin-2e- chloroplastic	0	0	0	0	0	0	0	0	0	0	1	1	0	1	1		0	0	0	0	0	0	0	0	0	0	1	1	0	1	1
1095	OlR_061145_rframe3_ORF	zinc- peroxisomal	0	0	0	0	0	0	0	0	0	0	2	2	1	1	0		0	0	0	0	0	0	0	0	0	0	3	2	1	1	0
1096	OlR_017720_rframe-3_ORF	versicolorin reductase	0	0	0	0	0	0	0	0	0	0	1	0	1	1	2		0	0	0	0	0	0	0	0	0	0	3	0	3	3	4
1097	OlR_045141_rframe-2_ORF	probable carboxylesterase 2	0	0	0	0	0	0	0	0	0	0	1	3	2	1	2		0	0	0	0	0	0	0	0	0	0	6	5	4	3	7
1098	OlR_142867_rframe-1_ORF	triosephosphate isomerase	0	0	0	0	0	0	0	0	0	0	1	0	0	0	0		0	0	0	0	0	0	0	0	0	0	3	0	0	0	0
1099	OlR_070822_rframe3_ORF	reticuline oxidase-like protein	0	0	0	0	0	0	0	0	0	0	1	2	1	2	0		0	0	0	0	0	0	0	0	0	0	1	4	4	6	0
1100	OlR_069432_rframe1_ORF	---NA---	0	0	0	0	0	0	0	0	0	0	1	1	1	1	1		0	0	0	0	0	0	0	0	0	0	5	2	4	7	8
1101	OlR_079853_rframe2_ORF	bowman-birk type bran trypsin inhibitor	0	0	0	0	0	0	0	0	0	0	1	1	1	1	1		0	0	0	0	0	0	0	0	0	0	15	10	8	7	6
1102	OlR_067605_rframe-2_ORF	---NA---	0	0	0	0	0	0	0	0	0	0	1	1	1	1	1		0	0	0	0	0	0	0	0	0	0	3	1	2	3	4
1103	OlR_097340_rframe2_ORF	cryparin	0	0	0	0	0	0	0	0	0	0	1	0	0	0	1		0	0	0	0	0	0	0	0	0	0	19	0	0	0	3
1104	OlR_133997_rframe-2_ORF	mitochondrial phosphate carrier protein	0	0	0	0	0	0	0	0	0	0	1	1	0	0	0		0	0	0	0	0	0	0	0	0	0	3	2	0	0	0
1105	OlR_105812_rframe-3_ORF	probable lipoxygenase chloroplastic	0	0	0	0	0	0	0	0	0	0	1	2	0	0	0		0	0	0	0	0	0	0	0	0	0	1	2	0	0	0
1106	OlR_000705_rframe2_ORF	non-symbiotic hemoglobin 2	0	0	0	0	0	0	0	0	0	0	1	1	1	0	1		0	0	0	0	0	0	0	0	0	0	2	9	5	0	9
1107	OlR_115160_rframe3_ORF	thioredoxin-1	0	0	0	0	0	0	0	0	0	0	1	0	0	0	0		0	0	0	0	0	0	0	0	0	0	2	0	0	0	0
1108	OlR_066432_rframe-1_ORF	beta-glucan endohydrolase	0	0	0	0	0	0	0	0	0	0	1	2	1	1	1		0	0	0	0	0	0	0	0	0	0	3	5	6	7	3
1109	OlR_034864_rframe-2_ORF	dipeptidyl-peptidase 5	0	0	0	0	0	0	0	0	0	0	1	0	0	0	0		0	0	0	0	0	0	0	0	0	0	2	0	0	0	0
1110	OlR_136858_rframe-2_ORF	40s ribosomal protein s16-a	0	0	0	0	0	0	0	0	0	0	1	3	1	1	2		0	0	0	0	0	0	0	0	0	0	3	15	6	3	8
1111	OlR_097997_rframe2_ORF	3-hydroxyisobutyryl- hydrolase 1	0	0	0	0	0	0	0	0	0	0	1	0	0	0	0		0	0	0	0	0	0	0	0	0	0	1	0	0	0	0
1112	OlR_119010_rframe-3_ORF	oryzain beta chain	0	0	0	0	0	0	0	0	0	0	1	3	2	2	2		0	0	0	0	0	0	0	0	0	0	4	6	7	3	3
1113	OlR_005352_rframe-1_ORF	mitochondrial-processing peptidase subunit beta	0	0	0	0	0	0	0	0	0	0	1	0	0	0	0		0	0	0	0	0	0	0	0	0	0	2	0	0	0	0
1114	OlR_063889_rframe-1_ORF	beta-hexosaminidase 2	0	0	0	0	0	0	0	0	0	0	1	0	0	0	0		0	0	0	0	0	0	0	0	0	0	1	0	0	0	0
1115	OlR_073190_rframe-2_ORF	omega-hydroxypalmitate o-feruloyl transferase	0	0	0	0	0	0	0	0	0	0	1	1	1	1	1		0	0	0	0	0	0	0	0	0	0	3	3	3	2	3
1116	OlR_065759_rframe2_ORF	aquaporin pip 1-3	0	0	0	0	0	0	0	0	0	0	1	0	1	2	0		0	0	0	0	0	0	0	0	0	0	6	0	2	6	0
1117	OlR_125525_rframe1_ORF	thiol protease sen102	0	0	0	0	0	0	0	0	0	0	1	2	3	1	1		0	0	0	0	0	0	0	0	0	0	5	7	14	3	8
1118	OlR_002387_rframe-1_ORF	salutaridine reductase	0	0	0	0	0	0	0	0	0	0	1	0	0	0	0		0	0	0	0	0	0	0	0	0	0	1	0	0	0	0
1119	OlR_031922_rframe-2_ORF	---NA---	0	0	0	0	0	0	0	0	0	0	1	0	0	0	1		0	0	0	0	0	0	0	0	0	0	3	0	0	0	1
1120	OlR_123093_rframe-2_ORF	formate dehydrogenase	0	0	0	0	0	0	0	0	0	0	1	1	1	0	1		0	0	0	0	0	0	0	0	0	0	3	3	2	0	4
1121	OlR_080853_rframe-1_ORF	non-symbiotic hemoglobin 2	0	0	0	0	0	0	0	0	0	0	1	2	2	1	2		0	0	0	0	0	0	0	0	0	0	6	10	9	6	14
1122	OlR_047150_rframe3_ORF	endoglucanase type k	0	0	0	0	0	0	0	0	0	0	1	0	0	0	0		0	0	0	0	0	0	0	0	0	0	1	0	0	0	0
1123	OlR_080789_rframe-2_ORF	ent-sandaracopimara-8 -diene synthase	0	0	0	0	0	0	0	0	0	0	1	2	0	1	3		0	0	0	0	0	0	0	0	0	0	4	5	0	1	6
1124	OlR_135002_rframe-3_ORF	peroxiredoxin hyr1	0	0	0	0	0	0	0	0	0	0	1	1	1	0	1		0	0	0	0	0	0	0	0	0	0	4	1	2	0	2
1125	OlR_114668_rframe2_ORF	pyridoxal kinase	0	0	0	0	0	0	0	0	0	0	1	1	0	2	1		0	0	0	0	0	0	0	0	0	0	3	3	0	5	3
1126	OlR_081364_rframe3_ORF	probable apyrase 3	0	0	0	0	0	0	0	0	0	0	1	1	0	0	0		0	0	0	0	0	0	0	0	0	0	2	1	0	0	0
1127	OlR_035751_rframe-3_ORF	probable endo-beta- -glucanase d	0	0	0	0	0	0	0	0	0	0	1	0	0	0	0		0	0	0	0	0	0	0	0	0	0	2	0	0	0	0
1128	OlR_035640_rframe-2_ORF	---NA---	0	0	0	0	0	0	0	0	0	0	1	0	0	0	0		0	0	0	0	0	0	0	0	0	0	6	0	0	0	0
1129	OlR_067460_rframe3_ORF	abc transporter b family member 4	0	0	0	0	0	0	0	0	0	0	1	1	1	1	1		0	0	0	0	0	0	0	0	0	0	1	3	2	3	2
1130	OlR_049607_rframe-3_ORF	phenylalanine ammonia-lyase	0	0	0	0	0	0	0	0	0	0	1	1	1	1	1		0	0	0	0	0	0	0	0	0	0	2	5	6	3	5
1131	OlR_070924_rframe-3_ORF	protein aspartic protease in guard cell 1	0	0	0	0	0	0	0	0	0	0	1	1	0	1	0		0	0	0	0	0	0	0	0	0	0	1	1	0	1	0
1132	OlR_037995_rframe1_ORF	metacaspase-4	0	0	0	0	0	0	0	0	0	0	1	0	1	1	0		0	0	0	0	0	0	0	0	0	0	3	0	2	2	0
1133	OlR_032216_rframe3_ORF	cytochrome p450 71d10	0	0	0	0	0	0	0	0	0	0	1	0	0	0	1		0	0	0	0	0	0	0	0	0	0	2	0	0	0	1
1134	OlR_004959_rframe2_ORF	probable linoleate 9s-lipoxygenase 4	0	0	0	0	0	0	0	0	0	0	1	1	2	1	1		0	0	0	0	0	0	0	0	0	0	2	2	4	3	3
1135	OlR_025874_rframe2_ORF	---NA---	0	0	0	0	0	0	0	0	0	0	1	0	0	0	0		0	0	0	0	0	0	0	0	0	0	1	0	0	0	0
1136	OlR_118353_rframe-3_ORF	d-arabinono- -lactone oxidase	0	0	0	0	0	0	0	0	0	0	1	0	0	0	0		0	0	0	0	0	0	0	0	0	0	3	0	0	0	0
1137	OlR_125286_rframe2_ORF	glutamine synthetase	0	0	0	0	0	0	0	0	0	0	1	0	0	0	0		0	0	0	0	0	0	0	0	0	0	1	0	0	0	0
1138	OlR_035531_rframe2_ORF	60s acidic ribosomal protein p0	0	0	0	0	0	0	0	0	0	0	1	1	0	0	0		0	0	0	0	0	0	0	0	0	0	2	2	0	0	0
1139	OlR_114002_rframe2_ORF	calcium calmodulin-dependent protein kinase	0	0	0	0	0	0	0	0	0	0	1	0	0	0	1		0	0	0	0	0	0	0	0	0	0	1	0	0	0	2
1140	OlR_043347_rframe2_ORF	aldose 1-epimerase	0	0	0	0	0	0	0	0	0	0	1	0	0	0	0		0	0	0	0	0	0	0	0	0	0	4	0	0	0	0
1141	OlR_090026_rframe1_ORF	beta-glucosidase 31	0	0	0	0	0	0	0	0	0	0	1	0	0	0	1		0	0	0	0	0	0	0	0	0	0	1	0	0	0	1
1142	OlR_109995_rframe-1_ORF	cationic amino acid transporter vacuolar	0	0	0	0	0	0	0	0	0	0	1	0	0	1	0		0	0	0	0	0	0	0	0	0	0	3	0	0	3	0
1143	OlR_060509_rframe1_ORF	disease resistance rpp13-like protein 3	0	0	0	0	0	0	0	0	0	0	1	1	0	0	1		0	0	0	0	0	0	0	0	0	0	1	2	0	0	3
1144	OlR_025580_rframe-2_ORF	probable feruloyl esterase c	0	0	0	0	0	0	0	0	0	0	1	0	0	0	0		0	0	0	0	0	0	0	0	0	0	3	0	0	0	0
1145	OlR_024007_rframe-3_ORF	catalase-peroxidase 2	0	0	0	0	0	0	0	0	0	0	1	0	0	0	0		0	0	0	0	0	0	0	0	0	0	1	0	0	0	0
1146	OlR_019136_rframe-1_ORF	probable serine protease eda2	0	0	0	0	0	0	0	0	0	0	1	1	1	1	0		0	0	0	0	0	0	0	0	0	0	3	2	2	1	0
1147	OlR_063112_rframe3_ORF	bifunctional epoxide hydrolase 2 includes	0	0	0	0	0	0	0	0	0	0	1	1	1	1	0		0	0	0	0	0	0	0	0	0	0	3	3	3	5	0
1148	OlR_135128_rframe-2_ORF	trehalose phosphorylase	0	0	0	0	0	0	0	0	0	0	1	0	0	0	1		0	0	0	0	0	0	0	0	0	0	2	0	0	0	1
1149	OlR_094305_rframe2_ORF	catalase-peroxidase 2	0	0	0	0	0	0	0	0	0	0	1	1	0	0	1		0	0	0	0	0	0	0	0	0	0	2	1	0	0	4
1150	OlR_004892_rframe1_ORF	purple acid phosphatase 22	0	0	0	0	0	0	0	0	0	0	1	0	0	0	0		0	0	0	0	0	0	0	0	0	0	1	0	0	0	0
1151	OlR_035864_rframe1_ORF	nadh-ubiquinone oxidoreductase 40 kda mitochondrial	0	0	0	0	0	0	0	0	0	0	1	0	0	0	0		0	0	0	0	0	0	0	0	0	0	1	0	0	0	0
1152	OlR_026575_rframe1_ORF	21 kda protein	0	0	0	0	0	0	0	0	0	0	1	1	1	1	1		0	0	0	0	0	0	0	0	0	0	1	1	3	1	2
1153	OlR_043489_rframe3_ORF	endo- -beta-xylanase a	0	0	0	0	0	0	0	0	0	0	1	0	0	0	0		0	0	0	0	0	0	0	0	0	0	1	0	0	0	0
1154	OlR_022890_rframe-2_ORF	trehalose phosphorylase	0	0	0	0	0	0	0	0	0	0	1	0	0	0	0		0	0	0	0	0	0	0	0	0	0	2	0	0	0	0
1155	OlR_085668_rframe3_ORF	chitinase 2	0	0	0	0	0	0	0	0	0	0	1	1	1	1	0		0	0	0	0	0	0	0	0	0	0	3	2	2	1	0
1156	OlR_008132_rframe-1_ORF	---NA---	0	0	0	0	0	0	0	0	0	0	1	1	1	1	1		0	0	0	0	0	0	0	0	0	0	3	3	3	2	1
1157	OlR_060574_rframe-1_ORF	long chain base biosynthesis protein 1b	0	0	0	0	0	0	0	0	0	0	1	0	0	0	0		0	0	0	0	0	0	0	0	0	0	1	0	0	0	0
1158	OlR_014636_rframe-3_ORF	proteasome subunit alpha type-4	0	0	0	0	0	0	0	0	0	0	1	0	0	0	0		0	0	0	0	0	0	0	0	0	0	3	0	0	0	0
1159	OlR_117066_rframe1_ORF	salicylate o-methyltransferase	0	0	0	0	0	0	0	0	0	0	1	0	1	0	0		0	0	0	0	0	0	0	0	0	0	2	0	1	0	0
1160	OlR_094259_rframe3_ORF	alcohol dehydrogenase 1	0	0	0	0	0	0	0	0	0	0	1	0	0	0	1		0	0	0	0	0	0	0	0	0	0	3	0	0	0	1
1161	OlR_025036_rframe3_ORF	curved dna-binding protein	0	0	0	0	0	0	0	0	0	0	1	0	0	0	1		0	0	0	0	0	0	0	0	0	0	2	0	0	0	1
1162	OlR_031261_rframe-3_ORF	zinc-type alcohol dehydrogenase-like protein	0	0	0	0	0	0	0	0	0	0	1	0	0	0	0		0	0	0	0	0	0	0	0	0	0	2	0	0	0	0
1163	OlR_141718_rframe-3_ORF	---NA---	0	0	0	0	0	0	0	0	0	0	1	0	1	1	1		0	0	0	0	0	0	0	0	0	0	2	0	4	4	5
1164	OlR_025257_rframe-3_ORF	phosphoglucomutase	0	0	0	0	0	0	0	0	0	0	1	0	0	0	0		0	0	0	0	0	0	0	0	0	0	2	0	0	0	0
1165	OlR_098729_rframe-3_ORF	abc transporter b family member 25	0	0	0	0	0	0	0	0	0	0	1	1	2	0	0		0	0	0	0	0	0	0	0	0	0	1	2	3	0	0
1166	OlR_102564_rframe1_ORF	expansin-b6	0	0	0	0	0	0	0	0	0	0	1	2	2	1	1		0	0	0	0	0	0	0	0	0	0	2	6	4	2	2
1167	OlR_110823_rframe-3_ORF	ent-copalyl diphosphate synthase 2	0	0	0	0	0	0	0	0	0	0	1	1	0	1	1		0	0	0	0	0	0	0	0	0	0	4	1	0	2	6
1168	OlR_041263_rframe-1_ORF	d-hydantoinase dihydropyrimidinase	0	0	0	0	0	0	0	0	0	0	1	1	0	0	0		0	0	0	0	0	0	0	0	0	0	1	1	0	0	0
1169	OlR_009634_rframe2_ORF	ent-cassadiene c11-alpha-hydroxylase 1	0	0	0	0	0	0	0	0	0	0	1	0	0	0	0		0	0	0	0	0	0	0	0	0	0	1	0	0	0	0
1170	OlR_039262_rframe2_ORF	---NA---	0	0	0	0	0	0	0	0	0	0	1	0	0	0	0		0	0	0	0	0	0	0	0	0	0	1	0	0	0	0
1171	OlR_067561_rframe-2_ORF	---NA---	0	0	0	0	0	0	0	0	0	0	1	1	0	0	0		0	0	0	0	0	0	0	0	0	0	1	3	0	0	0
1172	OlR_142734_rframe3_ORF	muscle	0	0	0	0	0	0	0	0	0	0	1	0	0	0	0		0	0	0	0	0	0	0	0	0	0	3	0	0	0	0
1173	OlR_016637_rframe3_ORF	40s ribosomal protein s7	0	0	0	0	0	0	0	0	0	0	1	0	1	0	0		0	0	0	0	0	0	0	0	0	0	4	0	4	0	0
1174	OlR_110113_rframe2_ORF	pyruvate decarboxylase isozyme 1	0	0	0	0	0	0	0	0	0	0	1	0	0	0	0		0	0	0	0	0	0	0	0	0	0	1	0	0	0	0
1175	OlR_027079_rframe-2_ORF	peroxidase 1	0	0	0	0	0	0	0	0	0	0	1	3	3	1	2		0	0	0	0	0	0	0	0	0	0	2	5	12	1	7
1176	OlR_121785_rframe-1_ORF	endoplasmic reticulum transmembrane protein 3	0	0	0	0	0	0	0	0	0	0	1	0	0	0	0		0	0	0	0	0	0	0	0	0	0	1	0	0	0	0
1177	OlR_076442_rframe2_ORF	xylanase inhibitor protein 1	0	0	0	0	0	0	0	0	0	0	1	1	0	1	0		0	0	0	0	0	0	0	0	0	0	1	3	0	1	0
1178	OlR_055146_rframe-1_ORF	60s ribosomal protein l7	0	0	0	0	0	0	0	0	0	0	1	0	0	0	1		0	0	0	0	0	0	0	0	0	0	1	0	0	0	2
1179	OlR_142395_rframe3_ORF	nadp-dependent alkenal double bond reductase p1	0	0	0	0	0	0	0	0	0	0	1	0	1	0	3		0	0	0	0	0	0	0	0	0	0	2	0	2	0	5
1180	OlR_129175_rframe-2_ORF	alpha-l-fucosidase 2	0	0	0	0	0	0	0	0	0	0	1	0	1	1	1		0	0	0	0	0	0	0	0	0	0	1	0	1	1	2
1181	OlR_043297_rframe-3_ORF	---NA---	0	0	0	0	0	0	0	0	0	0	1	0	0	0	0		0	0	0	0	0	0	0	0	0	0	2	0	0	0	0
1182	OlR_080477_rframe-1_ORF	---NA---	0	0	0	0	0	0	0	0	0	0	1	0	0	0	0		0	0	0	0	0	0	0	0	0	0	4	0	0	0	0
1183	OlR_031282_rframe1_ORF	---NA---	0	0	0	0	0	0	0	0	0	0	1	0	0	0	0		0	0	0	0	0	0	0	0	0	0	1	0	0	0	0
1184	OlR_125505_rframe1_ORF	adp-ribosylation factor 6	0	0	0	0	0	0	0	0	0	0	1	0	0	0	0		0	0	0	0	0	0	0	0	0	0	3	0	0	0	0
1185	OlR_041787_rframe-3_ORF	tubulin alpha chain	0	0	0	0	0	0	0	0	0	0	1	0	0	0	0		0	0	0	0	0	0	0	0	0	0	3	0	0	0	0
1186	OlR_044968_rframe-3_ORF	sulfate adenylyltransferase	0	0	0	0	0	0	0	0	0	0	1	0	0	0	0		0	0	0	0	0	0	0	0	0	0	1	0	0	0	0
1187	OlR_105240_rframe-1_ORF	arogenate dehydrogenase chloroplastic	0	0	0	0	0	0	0	0	0	0	1	1	3	3	2		0	0	0	0	0	0	0	0	0	0	2	2	7	8	5
1188	OlR_133565_rframe1_ORF	probable polygalacturonase	0	0	0	0	0	0	0	0	0	0	1	0	0	0	0		0	0	0	0	0	0	0	0	0	0	1	0	0	0	0
1189	OlR_124886_rframe-1_ORF	alpha-galactosidase	0	0	0	0	0	0	0	0	0	0	1	1	0	0	0		0	0	0	0	0	0	0	0	0	0	1	1	0	0	0
1190	OlR_001966_rframe-2_ORF	---NA---	0	0	0	0	0	0	0	0	0	0	0	1	0	0	0		0	0	0	0	0	0	0	0	0	0	0	1	0	0	0
1191	OlR_128482_rframe-3_ORF	---NA---	0	0	0	0	0	0	0	0	0	0	0	3	2	3	0		0	0	0	0	0	0	0	0	0	0	0	6	2	3	0
1192	OlR_013096_rframe2_ORF	acyl-coenzyme a oxidase peroxisomal	0	0	0	0	0	0	0	0	0	0	0	3	0	1	0		0	0	0	0	0	0	0	0	0	0	0	3	0	1	0
1193	OlR_138887_rframe-1_ORF	---NA---	0	0	0	0	0	0	0	0	0	0	0	2	0	0	0		0	0	0	0	0	0	0	0	0	0	0	2	0	0	0
1194	OlR_067827_rframe-3_ORF	---NA---	0	0	0	0	0	0	0	0	0	0	0	2	3	2	2		0	0	0	0	0	0	0	0	0	0	0	5	8	5	2
1195	OlR_004438_rframe1_ORF	glucan endo- -beta-glucosidase 11	0	0	0	0	0	0	0	0	0	0	0	1	1	0	0		0	0	0	0	0	0	0	0	0	0	0	2	1	0	0
1196	OlR_091605_rframe3_ORF	---NA---	0	0	0	0	0	0	0	0	0	0	0	2	1	1	0		0	0	0	0	0	0	0	0	0	0	0	3	1	2	0
1197	OlR_063183_rframe-1_ORF	acyl-coenzyme a oxidase peroxisomal	0	0	0	0	0	0	0	0	0	0	0	2	1	2	1		0	0	0	0	0	0	0	0	0	0	0	4	1	4	2
1198	OlR_010934_rframe-3_ORF	reticulon-like protein b2	0	0	0	0	0	0	0	0	0	0	0	2	2	2	2		0	0	0	0	0	0	0	0	0	0	0	6	4	2	5
1199	OlR_073448_rframe-2_ORF	ent-cassa- -diene synthase	0	0	0	0	0	0	0	0	0	0	0	2	0	0	0		0	0	0	0	0	0	0	0	0	0	0	2	0	0	0
1200	OlR_142436_rframe2_ORF	glycerol-3-phosphate dehydrogenase mitochondrial	0	0	0	0	0	0	0	0	0	0	0	2	0	1	0		0	0	0	0	0	0	0	0	0	0	0	3	0	2	0
1201	OlR_063168_rframe-1_ORF	abc transporter c family member 14	0	0	0	0	0	0	0	0	0	0	0	2	0	0	0		0	0	0	0	0	0	0	0	0	0	0	2	0	0	0
1202	OlR_003273_rframe2_ORF	long chain acyl- synthetase 4	0	0	0	0	0	0	0	0	0	0	0	1	1	1	1		0	0	0	0	0	0	0	0	0	0	0	2	1	3	3
1203	OlR_079928_rframe3_ORF	branched-chain-amino-acid aminotransferase-like protein chloroplastic	0	0	0	0	0	0	0	0	0	0	0	1	2	0	0		0	0	0	0	0	0	0	0	0	0	0	1	2	0	0
1204	OlR_136170_rframe-3_ORF	blue copper protein	0	0	0	0	0	0	0	0	0	0	0	1	0	0	0		0	0	0	0	0	0	0	0	0	0	0	2	0	0	0
1205	OlR_117137_rframe-2_ORF	---NA---	0	0	0	0	0	0	0	0	0	0	0	2	1	0	0		0	0	0	0	0	0	0	0	0	0	0	4	1	0	0
1206	OlR_099244_rframe-1_ORF	probable leucine-rich repeat receptor-like protein kinase at5g49770	0	0	0	0	0	0	0	0	0	0	0	1	0	0	0		0	0	0	0	0	0	0	0	0	0	0	1	0	0	0
1207	OlR_018007_rframe1_ORF	xylem cysteine proteinase 2	0	0	0	0	0	0	0	0	0	0	0	1	1	1	1		0	0	0	0	0	0	0	0	0	0	0	4	3	2	1
1208	OlR_008981_rframe-3_ORF	horcolin	0	0	0	0	0	0	0	0	0	0	0	1	2	2	2		0	0	0	0	0	0	0	0	0	0	0	2	4	3	3
1209	OlR_005314_rframe-2_ORF	cucumisin	0	0	0	0	0	0	0	0	0	0	0	1	0	0	0		0	0	0	0	0	0	0	0	0	0	0	1	0	0	0
1210	OlR_024451_rframe-3_ORF	disease resistance protein rpm1	0	0	0	0	0	0	0	0	0	0	0	1	0	0	0		0	0	0	0	0	0	0	0	0	0	0	1	0	0	0
1211	OlR_067036_rframe-3_ORF	polygalacturonase inhibitor 1	0	0	0	0	0	0	0	0	0	0	0	1	0	0	0		0	0	0	0	0	0	0	0	0	0	0	1	0	0	0
1212	OlR_068349_rframe1_ORF	serine threonine-protein kinase sapk3	0	0	0	0	0	0	0	0	0	0	0	1	0	1	0		0	0	0	0	0	0	0	0	0	0	0	2	0	1	0
1213	OlR_058171_rframe-3_ORF	alpha-l-arabinofuranosidase 2	0	0	0	0	0	0	0	0	0	0	0	1	1	0	0		0	0	0	0	0	0	0	0	0	0	0	1	1	0	0
1214	OlR_035856_rframe-2_ORF	beta-glucosidase 22	0	0	0	0	0	0	0	0	0	0	0	1	1	1	1		0	0	0	0	0	0	0	0	0	0	0	3	1	1	1
1215	OlR_114178_rframe-2_ORF	lysosomal alpha-mannosidase	0	0	0	0	0	0	0	0	0	0	0	1	2	0	3		0	0	0	0	0	0	0	0	0	0	0	3	3	0	6
1216	OlR_000896_rframe-3_ORF	probable uridine nucleosidase 1	0	0	0	0	0	0	0	0	0	0	0	1	0	0	0		0	0	0	0	0	0	0	0	0	0	0	1	0	0	0
1217	OlR_063441_rframe2_ORF	ubiquitin carboxyl-terminal hydrolase 13	0	0	0	0	0	0	0	0	0	0	0	1	0	0	0		0	0	0	0	0	0	0	0	0	0	0	2	0	0	0
1218	OlR_009370_rframe-2_ORF	beta- insoluble isoenzyme 5	0	0	0	0	0	0	0	0	0	0	0	1	1	0	0		0	0	0	0	0	0	0	0	0	0	0	2	2	0	0
1219	OlR_047169_rframe-1_ORF	leptomycin b resistance protein pmd1	0	0	0	0	0	0	0	0	0	0	0	1	0	0	0		0	0	0	0	0	0	0	0	0	0	0	1	0	0	0
1220	OlR_070444_rframe-1_ORF	cell number regulator 3	0	0	0	0	0	0	0	0	0	0	0	1	1	0	1		0	0	0	0	0	0	0	0	0	0	0	3	3	0	3
1221	OlR_027578_rframe1_ORF	probable clathrin heavy chain	0	0	0	0	0	0	0	0	0	0	0	1	0	0	2		0	0	0	0	0	0	0	0	0	0	0	1	0	0	2
1222	OlR_070506_rframe-3_ORF	40s ribosomal protein s11-a	0	0	0	0	0	0	0	0	0	0	0	1	0	0	0		0	0	0	0	0	0	0	0	0	0	0	1	0	0	0
1223	OlR_049830_rframe-1_ORF	60s ribosomal protein l12	0	0	0	0	0	0	0	0	0	0	0	1	0	0	0		0	0	0	0	0	0	0	0	0	0	0	3	0	0	0
1224	OlR_059850_rframe1_ORF	alpha-aminoadipic semialdehyde synthase	0	0	0	0	0	0	0	0	0	0	0	1	0	0	0		0	0	0	0	0	0	0	0	0	0	0	1	0	0	0
1225	OlR_140836_rframe3_ORF	probable glutathione s-transferase gstf2	0	0	0	0	0	0	0	0	0	0	0	1	1	1	0		0	0	0	0	0	0	0	0	0	0	0	1	3	3	0
1226	OlR_121750_rframe-2_ORF	pectinesterase 3	0	0	0	0	0	0	0	0	0	0	0	1	1	1	0		0	0	0	0	0	0	0	0	0	0	0	1	3	1	0
1227	OlR_131057_rframe1_ORF	beta-galactosidase 8	0	0	0	0	0	0	0	0	0	0	0	1	1	2	1		0	0	0	0	0	0	0	0	0	0	0	1	1	4	1
1228	OlR_003373_rframe3_ORF	imidazole glycerol phosphate synthase chloroplastic	0	0	0	0	0	0	0	0	0	0	0	1	0	1	1		0	0	0	0	0	0	0	0	0	0	0	3	0	3	6
1229	OlR_087956_rframe2_ORF	---NA---	0	0	0	0	0	0	0	0	0	0	0	1	1	0	1		0	0	0	0	0	0	0	0	0	0	0	1	2	0	2
1230	OlR_101897_rframe-1_ORF	glyoxylate hydroxypyruvate reductase hpr3	0	0	0	0	0	0	0	0	0	0	0	1	0	0	0		0	0	0	0	0	0	0	0	0	0	0	1	0	0	0
1231	OlR_126379_rframe-1_ORF	---NA---	0	0	0	0	0	0	0	0	0	0	0	1	0	0	0		0	0	0	0	0	0	0	0	0	0	0	3	0	0	0
1232	OlR_112762_rframe3_ORF	udp-glucose flavonoid 3-o-glucosyltransferase 6	0	0	0	0	0	0	0	0	0	0	0	1	0	0	1		0	0	0	0	0	0	0	0	0	0	0	3	0	0	3
1233	OlR_061942_rframe-2_ORF	probable uridine nucleosidase 2	0	0	0	0	0	0	0	0	0	0	0	1	0	1	0		0	0	0	0	0	0	0	0	0	0	0	2	0	2	0
1234	OlR_016642_rframe-1_ORF	---NA---	0	0	0	0	0	0	0	0	0	0	0	1	0	0	0		0	0	0	0	0	0	0	0	0	0	0	1	0	0	0
1235	OlR_104560_rframe-3_ORF	reticulon-like protein b8	0	0	0	0	0	0	0	0	0	0	0	1	1	1	2		0	0	0	0	0	0	0	0	0	0	0	3	3	3	4
1236	OlR_045175_rframe3_ORF	4-diphosphocytidyl-2-c-methyl-d-erythritol chloroplastic	0	0	0	0	0	0	0	0	0	0	0	1	1	0	1		0	0	0	0	0	0	0	0	0	0	0	1	1	0	1
1237	OlR_078677_rframe-3_ORF	proline-rich receptor-like protein kinase perk13	0	0	0	0	0	0	0	0	0	0	0	1	0	0	0		0	0	0	0	0	0	0	0	0	0	0	3	0	0	0
1238	OlR_043540_rframe-2_ORF	mitochondrial phosphate carrier protein	0	0	0	0	0	0	0	0	0	0	0	1	0	0	0		0	0	0	0	0	0	0	0	0	0	0	1	0	0	0
1239	OlR_065693_rframe-1_ORF	---NA---	0	0	0	0	0	0	0	0	0	0	0	1	0	0	0		0	0	0	0	0	0	0	0	0	0	0	2	0	0	0
1240	OlR_123276_rframe1_ORF	---NA---	0	0	0	0	0	0	0	0	0	0	0	1	0	0	0		0	0	0	0	0	0	0	0	0	0	0	1	0	0	0
1241	OlR_088811_rframe-2_ORF	electron transfer flavoprotein-ubiquinone mitochondrial	0	0	0	0	0	0	0	0	0	0	0	1	0	0	0		0	0	0	0	0	0	0	0	0	0	0	1	0	0	0
1242	OlR_041947_rframe-3_ORF	cell division control protein 10	0	0	0	0	0	0	0	0	0	0	0	1	0	0	0		0	0	0	0	0	0	0	0	0	0	0	1	0	0	0
1243	OlR_114968_rframe2_ORF	cytosolic sulfotransferase 15	0	0	0	0	0	0	0	0	0	0	0	1	1	2	0		0	0	0	0	0	0	0	0	0	0	0	4	5	7	0
1244	OlR_049681_rframe-3_ORF	40s ribosomal protein s10	0	0	0	0	0	0	0	0	0	0	0	1	0	0	0		0	0	0	0	0	0	0	0	0	0	0	2	0	0	0
1245	OlR_073309_rframe1_ORF	---NA---	0	0	0	0	0	0	0	0	0	0	0	1	0	0	0		0	0	0	0	0	0	0	0	0	0	0	1	0	0	0
1246	OlR_116004_rframe1_ORF	acetate butyrate-- ligase peroxisomal	0	0	0	0	0	0	0	0	0	0	0	1	1	1	0		0	0	0	0	0	0	0	0	0	0	0	3	2	3	0
1247	OlR_033436_rframe1_ORF	---NA---	0	0	0	0	0	0	0	0	0	0	0	1	1	0	1		0	0	0	0	0	0	0	0	0	0	0	1	2	0	3
1248	OlR_002061_rframe3_ORF	primary amine oxidase	0	0	0	0	0	0	0	0	0	0	0	1	0	0	0		0	0	0	0	0	0	0	0	0	0	0	1	0	0	0
1249	OlR_095001_rframe-3_ORF	glutamyl-trna amidotransferase subunit a	0	0	0	0	0	0	0	0	0	0	0	1	0	1	1		0	0	0	0	0	0	0	0	0	0	0	1	0	2	2
1250	OlR_084654_rframe2_ORF	laccase-21	0	0	0	0	0	0	0	0	0	0	0	1	0	0	0		0	0	0	0	0	0	0	0	0	0	0	1	0	0	0
1251	OlR_107690_rframe1_ORF	beta-( )-xylosyltransferase	0	0	0	0	0	0	0	0	0	0	0	1	0	1	0		0	0	0	0	0	0	0	0	0	0	0	2	0	3	0
1252	OlR_069668_rframe-2_ORF	phosphatidylserine decarboxylase proenzyme 3 contains	0	0	0	0	0	0	0	0	0	0	0	1	0	0	0		0	0	0	0	0	0	0	0	0	0	0	1	0	0	0
1253	OlR_062825_rframe1_ORF	nicotianamine aminotransferase a	0	0	0	0	0	0	0	0	0	0	0	1	0	0	0		0	0	0	0	0	0	0	0	0	0	0	1	0	0	0
1254	OlR_128280_rframe-2_ORF	---NA---	0	0	0	0	0	0	0	0	0	0	0	1	0	0	0		0	0	0	0	0	0	0	0	0	0	0	1	0	0	0
1255	OlR_131927_rframe-1_ORF	uncharacterized kda protein	0	0	0	0	0	0	0	0	0	0	0	1	0	0	0		0	0	0	0	0	0	0	0	0	0	0	1	0	0	0
1256	OlR_061412_rframe-3_ORF	udp-glycosyltransferase 91c1	0	0	0	0	0	0	0	0	0	0	0	1	0	0	0		0	0	0	0	0	0	0	0	0	0	0	1	0	0	0
1257	OlR_018880_rframe-2_ORF	---NA---	0	0	0	0	0	0	0	0	0	0	0	1	0	0	0		0	0	0	0	0	0	0	0	0	0	0	1	0	0	0
1258	OlR_099822_rframe-2_ORF	vacuolar protein sorting-associated protein 13a	0	0	0	0	0	0	0	0	0	0	0	1	0	0	0		0	0	0	0	0	0	0	0	0	0	0	1	0	0	0
1259	OlR_028305_rframe2_ORF	coatomer subunit beta	0	0	0	0	0	0	0	0	0	0	0	1	0	0	0		0	0	0	0	0	0	0	0	0	0	0	1	0	0	0
1260	OlR_059852_rframe2_ORF	pantoate--beta-alanine ligase	0	0	0	0	0	0	0	0	0	0	0	1	1	1	1		0	0	0	0	0	0	0	0	0	0	0	3	3	1	1
1261	OlR_087533_rframe1_ORF	e3 ubiquitin-protein ligase rglg2	0	0	0	0	0	0	0	0	0	0	0	1	0	0	1		0	0	0	0	0	0	0	0	0	0	0	1	0	0	2
1262	OlR_066076_rframe-1_ORF	nadp-dependent alkenal double bond reductase p2	0	0	0	0	0	0	0	0	0	0	0	1	1	0	0		0	0	0	0	0	0	0	0	0	0	0	3	3	0	0
1263	OlR_093930_rframe3_ORF	mannose-1-phosphate guanyltransferase alpha	0	0	0	0	0	0	0	0	0	0	0	1	0	0	0		0	0	0	0	0	0	0	0	0	0	0	1	0	0	0
1264	OlR_085912_rframe1_ORF	---NA---	0	0	0	0	0	0	0	0	0	0	0	1	1	0	0		0	0	0	0	0	0	0	0	0	0	0	1	3	0	0
1265	OlR_025706_rframe-1_ORF	---NA---	0	0	0	0	0	0	0	0	0	0	0	1	0	0	0		0	0	0	0	0	0	0	0	0	0	0	3	0	0	0
1266	OlR_060181_rframe1_ORF	cytochrome b5 isoform a	0	0	0	0	0	0	0	0	0	0	0	1	0	0	2		0	0	0	0	0	0	0	0	0	0	0	3	0	0	3
1267	OlR_067613_rframe-2_ORF	pyruvate cytosolic isozyme	0	0	0	0	0	0	0	0	0	0	0	1	3	0	3		0	0	0	0	0	0	0	0	0	0	0	2	3	0	5
1268	OlR_059204_rframe-2_ORF	replication protein a 70 kda dna-binding subunit	0	0	0	0	0	0	0	0	0	0	0	1	0	0	0		0	0	0	0	0	0	0	0	0	0	0	1	0	0	0
1269	OlR_119293_rframe1_ORF	---NA---	0	0	0	0	0	0	0	0	0	0	0	1	0	0	0		0	0	0	0	0	0	0	0	0	0	0	1	0	0	0
1270	OlR_071261_rframe1_ORF	protein	0	0	0	0	0	0	0	0	0	0	0	1	0	0	0		0	0	0	0	0	0	0	0	0	0	0	1	0	0	0
1271	OlR_079677_rframe-2_ORF	nicotianamine synthase 1	0	0	0	0	0	0	0	0	0	0	0	0	3	3	0		0	0	0	0	0	0	0	0	0	0	0	0	6	13	0
1272	OlR_126333_rframe3_ORF	mitochondrial pyruvate carrier 1	0	0	0	0	0	0	0	0	0	0	0	0	2	1	0		0	0	0	0	0	0	0	0	0	0	0	0	5	1	0
1273	OlR_085187_rframe-2_ORF	---NA---	0	0	0	0	0	0	0	0	0	0	0	0	2	0	0		0	0	0	0	0	0	0	0	0	0	0	0	3	0	0
1274	OlR_063378_rframe-3_ORF	bifunctional nitrilase nitrile hydratase nit4b	0	0	0	0	0	0	0	0	0	0	0	0	1	0	0		0	0	0	0	0	0	0	0	0	0	0	0	1	0	0
1275	OlR_014941_rframe-2_ORF	extracellular globin-4	0	0	0	0	0	0	0	0	0	0	0	0	2	0	0		0	0	0	0	0	0	0	0	0	0	0	0	5	0	0
1276	OlR_061813_rframe-1_ORF	---NA---	0	0	0	0	0	0	0	0	0	0	0	0	2	0	0		0	0	0	0	0	0	0	0	0	0	0	0	6	0	0
1277	OlR_076627_rframe2_ORF	syntaxin-131	0	0	0	0	0	0	0	0	0	0	0	0	2	2	0		0	0	0	0	0	0	0	0	0	0	0	0	3	5	0
1278	OlR_108900_rframe2_ORF	udp-glycosyltransferase 75d1	0	0	0	0	0	0	0	0	0	0	0	0	2	0	1		0	0	0	0	0	0	0	0	0	0	0	0	3	0	1
1279	OlR_059956_rframe-3_ORF	orm1-like protein 3	0	0	0	0	0	0	0	0	0	0	0	0	1	0	0		0	0	0	0	0	0	0	0	0	0	0	0	1	0	0
1280	OlR_022756_rframe-3_ORF	synaptotagmin-5	0	0	0	0	0	0	0	0	0	0	0	0	1	1	0		0	0	0	0	0	0	0	0	0	0	0	0	1	2	0
1281	OlR_061746_rframe1_ORF	disease resistance protein rpm1	0	0	0	0	0	0	0	0	0	0	0	0	1	0	0		0	0	0	0	0	0	0	0	0	0	0	0	2	0	0
1282	OlR_111430_rframe2_ORF	prolyl 4-hydroxylase subunit alpha-1	0	0	0	0	0	0	0	0	0	0	0	0	1	0	0		0	0	0	0	0	0	0	0	0	0	0	0	2	0	0
1283	OlR_111122_rframe-2_ORF	ribonuclease 3-like protein 1	0	0	0	0	0	0	0	0	0	0	0	0	1	0	0		0	0	0	0	0	0	0	0	0	0	0	0	2	0	0
1284	OlR_065042_rframe1_ORF	pirin-like protein	0	0	0	0	0	0	0	0	0	0	0	0	1	0	0		0	0	0	0	0	0	0	0	0	0	0	0	1	0	0
1285	OlR_129846_rframe-1_ORF	---NA---	0	0	0	0	0	0	0	0	0	0	0	0	1	1	0		0	0	0	0	0	0	0	0	0	0	0	0	2	2	0
1286	OlR_063533_rframe2_ORF	linoleate 9s-lipoxygenase 3	0	0	0	0	0	0	0	0	0	0	0	0	1	1	0		0	0	0	0	0	0	0	0	0	0	0	0	1	3	0
1287	OlR_098244_rframe3_ORF	0	0	0	0	0	0	0	0	0	0	0	0	0	1	1	0		0	0	0	0	0	0	0	0	0	0	0	0	1	1	0
1288	OlR_056864_rframe-2_ORF	alpha-l-arabinofuranosidase 1	0	0	0	0	0	0	0	0	0	0	0	0	1	0	0		0	0	0	0	0	0	0	0	0	0	0	0	1	0	0
1289	OlR_057904_rframe-1_ORF	---NA---	0	0	0	0	0	0	0	0	0	0	0	0	1	1	1		0	0	0	0	0	0	0	0	0	0	0	0	2	3	1
1290	OlR_123461_rframe3_ORF	chymotrypsin-like serine proteinase	0	0	0	0	0	0	0	0	0	0	0	0	1	0	0		0	0	0	0	0	0	0	0	0	0	0	0	3	0	0
1291	OlR_076249_rframe1_ORF	receptor-like protein kinase hsl1	0	0	0	0	0	0	0	0	0	0	0	0	1	0	0		0	0	0	0	0	0	0	0	0	0	0	0	1	0	0
1292	OlR_100268_rframe2_ORF	1-aminocyclopropane-1-carboxylate oxidase	0	0	0	0	0	0	0	0	0	0	0	0	1	0	1		0	0	0	0	0	0	0	0	0	0	0	0	3	0	3
1293	OlR_045598_rframe-1_ORF	---NA---	0	0	0	0	0	0	0	0	0	0	0	0	1	0	0		0	0	0	0	0	0	0	0	0	0	0	0	1	0	0
1294	OlR_093944_rframe1_ORF	protein lap1	0	0	0	0	0	0	0	0	0	0	0	0	1	1	0		0	0	0	0	0	0	0	0	0	0	0	0	2	3	0
1295	OlR_043343_rframe-2_ORF	---NA---	0	0	0	0	0	0	0	0	0	0	0	0	1	1	0		0	0	0	0	0	0	0	0	0	0	0	0	2	1	0
1296	OlR_082328_rframe3_ORF	---NA---	0	0	0	0	0	0	0	0	0	0	0	0	1	0	0		0	0	0	0	0	0	0	0	0	0	0	0	3	0	0
1297	OlR_067013_rframe3_ORF	esterase pir7b	0	0	0	0	0	0	0	0	0	0	0	0	1	0	0		0	0	0	0	0	0	0	0	0	0	0	0	3	0	0
1298	OlR_037973_rframe-3_ORF	peroxisomal -dienoyl- reductase	0	0	0	0	0	0	0	0	0	0	0	0	1	0	0		0	0	0	0	0	0	0	0	0	0	0	0	3	0	0
1299	OlR_012491_rframe-3_ORF	probable glutathione s-transferase gstf1	0	0	0	0	0	0	0	0	0	0	0	0	1	0	0		0	0	0	0	0	0	0	0	0	0	0	0	1	0	0
1300	OlR_063623_rframe3_ORF	bifunctional aspartate aminotransferase and glutamate aspartate-prephenate aminotransferase	0	0	0	0	0	0	0	0	0	0	0	0	1	2	1		0	0	0	0	0	0	0	0	0	0	0	0	3	3	1
1301	OlR_025273_rframe1_ORF	gamma-glutamyl hydrolase	0	0	0	0	0	0	0	0	0	0	0	0	1	0	0		0	0	0	0	0	0	0	0	0	0	0	0	1	0	0
1302	OlR_069535_rframe-3_ORF	---NA---	0	0	0	0	0	0	0	0	0	0	0	0	1	0	0		0	0	0	0	0	0	0	0	0	0	0	0	1	0	0
1303	OlR_078804_rframe-1_ORF	---NA---	0	0	0	0	0	0	0	0	0	0	0	0	1	0	1		0	0	0	0	0	0	0	0	0	0	0	0	3	0	5
1304	OlR_086439_rframe-2_ORF	tetratricopeptide repeat protein 38	0	0	0	0	0	0	0	0	0	0	0	0	1	0	0		0	0	0	0	0	0	0	0	0	0	0	0	1	0	0
1305	OlR_026218_rframe3_ORF	---NA---	0	0	0	0	0	0	0	0	0	0	0	0	1	0	1		0	0	0	0	0	0	0	0	0	0	0	0	1	0	1
1306	OlR_114967_rframe-1_ORF	hypersensitive-induced response protein 2	0	0	0	0	0	0	0	0	0	0	0	0	1	0	0		0	0	0	0	0	0	0	0	0	0	0	0	1	0	0
1307	OlR_063996_rframe-3_ORF	probable pectate lyase 4	0	0	0	0	0	0	0	0	0	0	0	0	1	0	0		0	0	0	0	0	0	0	0	0	0	0	0	3	0	0
1308	OlR_100004_rframe3_ORF	---NA---	0	0	0	0	0	0	0	0	0	0	0	0	1	0	0		0	0	0	0	0	0	0	0	0	0	0	0	5	0	0
1309	OlR_004804_rframe1_ORF	---NA---	0	0	0	0	0	0	0	0	0	0	0	0	1	0	0		0	0	0	0	0	0	0	0	0	0	0	0	2	0	0
1310	OlR_066762_rframe2_ORF	probable peroxygenase 5	0	0	0	0	0	0	0	0	0	0	0	0	1	1	0		0	0	0	0	0	0	0	0	0	0	0	0	1	1	0
1311	OlR_021510_rframe-2_ORF	d-alanine--d-alanine ligase	0	0	0	0	0	0	0	0	0	0	0	0	1	0	0		0	0	0	0	0	0	0	0	0	0	0	0	1	0	0
1312	OlR_061375_rframe2_ORF	probable uridine nucleosidase 2	0	0	0	0	0	0	0	0	0	0	0	0	1	0	0		0	0	0	0	0	0	0	0	0	0	0	0	1	0	0
1313	OlR_059340_rframe-3_ORF	protein lurp-one-related 15	0	0	0	0	0	0	0	0	0	0	0	0	1	0	0		0	0	0	0	0	0	0	0	0	0	0	0	2	0	0
1314	OlR_065329_rframe-2_ORF	pentatricopeptide repeat-containing protein mitochondrial	0	0	0	0	0	0	0	0	0	0	0	0	1	0	0		0	0	0	0	0	0	0	0	0	0	0	0	4	0	0
1315	OlR_120000_rframe2_ORF	---NA---	0	0	0	0	0	0	0	0	0	0	0	0	0	1	0		0	0	0	0	0	0	0	0	0	0	0	0	0	1	0
1316	OlR_002933_rframe1_ORF	probable iron ascorbate oxidoreductase ddb_g0283291	0	0	0	0	0	0	0	0	0	0	0	0	0	2	0		0	0	0	0	0	0	0	0	0	0	0	0	0	2	0
1317	OlR_084915_rframe3_ORF	3-oxo-delta( )-steroid 5-beta-reductase	0	0	0	0	0	0	0	0	0	0	0	0	0	2	1		0	0	0	0	0	0	0	0	0	0	0	0	0	4	1
1318	OlR_091716_rframe1_ORF	secologanin synthase	0	0	0	0	0	0	0	0	0	0	0	0	0	1	0		0	0	0	0	0	0	0	0	0	0	0	0	0	1	0
1319	OlR_070229_rframe1_ORF	---NA---	0	0	0	0	0	0	0	0	0	0	0	0	0	1	0		0	0	0	0	0	0	0	0	0	0	0	0	0	2	0
1320	OlR_074632_rframe3_ORF	formin-like protein 1	0	0	0	0	0	0	0	0	0	0	0	0	0	2	0		0	0	0	0	0	0	0	0	0	0	0	0	0	2	0
1321	OlR_065608_rframe-1_ORF	monothiol glutaredoxin- chloroplastic	0	0	0	0	0	0	0	0	0	0	0	0	0	1	0		0	0	0	0	0	0	0	0	0	0	0	0	0	1	0
1322	OlR_077776_rframe2_ORF	---NA---	0	0	0	0	0	0	0	0	0	0	0	0	0	1	0		0	0	0	0	0	0	0	0	0	0	0	0	0	1	0
1323	OlR_107432_rframe-1_ORF	homolog subfamily c member 13	0	0	0	0	0	0	0	0	0	0	0	0	0	1	0		0	0	0	0	0	0	0	0	0	0	0	0	0	3	0
1324	OlR_030079_rframe2_ORF	adenosylhomocysteinase	0	0	0	0	0	0	0	0	0	0	0	0	0	1	0		0	0	0	0	0	0	0	0	0	0	0	0	0	1	0
1325	OlR_043741_rframe1_ORF	pleiotropic drug resistance protein 7	0	0	0	0	0	0	0	0	0	0	0	0	0	1	0		0	0	0	0	0	0	0	0	0	0	0	0	0	1	0
1326	OlR_072537_rframe-3_ORF	uncharacterized acetyltransferase at3g50280	0	0	0	0	0	0	0	0	0	0	0	0	0	1	0		0	0	0	0	0	0	0	0	0	0	0	0	0	1	0
1327	OlR_072241_rframe3_ORF	linoleate 9s-lipoxygenase 1	0	0	0	0	0	0	0	0	0	0	0	0	0	1	1		0	0	0	0	0	0	0	0	0	0	0	0	0	3	2
1328	OlR_030706_rframe3_ORF	altered inheritance rate of mitochondria protein 25	0	0	0	0	0	0	0	0	0	0	0	0	0	1	0		0	0	0	0	0	0	0	0	0	0	0	0	0	1	0
1329	OlR_111555_rframe-3_ORF	tubulin-specific chaperone d	0	0	0	0	0	0	0	0	0	0	0	0	0	1	0		0	0	0	0	0	0	0	0	0	0	0	0	0	1	0
1330	OlR_065053_rframe1_ORF	probable nicotinate-nucleotide pyrophosphorylase	0	0	0	0	0	0	0	0	0	0	0	0	0	1	0		0	0	0	0	0	0	0	0	0	0	0	0	0	2	0
1331	OlR_000218_rframe-3_ORF	udp-glycosyltransferase 83a1	0	0	0	0	0	0	0	0	0	0	0	0	0	1	0		0	0	0	0	0	0	0	0	0	0	0	0	0	1	0
1332	OlR_087092_rframe3_ORF	---NA---	0	0	0	0	0	0	0	0	0	0	0	0	0	1	0		0	0	0	0	0	0	0	0	0	0	0	0	0	1	0
1333	OlR_060437_rframe-1_ORF	pantothenate kinase 2	0	0	0	0	0	0	0	0	0	0	0	0	0	1	1		0	0	0	0	0	0	0	0	0	0	0	0	0	1	1
1334	OlR_121453_rframe-1_ORF	---NA---	0	0	0	0	0	0	0	0	0	0	0	0	0	1	0		0	0	0	0	0	0	0	0	0	0	0	0	0	1	0
1335	OlR_078512_rframe2_ORF	farnesylcysteine lyase	0	0	0	0	0	0	0	0	0	0	0	0	0	1	1		0	0	0	0	0	0	0	0	0	0	0	0	0	2	3
1336	OlR_005044_rframe-1_ORF	omega-amidase nit2	0	0	0	0	0	0	0	0	0	0	0	0	0	1	0		0	0	0	0	0	0	0	0	0	0	0	0	0	1	0
1337	OlR_087650_rframe1_ORF	---NA---	0	0	0	0	0	0	0	0	0	0	0	0	0	1	0		0	0	0	0	0	0	0	0	0	0	0	0	0	1	0
1338	OlR_005072_rframe1_ORF	protein elc-like	0	0	0	0	0	0	0	0	0	0	0	0	0	1	0		0	0	0	0	0	0	0	0	0	0	0	0	0	1	0
1339	OlR_018271_rframe-1_ORF	---NA---	0	0	0	0	0	0	0	0	0	0	0	0	0	1	0		0	0	0	0	0	0	0	0	0	0	0	0	0	1	0
1340	OlR_039815_rframe-1_ORF	3-isopropylmalate dehydrogenase	0	0	0	0	0	0	0	0	0	0	0	0	0	1	0		0	0	0	0	0	0	0	0	0	0	0	0	0	1	0
1341	OlR_023454_rframe1_ORF	---NA---	0	0	0	0	0	0	0	0	0	0	0	0	0	1	0		0	0	0	0	0	0	0	0	0	0	0	0	0	1	0
1342	OlR_056939_rframe3_ORF	---NA---	0	0	0	0	0	0	0	0	0	0	0	0	0	1	0		0	0	0	0	0	0	0	0	0	0	0	0	0	2	0
1343	OlR_003711_rframe1_ORF	peroxidase 17	0	0	0	0	0	0	0	0	0	0	0	0	0	0	2		0	0	0	0	0	0	0	0	0	0	0	0	0	0	4
1344	OlR_049793_rframe-2_ORF	60s ribosomal protein l30	0	0	0	0	0	0	0	0	0	0	0	0	0	0	2		0	0	0	0	0	0	0	0	0	0	0	0	0	0	2
1345	OlR_108821_rframe-3_ORF	---NA---	0	0	0	0	0	0	0	0	0	0	0	0	0	0	1		0	0	0	0	0	0	0	0	0	0	0	0	0	0	1
1346	OlR_140872_rframe2_ORF	peroxidase 1	0	0	0	0	0	0	0	0	0	0	0	0	0	0	1		0	0	0	0	0	0	0	0	0	0	0	0	0	0	1
1347	OlR_015258_rframe-1_ORF	multiprotein-bridging factor 1c	0	0	0	0	0	0	0	0	0	0	0	0	0	0	1		0	0	0	0	0	0	0	0	0	0	0	0	0	0	1
1348	OlR_042561_rframe2_ORF	---NA---	0	0	0	0	0	0	0	0	0	0	0	0	0	0	1		0	0	0	0	0	0	0	0	0	0	0	0	0	0	1
1349	OlR_026792_rframe-3_ORF	cell division control protein 12	0	0	0	0	0	0	0	0	0	0	0	0	0	0	1		0	0	0	0	0	0	0	0	0	0	0	0	0	0	2
1350	OlR_083348_rframe-3_ORF	beta-cubebene synthase	0	0	0	0	0	0	0	0	0	0	0	0	0	0	1		0	0	0	0	0	0	0	0	0	0	0	0	0	0	3
1351	OlR_103453_rframe1_ORF	aspartic proteinase	0	0	0	0	0	0	0	0	0	0	0	0	0	0	1		0	0	0	0	0	0	0	0	0	0	0	0	0	0	4
1352	OlR_046032_rframe-3_ORF	nuclear protein sth1 nps1	0	0	0	0	0	0	0	0	0	0	0	0	0	0	1		0	0	0	0	0	0	0	0	0	0	0	0	0	0	2
1353	OlR_108693_rframe-1_ORF	---NA---	0	0	0	0	0	0	0	0	0	0	0	0	0	0	1		0	0	0	0	0	0	0	0	0	0	0	0	0	0	1
1354	OlR_139138_rframe-2_ORF	---NA---	0	0	0	0	0	0	0	0	0	0	0	0	0	0	1		0	0	0	0	0	0	0	0	0	0	0	0	0	0	1
1355	OlR_133884_rframe-3_ORF	peptide-n4-(n-acetyl-beta-glucosaminyl)asparagine amidase a	0	0	0	0	0	0	0	0	0	0	0	0	0	0	1		0	0	0	0	0	0	0	0	0	0	0	0	0	0	1
1356	OlR_074480_rframe-3_ORF	disease resistance rpp13-like protein 4	0	0	0	0	0	0	0	0	0	0	0	0	0	0	1		0	0	0	0	0	0	0	0	0	0	0	0	0	0	3
1357	OlR_007792_rframe-2_ORF	---NA---	0	0	0	0	0	0	0	0	0	0	0	0	0	0	1		0	0	0	0	0	0	0	0	0	0	0	0	0	0	3
1358	OlR_000045_rframe-1_ORF	---NA---	0	0	0	0	0	0	0	0	0	0	0	0	0	0	1		0	0	0	0	0	0	0	0	0	0	0	0	0	0	1
1359	OlR_065897_rframe-1_ORF	---NA---	0	0	0	0	0	0	0	0	0	0	0	0	0	0	1		0	0	0	0	0	0	0	0	0	0	0	0	0	0	1
1360	OlR_082403_rframe-1_ORF	---NA---	0	0	0	0	0	0	0	0	0	0	0	0	0	0	1		0	0	0	0	0	0	0	0	0	0	0	0	0	0	2
1361	OlR_072688_rframe-1_ORF	---NA---	0	0	0	0	0	0	0	0	0	0	0	0	0	0	1		0	0	0	0	0	0	0	0	0	0	0	0	0	0	1
1362	OlR_137616_rframe-1_ORF	programmed cell death protein 4	5	9	4	4	7	6	7	6	6	4	3	3	2	6	3		17	31	13	10	18	20	22	21	15	21	5	6	6	14	5
1363	OlR_074981_rframe-3_ORF	er membrane protein complex subunit 1	11	9	4	12	7	9	7	6	9	5	9	12	10	11	8		28	17	9	33	17	16	14	17	27	14	19	29	18	29	20
1364	OlR_105114_rframe2_ORF	acetyl- cytosolic 1	10	9	7	7	7	5	6	6	8	8	5	7	8	7	6		39	49	55	36	51	67	61	48	68	61	13	26	26	20	20
1365	OlR_092487_rframe-2_ORF	asparagine--trna cytoplasmic 3	8	6	3	6	10	4	6	6	8	8	4	5	3	1	2		16	17	8	14	23	8	14	17	23	21	6	10	7	2	5
1366	OlR_043102_rframe-2_ORF	cycloartenol-c-24-methyltransferase 1	5	6	6	6	6	6	6	6	6	7	0	0	2	3	0		21	20	18	18	19	20	23	22	19	29	0	0	4	5	0
1367	OlR_004945_rframe-2_ORF	leukotriene a-4 hydrolase homolog	8	7	7	8	6	3	6	6	5	7	1	2	1	2	1		28	37	21	32	25	7	19	14	13	24	2	4	2	6	2
1368	OlR_053745_rframe-3_ORF	monothiol glutaredoxin-s11	4	5	2	3	6	3	6	5	3	6	0	0	3	2	1		20	20	8	19	23	5	12	12	13	13	0	0	8	3	3
1369	OlR_067366_rframe2_ORF	triosephosphate chloroplastic	3	5	3	4	4	2	5	2	3	3	4	4	6	6	3		9	17	14	10	13	15	19	12	14	14	11	9	14	15	8
1370	OlR_063157_rframe-1_ORF	monocopper oxidase-like protein sku5	6	5	4	6	6	6	6	4	5	4	0	1	1	0	0		19	14	15	19	28	14	14	13	16	22	0	2	1	0	0
1371	OlR_065453_rframe1_ORF	actin-depolymerizing factor 4	6	5	5	6	5	5	5	4	4	5	4	5	6	4	4		50	36	47	41	35	42	35	27	33	28	23	29	35	25	17
1372	OlR_117439_rframe2_ORF	glucose-6-phosphate isomerase chloroplastic	6	7	6	5	7	3	6	4	6	7	6	5	8	8	7		13	18	14	10	17	8	13	12	20	21	12	17	22	22	21
1373	OlR_065097_rframe-2_ORF	stromal 70 kda heat shock-related chloroplastic	3	3	3	4	4	5	5	3	4	5	0	3	0	0	0		8	9	16	9	17	11	12	10	21	14	0	7	0	0	0
1374	OlR_056813_rframe-2_ORF	ubiquitin-conjugating enzyme e2 variant 1c	3	4	3	3	3	4	5	4	3	3	2	3	3	3	2		12	9	6	11	13	16	17	9	9	7	9	9	7	12	4
1375	OlR_130941_rframe3_ORF	atp synthase subunit mitochondrial	5	7	4	5	7	2	5	5	5	6	5	5	5	7	5		22	43	24	36	31	5	22	19	30	29	19	17	24	18	17
1376	OlR_003201_rframe-1_ORF	ankyrin repeat domain-containing protein 2	5	6	4	6	5	1	5	3	2	5	0	1	0	0	0		8	17	12	15	13	2	18	8	4	15	0	1	0	0	0
1377	OlR_012523_rframe-1_ORF	transaldolase	8	8	7	7	7	4	5	7	6	7	4	4	3	3	4		18	26	33	18	29	9	15	24	21	22	9	7	7	7	7
1378	OlR_075056_rframe2_ORF	nodal modulator 1	8	5	0	5	1	9	6	6	5	4	4	8	9	7	8		23	8	0	14	2	21	13	12	12	10	13	20	23	17	18
1379	OlR_075019_rframe1_ORF	phosphoribosylformylglycinamidine cyclo- chloroplastic mitochondrial	4	5	3	5	6	3	5	4	4	5	2	2	4	3	5		17	30	16	18	19	13	15	14	15	15	5	4	8	5	13
1380	OlR_068461_rframe1_ORF	---NA---	3	2	2	3	2	5	5	4	5	9	0	0	0	0	0		7	6	7	9	7	20	17	13	21	33	0	0	0	0	0
1381	OlR_060031_rframe-1_ORF	leucine aminopeptidase chloroplastic	4	5	5	6	5	5	5	6	7	6	4	5	4	3	4		8	9	11	10	15	12	13	16	22	20	9	10	7	7	9
1382	OlR_103741_rframe3_ORF	peroxidase 12	5	4	4	4	4	6	5	4	4	4	5	7	5	6	7		19	18	15	17	24	32	44	38	45	41	100	90	85	67	95
1383	OlR_058651_rframe-2_ORF	fasciclin-like arabinogalactan protein 8	5	6	6	5	5	5	5	4	6	4	0	0	0	0	0		50	95	81	55	85	39	51	49	61	51	0	0	0	0	0
1384	OlR_044174_rframe-3_ORF	histone	5	3	3	6	4	8	4	3	1	2	2	1	1	1	1		245	149	109	249	106	99	88	75	50	90	41	39	29	17	35
1385	OlR_022987_rframe-1_ORF	ras-related protein ric2	2	2	2	3	3	1	4	2	3	3	1	2	4	3	3		11	15	9	14	13	6	13	6	9	7	4	4	9	7	6
1386	OlR_142692_rframe2_ORF	glutamate--cysteine ligase chloroplastic	1	5	5	4	3	5	5	4	2	6	9	8	10	8	4		3	11	8	12	8	9	12	7	7	11	32	20	30	23	10
1387	OlR_072339_rframe-2_ORF	actin-depolymerizing factor 2	3	3	3	3	3	4	4	2	3	3	2	4	4	2	3		13	21	18	12	14	14	13	11	11	18	4	8	7	4	9
1388	OlR_003192_rframe-2_ORF	nucleolar protein 56	9	6	4	11	7	5	5	4	6	5	0	0	0	1	2		51	31	12	61	23	24	34	18	23	26	0	0	0	1	2
1389	OlR_084268_rframe1_ORF	translational activator gcn1	3	20	17	6	14	5	6	5	7	5	2	14	14	14	5		9	52	47	14	47	13	22	19	17	13	7	22	25	29	16
1390	OlR_130159_rframe3_ORF	t-complex protein 1 subunit epsilon	7	9	4	5	9	8	5	6	5	9	2	2	4	4	4		15	31	13	14	25	34	25	28	21	30	2	5	8	10	7
1391	OlR_069868_rframe1_ORF	lysosomal beta glucosidase	4	4	3	3	5	6	5	3	5	4	7	8	6	9	6		19	17	9	17	12	16	14	12	12	10	36	32	31	26	20
1392	OlR_101880_rframe-3_ORF	mlp-like protein 423	4	3	3	3	3	3	4	3	3	2	0	0	0	0	0		12	12	15	13	9	15	12	13	15	11	0	0	0	0	0
1393	OlR_014332_rframe-1_ORF	exportin-2	7	9	8	6	9	7	5	6	6	8	1	3	3	5	5		21	27	23	17	28	27	17	18	18	23	2	5	6	10	10
1394	OlR_091327_rframe-1_ORF	nadh dehydrogenase	5	5	6	5	3	4	4	3	3	2	2	3	4	2	3		24	12	23	19	8	12	9	8	6	4	12	18	11	16	16
1395	OlR_071232_rframe-2_ORF	vacuolar protein sorting-associated protein 35b	2	5	3	1	6	5	5	5	8	5	0	3	0	1	0		4	7	7	2	12	12	13	14	19	14	0	5	0	3	0
1396	OlR_017592_rframe2_ORF	lysosomal beta glucosidase	3	4	5	4	4	2	5	6	4	5	3	4	2	3	2		8	13	12	6	11	4	11	17	10	16	9	12	6	6	4
1397	OlR_060050_rframe1_ORF	fasciclin-like arabinogalactan protein 2	1	2	1	2	1	3	4	4	3	3	0	0	0	0	0		3	5	5	5	3	8	19	18	20	13	0	0	0	0	0
1398	OlR_001242_rframe2_ORF	transaldolase	5	5	5	4	5	5	4	4	5	5	5	6	5	5	4		32	32	35	23	39	38	37	39	53	56	40	29	25	32	31
1399	OlR_088536_rframe-2_ORF	nadh dehydrogenase	4	5	5	4	5	1	4	4	4	3	2	2	3	3	2		11	12	15	12	15	3	9	8	11	10	6	4	5	6	5
1400	OlR_082499_rframe3_ORF	eukaryotic translation initiation factor 5a	4	5	5	4	6	8	4	4	3	6	4	4	4	3	3		44	42	39	30	43	31	23	36	18	53	27	39	21	25	21
1401	OlR_133366_rframe1_ORF	eukaryotic translation initiation factor 2 subunit alpha	7	4	3	7	6	3	4	3	3	5	1	0	2	2	2		12	7	5	20	14	7	11	5	11	13	1	0	2	3	3
1402	OlR_122245_rframe1_ORF	u2 small nuclear ribonucleoprotein a	7	5	4	8	6	3	4	4	3	4	1	4	4	3	1		29	18	17	24	17	9	17	18	20	22	1	9	7	7	2
1403	OlR_072092_rframe3_ORF	14 kda zinc-binding protein	4	3	4	3	3	2	4	3	2	5	2	3	3	3	3		20	15	18	20	15	7	20	11	2	16	7	8	8	7	7
1404	OlR_078501_rframe-3_ORF	60s ribosomal protein l18-3	3	3	3	3	3	3	3	2	2	2	2	2	2	2	2		69	61	58	72	60	40	53	57	55	45	18	28	29	29	30
1405	OlR_022416_rframe-1_ORF	---NA---	3	5	4	4	6	4	4	4	4	5	5	4	5	5	4		11	19	18	13	24	22	20	18	15	22	12	12	19	20	17
1406	OlR_060443_rframe-3_ORF	rho guanine nucleotide exchange factor 6	4	4	5	6	6	2	4	3	2	4	0	0	0	0	0		10	8	9	10	10	2	6	7	3	6	0	0	0	0	0
1407	OlR_090861_rframe1_ORF	xylose isomerase	2	3	3	6	4	3	4	2	4	4	5	3	7	3	3		11	8	8	13	12	4	7	6	12	16	18	7	16	10	11
1408	OlR_067867_rframe-3_ORF	dna-directed rna polymerase ii subunit rpb2	8	10	9	6	9	6	5	6	7	6	1	5	4	2	4		16	22	27	15	20	10	9	9	14	10	1	10	7	3	8
1409	OlR_045815_rframe2_ORF	arginine--trna cytoplasmic	5	7	8	6	7	3	4	3	4	7	2	0	0	2	1		11	20	14	11	19	5	8	7	12	13	2	0	0	2	2
1410	OlR_065649_rframe-3_ORF	osmotin-like protein	5	4	3	3	5	4	4	4	3	5	0	0	0	0	0		21	29	16	17	19	18	31	19	23	25	0	0	0	0	0
1411	OlR_122342_rframe-3_ORF	probable xaa-pro aminopeptidase p	1	3	2	1	3	3	4	2	2	1	0	0	0	3	1		1	6	4	1	7	10	11	5	5	2	0	0	0	6	1
1412	OlR_059966_rframe1_ORF	mitochondrial outer membrane protein porin 5	2	5	2	7	4	3	4	6	3	7	9	12	11	11	10		5	21	4	25	7	12	7	12	10	19	32	45	39	48	50
1413	OlR_006344_rframe3_ORF	2-dehydro-3-deoxyphosphooctonate aldolase	4	3	3	5	3	3	4	4	4	5	0	0	0	0	0		9	5	5	9	10	15	15	14	23	18	0	0	0	0	0
1414	OlR_064004_rframe1_ORF	peroxidase 2	5	5	4	5	4	4	4	5	6	6	5	5	6	6	3		16	13	13	21	13	32	30	39	46	43	19	21	19	19	9
1415	OlR_039464_rframe3_ORF	reticulon-like protein b1	3	4	4	5	4	1	4	2	4	4	0	1	3	3	1		10	24	18	22	24	6	17	10	20	20	0	2	11	7	4
1416	OlR_012152_rframe-1_ORF	fructose-bisphosphate aldolase cytoplasmic isozyme	3	3	3	3	3	5	3	3	3	3	3	3	3	3	3		73	85	87	84	76	100	86	81	88	77	36	35	33	26	47
1417	OlR_010093_rframe3_ORF	betaine aldehyde dehydrogenase chloroplastic	2	3	3	1	3	3	4	2	3	4	5	4	5	6	3		5	7	6	3	10	4	8	5	6	10	12	10	12	15	12
1418	OlR_126826_rframe2_ORF	adenylyl cyclase-associated protein	2	2	2	5	3	3	4	3	4	7	0	2	3	1	2		5	5	3	10	7	9	12	7	10	15	0	3	4	4	2
1419	OlR_116439_rframe-3_ORF	eukaryotic peptide chain release factor gtp-binding subunit erf3a	4	4	3	3	4	0	4	4	4	4	0	0	0	0	0		9	18	8	7	12	0	11	9	9	14	0	0	0	0	0
1420	OlR_092812_rframe-3_ORF	sulfite reductase	3	5	3	4	6	1	4	2	2	4	3	4	3	4	4		9	19	12	13	19	12	18	5	7	15	14	16	8	20	16
1421	OlR_057964_rframe1_ORF	mitochondrial-processing peptidase subunit alpha	2	2	3	2	3	4	4	3	2	3	2	3	4	2	2		9	9	9	16	10	8	16	7	10	7	7	8	7	7	7
1422	OlR_102106_rframe3_ORF	peroxisomal acyl-coenzyme a oxidase 1	4	6	5	6	6	6	4	7	6	8	7	10	9	7	4		11	16	12	17	17	13	19	25	20	22	16	19	21	18	9
1423	OlR_040081_rframe-2_ORF	40s ribosomal protein s28	3	2	2	2	2	3	3	2	2	2	1	2	2	1	1		28	19	18	15	11	12	13	8	9	12	6	6	6	6	6
1424	OlR_119946_rframe-2_ORF	peroxisomal fatty acid beta-oxidation multifunctional protein	6	6	7	9	8	6	4	5	4	6	11	15	11	14	9		27	22	22	24	20	16	21	17	25	20	42	54	41	65	38
1425	OlR_089932_rframe1_ORF	polyadenylate-binding protein 2	5	9	5	3	5	2	4	6	2	4	0	0	0	0	0		6	19	10	5	8	3	9	11	4	6	0	0	0	0	0
1426	OlR_071952_rframe-1_ORF	---NA---	3	3	3	3	3	3	3	2	2	3	2	3	3	3	3		23	23	26	17	17	21	18	15	9	23	4	15	21	10	18
1427	OlR_027363_rframe1_ORF	insulin-degrading enzyme	1	2	4	1	3	2	4	2	2	3	0	0	0	0	0		1	6	6	3	7	5	9	5	5	12	0	0	0	0	0
1428	OlR_062994_rframe-2_ORF	dynamin-related protein 3a	4	6	2	2	4	1	4	2	3	1	0	0	1	0	0		10	10	3	6	8	2	4	3	5	1	0	0	1	0	0
1429	OlR_072546_rframe-2_ORF	peptidyl-prolyl cis-trans isomerase cyp20- chloroplastic	3	4	3	4	2	3	3	3	3	2	2	3	2	2	3		14	19	15	20	11	11	17	14	14	12	9	9	8	6	11
1430	OlR_077855_rframe1_ORF	transmembrane emp24 domain-containing protein p24beta3	3	3	2	3	3	3	3	4	2	3	1	3	3	3	3		4	8	6	17	15	12	4	11	6	8	1	10	13	10	7
1431	OlR_056088_rframe2_ORF	proliferating cell nuclear antigen	3	3	2	3	3	3	3	3	3	4	0	1	0	1	0		8	15	11	12	9	13	11	10	11	17	0	1	0	1	0
1432	OlR_044179_rframe-1_ORF	histone h4	5	0	5	0	0	0	3	0	0	0	0	0	0	3	0		50	0	37	0	0	0	14	0	0	0	0	0	0	14	0
1433	OlR_127433_rframe2_ORF	26s proteasome non-atpase regulatory subunit 11	7	9	9	10	9	5	3	5	5	4	5	4	3	5	4		21	36	35	44	48	9	5	7	9	11	9	6	6	12	6
1434	OlR_095595_rframe-3_ORF	superoxide dismutase	4	4	4	4	3	3	3	3	3	3	4	4	3	3	4		40	39	50	35	35	35	39	34	36	35	21	15	13	11	16
1435	OlR_066166_rframe3_ORF	60s ribosomal protein l35	3	3	3	3	3	3	3	4	3	3	0	0	1	0	0		34	20	23	23	21	16	27	19	12	19	0	0	2	0	0
1436	OlR_004954_rframe-3_ORF	40s ribosomal protein sa	2	2	2	2	2	3	3	2	2	3	2	2	2	2	2		25	28	20	21	23	15	19	8	19	22	8	17	15	10	12
1437	OlR_105602_rframe-2_ORF	40s ribosomal protein sa	2	1	2	1	2	2	3	1	2	2	0	1	1	1	0		8	8	8	8	11	7	11	4	11	10	0	2	3	3	0
1438	OlR_066383_rframe2_ORF	proteasome subunit beta type-1	4	4	4	4	4	2	3	4	3	4	4	4	4	5	4		23	20	24	27	22	8	14	15	15	11	10	11	12	21	20
1439	OlR_095431_rframe2_ORF	replication factor c subunit 2	2	3	2	3	3	3	3	1	1	2	0	0	0	0	0		6	7	7	11	10	6	7	1	3	4	0	0	0	0	0
1440	OlR_061059_rframe1_ORF	eukaryotic translation initiation factor 3 subunit h	7	6	4	7	4	3	3	4	4	5	1	3	2	3	1		17	22	16	24	15	12	11	14	18	17	3	5	4	6	3
1441	OlR_099059_rframe3_ORF	3-hydroxyisobutyryl- hydrolase-like protein mitochondrial	2	3	0	1	0	1	3	2	3	3	2	0	1	0	0		2	4	0	1	0	2	6	7	9	9	5	0	2	0	0
1442	OlR_088938_rframe-2_ORF	---NA---	3	4	4	4	4	3	3	3	3	3	3	3	4	4	2		29	25	19	24	20	22	28	22	16	20	12	13	15	15	6
1443	OlR_066863_rframe1_ORF	bowman-birk type bran trypsin inhibitor	2	3	4	0	3	2	3	2	2	3	4	4	4	4	4		6	12	14	0	12	5	10	8	4	19	107	96	77	102	78
1444	OlR_066783_rframe1_ORF	dna-directed rna polymerase ii subunit rpb3-a	2	1	0	1	2	2	3	1	1	2	0	0	0	0	1		6	1	0	1	6	3	3	1	1	3	0	0	0	0	1
1445	OlR_058084_rframe-2_ORF	probable aquaporin pip2-6	2	2	2	2	2	1	3	1	1	2	2	1	2	2	1		17	8	4	20	7	3	9	6	4	7	2	1	7	6	2
1446	OlR_140844_rframe1_ORF	selenium-binding protein 1	5	4	4	4	5	3	3	3	3	5	3	3	3	3	3		30	32	24	22	25	23	17	31	22	23	8	7	10	13	11
1447	OlR_099569_rframe1_ORF	syntaxin-131	4	4	3	4	3	4	3	1	2	5	0	0	3	2	2		13	8	9	11	11	15	9	6	5	16	0	0	7	2	2
1448	OlR_088171_rframe2_ORF	1-deoxy-d-xylulose 5-phosphate chloroplastic	0	1	0	1	1	1	3	2	1	0	4	4	2	1	5		0	2	0	1	1	2	3	5	1	0	10	7	5	1	12
1449	OlR_084111_rframe2_ORF	dihydrolipoyllysine-residue succinyltransferase component of 2-oxoglutarate dehydrogenase complex mitochondrial	4	3	3	5	3	4	3	4	3	4	3	4	3	3	3		11	12	10	13	11	18	21	21	12	30	9	11	11	9	16
1450	OlR_089215_rframe-1_ORF	isopentenyl-diphosphate delta-isomerase i	5	4	4	3	4	3	3	5	5	5	0	2	2	2	0		11	14	13	12	14	11	13	22	24	21	0	5	6	6	0
1451	OlR_126237_rframe1_ORF	gamma carbonic anhydrase mitochondrial	4	1	3	4	3	3	3	3	3	4	2	3	5	5	2		9	7	7	9	12	9	8	8	9	12	6	8	17	15	3
1452	OlR_104661_rframe1_ORF	probable v-type proton atpase subunit h	3	3	3	2	2	2	3	2	3	3	2	2	2	4	3		5	3	4	7	6	4	6	8	10	7	6	6	5	9	7
1453	OlR_011433_rframe2_ORF	nadp-dependent d-sorbitol-6-phosphate dehydrogenase	3	5	3	3	4	3	3	2	4	4	2	3	2	4	2		12	11	9	10	13	8	16	8	17	21	12	14	7	11	10
1454	OlR_020594_rframe1_ORF	peptidyl-prolyl cis-trans isomerase cyp19-3	3	3	2	3	3	2	3	2	2	3	1	3	2	2	3		46	43	34	40	37	26	28	29	19	31	13	20	24	22	26
1455	OlR_127464_rframe-2_ORF	nadh dehydrogenase	1	4	2	2	2	0	3	1	2	4	1	3	2	3	0		2	10	4	4	5	0	4	1	3	8	2	4	4	3	0
1456	OlR_026048_rframe1_ORF	cold shock protein 1	1	3	1	2	2	2	3	2	2	3	1	2	1	2	2		5	14	2	8	10	10	19	6	7	13	3	3	3	9	6
1457	OlR_108552_rframe3_ORF	citrate glyoxysomal	3	2	1	3	5	3	3	3	2	2	5	6	5	7	4		8	4	3	7	9	6	10	7	4	6	14	12	13	17	14
1458	OlR_110412_rframe3_ORF	probable methionine--trna ligase	2	4	5	4	7	4	3	3	3	3	2	1	2	3	2		9	13	11	11	18	11	11	10	10	9	4	3	4	8	7
1459	OlR_082955_rframe3_ORF	protein set	5	4	3	3	3	1	2	4	2	2	0	0	0	0	0		16	22	17	15	12	5	8	9	8	10	0	0	0	0	0
1460	OlR_077557_rframe1_ORF	-alpha-glucan-branching chloroplastic amyloplastic	1	2	0	2	2	4	3	2	2	2	0	0	0	0	0		1	5	0	3	4	8	5	4	3	6	0	0	0	0	0
1461	OlR_004822_rframe-3_ORF	soluble inorganic pyrophosphatase chloroplastic	3	6	2	4	4	2	3	2	2	3	3	3	2	3	3		7	13	3	11	14	4	7	8	3	10	6	9	3	7	5
1462	OlR_069057_rframe-2_ORF	37 kda inner envelope membrane chloroplastic	4	5	3	4	4	3	2	2	4	4	0	0	2	0	0		16	17	13	14	14	9	5	10	19	14	0	0	3	0	0
1463	OlR_034331_rframe-3_ORF	subtilisin-like protease	2	1	2	1	2	3	3	3	4	3	0	1	0	0	0		6	2	5	1	4	7	11	8	12	10	0	1	0	0	0
1464	OlR_002472_rframe-3_ORF	inosine-5 -monophosphate dehydrogenase	4	4	2	2	4	2	3	3	2	2	1	1	3	1	1		12	12	3	3	10	7	5	7	5	4	2	2	5	3	1
1465	OlR_040099_rframe2_ORF	proline iminopeptidase	2	4	2	3	3	2	3	3	3	4	0	0	1	2	1		4	10	5	7	8	5	12	12	7	9	0	0	1	3	2
1466	OlR_084438_rframe-3_ORF	phosphoethanolamine n-methyltransferase 1	3	3	2	4	2	3	2	3	0	2	0	0	0	0	0		8	9	4	8	4	8	3	6	0	5	0	0	0	0	0
1467	OlR_007228_rframe3_ORF	---NA---	1	6	3	1	3	2	3	1	2	1	0	0	0	0	0		5	9	6	1	3	4	6	2	4	1	0	0	0	0	0
1468	OlR_077568_rframe1_ORF	dna damage-binding protein 1a	7	10	10	5	6	3	3	4	2	6	0	0	1	1	0		12	23	23	9	20	10	8	8	6	14	0	0	1	1	0
1469	OlR_089315_rframe-2_ORF	tubulin--tyrosine ligase-like protein 12	3	3	3	1	4	1	3	0	1	2	0	0	0	0	0		5	9	5	2	10	2	6	0	1	5	0	0	0	0	0
1470	OlR_089637_rframe1_ORF	cycloartenol synthase	3	4	3	2	4	3	3	2	3	2	0	0	0	1	0		7	11	7	3	6	5	9	5	6	4	0	0	0	1	0
1471	OlR_065002_rframe-2_ORF	stress-related protein	5	5	5	3	6	2	2	2	2	2	2	5	7	3	4		14	23	19	23	16	5	2	4	4	6	8	7	17	7	12
1472	OlR_044829_rframe-3_ORF	---NA---	0	0	0	1	0	2	2	0	0	0	0	2	0	2	1		0	0	0	1	0	4	3	0	0	0	0	2	0	4	3
1473	OlR_132707_rframe-2_ORF	dna polymerase delta catalytic subunit	0	0	1	2	1	0	3	1	1	0	0	0	0	0	0		0	0	2	3	1	0	3	3	3	0	0	0	0	0	0
1474	OlR_049256_rframe1_ORF	40s ribosomal protein s6	1	1	1	1	1	1	1	1	1	1	1	0	1	1	1		11	10	12	14	14	5	9	6	4	10	1	0	10	6	4
1475	OlR_076634_rframe-3_ORF	50s ribosomal protein chloroplastic	1	2	3	2	2	3	2	2	2	2	0	1	2	3	2		2	6	5	8	10	6	5	4	2	3	0	1	4	6	4
1476	OlR_059195_rframe2_ORF	mitochondrial carnitine acylcarnitine carrier-like protein	0	0	2	2	2	1	2	1	0	0	3	3	5	3	2		0	0	3	5	3	1	3	1	0	0	8	10	17	11	11
1477	OlR_046074_rframe1_ORF	histidinol-phosphate chloroplastic	2	2	1	1	3	2	2	2	2	2	0	2	1	0	1		5	5	3	3	7	8	5	5	6	5	0	3	2	0	4
1478	OlR_119479_rframe2_ORF	---NA---	2	2	2	2	2	2	2	2	2	2	2	2	2	2	2		39	38	38	37	31	25	32	17	21	27	10	20	17	13	14
1479	OlR_048965_rframe2_ORF	60s ribosomal protein l34	0	0	0	0	0	2	2	0	2	2	0	0	0	1	0		0	0	0	0	0	8	10	0	6	8	0	0	0	3	0
1480	OlR_097526_rframe-1_ORF	translocase of chloroplast chloroplastic	3	3	3	3	3	2	2	3	3	3	0	1	1	2	2		8	7	9	16	6	9	8	7	9	10	0	3	1	5	6
1481	OlR_001651_rframe3_ORF	dna-directed rna polymerase ii subunit rpb1	2	8	3	0	3	2	3	0	1	0	1	2	1	4	4		3	13	6	0	9	3	3	0	1	0	3	4	1	8	5
1482	OlR_026796_rframe-2_ORF	beta-adaptin-like protein c	5	7	7	4	5	5	2	7	4	5	2	4	5	5	4		15	25	22	15	16	21	15	18	16	17	7	10	21	12	11
1483	OlR_058379_rframe-1_ORF	structural maintenance of chromosomes protein 3	2	1	2	0	4	2	3	0	1	2	0	0	0	0	0		2	3	2	0	5	3	7	0	3	3	0	0	0	0	0
1484	OlR_137594_rframe1_ORF	ubx domain-containing protein 6	2	2	1	3	2	2	2	2	2	2	1	0	1	0	1		3	4	5	6	5	6	6	7	8	5	2	0	1	0	1
1485	OlR_070166_rframe-3_ORF	5 -nucleotidase	0	0	0	0	0	2	1	1	0	0	0	0	0	0	0		0	0	0	0	0	2	1	1	0	0	0	0	0	0	0
1486	OlR_056356_rframe3_ORF	60s ribosomal protein l6	2	2	2	2	2	2	2	2	2	2	1	1	2	2	1		20	22	21	21	18	15	18	16	17	16	5	4	6	4	4
1487	OlR_030365_rframe2_ORF	dead-box atp-dependent rna helicase 34	2	2	2	2	2	2	2	2	2	2	0	2	2	2	2		41	35	38	34	36	29	36	19	32	27	0	11	11	8	14
1488	OlR_081496_rframe3_ORF	pleckstrin homology domain-containing family a member 8	3	2	2	3	3	2	2	2	3	3	3	4	3	4	2		8	14	11	13	12	13	11	12	13	8	7	9	5	13	7
1489	OlR_125709_rframe-1_ORF	-dimethylmalate lyase	4	4	7	6	7	0	2	5	2	2	0	1	1	0	0		9	10	11	11	8	0	3	12	7	7	0	3	3	0	0
1490	OlR_056087_rframe-3_ORF	dihydrolipoyllysine-residue acetyltransferase component of pyruvate dehydrogenase complex	2	2	2	2	4	2	2	2	2	3	1	1	2	1	0		3	3	4	4	4	2	3	5	5	9	2	2	3	2	0
1491	OlR_121298_rframe-3_ORF	protein transport protein sec61 subunit beta	2	2	3	2	3	1	2	2	1	2	2	3	3	3	3		13	11	13	11	13	6	7	8	2	6	9	10	15	19	17
1492	OlR_002841_rframe-3_ORF	probable polygalacturonase	2	2	2	1	2	1	2	2	2	3	0	1	0	0	0		6	6	2	3	3	3	7	6	3	9	0	3	0	0	0
1493	OlR_078082_rframe1_ORF	tom1-like protein 2	3	3	0	1	2	2	2	1	0	0	2	0	1	0	0		4	5	0	1	3	3	5	1	0	0	3	0	2	0	0
1494	OlR_062800_rframe-2_ORF	intracellular protease 1	1	2	1	1	1	2	2	2	3	2	2	2	3	2	2		4	6	4	2	3	7	6	7	6	6	9	8	9	6	7
1495	OlR_137235_rframe-2_ORF	regulator of ribonuclease-like protein 1	2	2	3	2	2	3	2	4	2	4	4	4	3	3	2		13	10	13	8	9	13	10	16	4	10	15	13	12	9	7
1496	OlR_049846_rframe-2_ORF	beta-glucan endohydrolase	3	2	3	2	2	2	2	2	3	2	0	0	0	0	0		24	15	21	22	20	11	21	20	25	25	0	0	0	0	0
1497	OlR_110650_rframe2_ORF	protein usf	1	1	2	1	2	0	2	0	2	0	1	1	1	1	1		3	3	9	4	10	0	6	0	4	0	3	3	4	3	3
1498	OlR_128711_rframe-2_ORF	stem 28 kda glycoprotein	2	2	2	2	2	2	2	2	2	2	2	2	3	3	2		48	44	37	39	40	61	67	57	69	62	30	32	30	50	17
1499	OlR_058367_rframe-2_ORF	probable histone	3	2	2	3	2	3	2	0	0	2	0	0	0	2	0		72	53	59	80	49	64	52	0	0	51	0	0	0	35	0
1500	OlR_009541_rframe1_ORF	probable glycine cleavage system h protein mitochondrial	1	2	1	1	1	2	2	1	1	1	2	1	1	2	1		8	12	9	6	9	8	11	9	4	9	6	5	6	6	5
1501	OlR_021936_rframe1_ORF	40s ribosomal protein s23	2	2	2	2	2	2	2	2	2	2	2	2	2	2	2		33	24	33	37	31	29	29	22	20	29	29	20	28	27	30
1502	OlR_080873_rframe2_ORF	superoxide dismutase	2	2	2	2	2	2	2	2	2	2	2	2	1	2	2		12	16	12	4	6	6	8	10	6	9	7	3	1	6	6
1503	OlR_134609_rframe3_ORF	signal peptidase complex catalytic subunit sec11a	1	1	2	2	1	0	2	1	1	0	0	0	2	2	2		4	3	3	7	3	0	6	3	1	0	0	0	6	4	4
1504	OlR_084845_rframe-3_ORF	formate dehydrogenase mitochondrial	6	6	5	5	3	4	2	4	3	6	5	7	5	5	5		15	17	14	15	11	10	4	7	8	15	16	18	14	16	16
1505	OlR_015525_rframe1_ORF	fructokinase-2	2	2	0	3	2	2	2	3	3	3	2	3	3	3	3		21	27	0	22	21	25	27	25	29	31	8	11	13	26	14
1506	OlR_001876_rframe-3_ORF	monocopper oxidase-like protein sku5	2	2	3	2	2	3	2	3	3	2	0	0	0	0	0		8	6	7	6	12	9	6	11	9	7	0	0	0	0	0
1507	OlR_058801_rframe2_ORF	bifunctional aspartokinase homoserine dehydrogenase chloroplastic	2	2	1	2	1	1	2	1	1	2	0	0	0	0	0		3	7	2	5	1	1	3	4	2	9	0	0	0	0	0
1508	OlR_064863_rframe2_ORF	acylpyruvase mitochondrial	1	3	2	2	3	1	2	2	1	2	0	1	3	2	2		3	13	7	8	7	5	11	6	7	8	0	3	9	7	10
1509	OlR_103215_rframe3_ORF	signal recognition particle 72 kda protein	2	2	0	2	0	1	1	2	1	1	0	1	1	1	1		8	2	0	4	0	1	1	2	1	1	0	1	1	1	4
1510	OlR_101163_rframe3_ORF	serpin-zxa	1	1	1	2	1	1	2	1	1	2	1	1	2	1	1		9	8	8	15	9	6	12	4	7	11	5	4	5	7	6
1511	OlR_062312_rframe3_ORF	pyruvate kinase isozyme chloroplastic	2	2	0	0	0	2	2	2	0	0	0	0	0	0	0		7	4	0	0	0	4	4	5	0	0	0	0	0	0	0
1512	OlR_119914_rframe-2_ORF	stem-specific protein tsjt1	1	2	2	1	1	1	2	1	2	1	2	2	3	3	4		5	3	8	5	6	5	7	3	9	1	3	8	11	8	7
1513	OlR_001944_rframe1_ORF	carboxyvinyl-carboxyphosphonate chloroplastic	1	1	1	1	1	2	2	3	3	3	5	8	4	7	6		3	3	2	1	4	8	10	18	17	11	30	48	18	27	22
1514	OlR_061650_rframe-3_ORF	peptidyl-prolyl cis-trans isomerase-like 1	1	2	2	4	2	1	2	1	0	1	0	0	2	1	1		2	6	4	10	7	6	5	1	0	3	0	0	3	3	3
1515	OlR_113824_rframe3_ORF	indole-3-glycerol phosphate chloroplastic	0	3	1	1	5	2	2	0	2	2	3	5	3	5	6		0	6	1	2	8	2	4	0	2	4	15	14	13	16	19
1516	OlR_081579_rframe-1_ORF	Uncharacterized protein At2g34160	3	3	3	3	2	4	2	4	2	4	0	0	1	0	0		22	23	26	17	27	23	20	24	9	25	0	0	2	0	0
1517	OlR_013536_rframe2_ORF	vesicle transport v-snare 13	1	1	0	1	1	1	1	1	1	0	0	1	0	1	0		4	3	0	6	5	2	2	2	2	0	0	2	0	5	0
1518	OlR_066670_rframe-2_ORF	---NA---	4	3	2	2	2	3	2	2	3	1	0	2	1	2	2		17	9	9	9	8	7	8	2	6	3	0	8	11	21	18
1519	OlR_123310_rframe-3_ORF	actin-related protein 4	5	3	2	4	3	2	2	3	0	3	0	0	0	0	0		12	6	6	12	11	3	4	6	0	4	0	0	0	0	0
1520	OlR_045782_rframe-1_ORF	formate--tetrahydrofolate ligase	0	1	3	1	2	0	2	2	1	2	5	6	4	8	3		0	2	5	1	5	0	4	5	3	5	10	11	8	14	8
1521	OlR_126712_rframe-3_ORF	aldehyde dehydrogenase family 7 member a1	2	3	2	3	5	2	2	3	5	4	6	5	4	4	4		14	11	8	12	13	10	11	12	17	16	13	15	11	13	10
1522	OlR_060821_rframe-2_ORF	aspartate carbamoyltransferase chloroplastic	1	2	3	2	2	1	2	2	1	2	0	0	1	0	1		6	5	6	6	7	2	4	5	3	8	0	0	1	0	1
1523	OlR_066155_rframe3_ORF	dna repair protein rad23-4	1	2	0	2	2	2	2	2	2	2	0	1	1	1	0		3	3	0	5	7	8	7	8	8	7	0	1	1	3	0
1524	OlR_008911_rframe-3_ORF	atp synthase subunit mitochondrial	2	1	1	1	1	0	2	0	0	1	0	1	1	1	1		4	3	3	2	1	0	2	0	0	3	0	6	3	2	7
1525	OlR_107433_rframe-2_ORF	upstream activation factor subunit uaf30	2	2	2	2	1	1	2	1	1	2	1	2	2	2	2		13	7	9	10	4	3	9	2	3	6	2	9	8	9	7
1526	OlR_090531_rframe1_ORF	adenosylhomocysteinase	2	2	2	2	2	0	2	0	2	2	0	3	2	2	2		7	4	5	8	15	0	6	0	8	7	0	6	5	6	11
1527	OlR_086358_rframe-3_ORF	---NA---	3	2	3	2	2	2	2	1	1	0	1	3	3	3	2		14	3	7	5	6	6	7	3	2	0	6	12	10	10	9
1528	OlR_097565_rframe1_ORF	ornithine chloroplastic	3	3	4	2	4	1	2	2	2	2	1	0	0	2	1		8	6	6	3	16	5	4	8	5	4	2	0	0	3	2
1529	OlR_061631_rframe2_ORF	-beta-farnesene synthase	0	0	0	0	0	0	2	2	0	1	0	0	0	0	0		0	0	0	0	0	0	3	4	0	4	0	0	0	0	0
1530	OlR_059735_rframe-3_ORF	phosducin-like protein 3	1	2	0	0	2	1	2	2	0	0	0	0	0	0	0		3	4	0	0	4	5	6	5	0	0	0	0	0	0	0
1531	OlR_136298_rframe1_ORF	ubiquitin-conjugating enzyme e2 variant 1c	3	0	0	0	3	2	2	2	0	1	0	0	0	0	0		4	0	0	0	7	3	6	7	0	2	0	0	0	0	0
1532	OlR_071021_rframe-2_ORF	60s ribosomal protein l19-3	5	4	4	4	3	1	2	2	2	0	0	0	0	0	0		17	23	16	18	16	7	4	4	4	0	0	0	0	0	0
1533	OlR_026597_rframe-3_ORF	small nuclear ribonucleoprotein sm d1	3	3	3	2	2	2	2	2	0	1	1	0	1	2	1		18	10	11	9	5	10	5	4	0	3	1	0	3	2	3
1534	OlR_088222_rframe3_ORF	oxysterol-binding protein 3c	1	2	2	1	2	2	2	2	2	2	2	2	2	2	2		3	6	4	1	3	4	5	7	6	4	5	5	6	4	6
1535	OlR_075893_rframe3_ORF	-dimethyl-8-ribityllumazine chloroplastic	2	2	2	2	2	2	2	2	2	2	2	2	2	3	2		6	10	14	8	8	7	7	11	8	6	6	6	7	9	6
1536	OlR_082078_rframe-1_ORF	40s ribosomal protein s26	3	3	2	3	2	0	2	2	0	2	0	0	2	0	0		21	12	8	19	10	0	8	10	0	6	0	0	2	0	0
1537	OlR_098956_rframe1_ORF	nuclear pore complex protein nup133	4	1	2	1	1	1	1	1	0	1	0	0	1	1	1		8	3	3	4	1	1	3	1	0	1	0	0	1	1	1
1538	OlR_013053_rframe3_ORF	eukaryotic translation initiation factor 3 subunit k	2	3	1	3	1	2	2	3	2	4	0	1	2	0	2		3	8	3	15	2	7	6	6	8	12	0	1	8	0	6
1539	OlR_106813_rframe3_ORF	developmentally-regulated gtp-binding protein 1 homolog	5	5	3	7	6	3	2	2	3	3	1	1	2	1	1		14	13	11	16	18	17	11	10	13	10	1	1	2	2	1
1540	OlR_063978_rframe-1_ORF	monosaccharide-sensing protein 2	1	1	0	0	0	1	1	2	1	1	0	0	0	0	2		1	1	0	0	0	3	3	5	3	4	0	0	0	0	2
1541	OlR_107656_rframe-2_ORF	formation of crista junctions protein 1	2	2	1	2	2	2	2	2	2	1	2	1	2	1	1		7	6	3	5	4	5	4	6	5	2	2	1	3	2	3
1542	OlR_125840_rframe-3_ORF	reticulon-like protein b10	3	3	3	3	3	2	2	0	2	3	0	2	2	2	2		13	11	13	15	9	7	10	0	6	9	0	5	5	6	6
1543	OlR_121718_rframe3_ORF	---NA---	2	0	1	1	0	1	2	1	2	2	0	0	0	0	0		3	0	1	2	0	2	3	1	4	3	0	0	0	0	0
1544	OlR_026897_rframe1_ORF	coatomer subunit zeta-1	2	2	1	0	2	1	2	1	1	2	0	0	1	0	0		6	5	4	0	5	5	15	7	6	11	0	0	1	0	0
1545	OlR_079977_rframe-3_ORF	---NA---	0	0	0	0	0	0	2	0	0	1	0	0	0	0	0		0	0	0	0	0	0	2	0	0	1	0	0	0	0	0
1546	OlR_106043_rframe2_ORF	adp-ribosylation factor-like protein 8b	2	2	1	2	2	0	2	1	2	1	3	2	2	3	1		6	4	3	7	6	0	7	2	4	3	4	4	3	7	1
1547	OlR_093770_rframe1_ORF	hydroxyacylglutathione hydrolase cytoplasmic	1	2	0	1	1	0	2	0	1	2	1	1	1	1	1		3	4	0	3	3	0	4	0	3	5	1	2	1	3	1
1548	OlR_039984_rframe2_ORF	coiled-coil domain-containing protein 47	2	3	1	5	2	0	2	3	2	3	0	1	1	2	0		6	5	3	9	4	0	9	10	5	7	0	1	1	3	0
1549	OlR_110255_rframe-2_ORF	probable ubiquitin conjugation factor e4	0	2	1	2	1	1	1	1	0	1	0	0	1	0	0		0	3	1	4	1	1	1	1	0	4	0	0	1	0	0
1550	OlR_084774_rframe-2_ORF	bifunctional polymyxin resistance protein includes	3	1	3	2	2	2	2	2	2	3	0	0	0	1	2		6	3	9	3	5	3	7	6	6	6	0	0	0	2	2
1551	OlR_104345_rframe-1_ORF	cinnamyl alcohol dehydrogenase 2	1	1	1	1	1	1	2	2	1	2	4	5	3	2	2		3	4	3	3	3	9	12	7	9	8	24	25	20	18	12
1552	OlR_098041_rframe3_ORF	aminoacylase-1	1	3	2	0	3	4	2	4	4	5	2	2	0	0	0		5	5	5	0	4	7	6	12	7	8	3	5	0	0	0
1553	OlR_042281_rframe-1_ORF	60s ribosomal protein l5-1	1	1	1	1	1	1	2	1	1	1	1	1	0	1	1		37	28	22	38	26	39	42	37	45	41	4	3	0	3	3
1554	OlR_021404_rframe3_ORF	u6 snrna-associated sm-like protein lsm2	2	1	2	2	2	2	2	1	0	1	0	0	0	0	0		11	6	8	6	6	5	7	3	0	2	0	0	0	0	0
1555	OlR_133789_rframe-1_ORF	phytochrome a	7	5	5	9	3	3	2	7	4	6	0	0	1	0	0		25	11	6	31	4	8	8	14	10	24	0	0	1	0	0
1556	OlR_059926_rframe-2_ORF	nucleolin 1	2	5	4	2	6	1	2	0	0	0	0	0	0	0	0		7	20	12	8	12	2	4	0	0	0	0	0	0	0	0
1557	OlR_028468_rframe-3_ORF	stem-specific protein tsjt1	0	2	0	2	2	1	2	0	2	1	3	2	3	3	3		0	3	0	5	7	1	6	0	8	4	11	13	11	11	9
1558	OlR_060654_rframe-2_ORF	magnesium transporter protein 1	2	1	2	4	1	0	2	0	0	0	1	1	2	1	1		4	1	4	6	1	0	3	0	0	0	4	4	5	4	2
1559	OlR_062427_rframe-2_ORF	---NA---	2	1	2	2	3	0	2	2	2	2	0	0	0	0	0		6	2	6	4	8	0	2	5	3	5	0	0	0	0	0
1560	OlR_064334_rframe2_ORF	alanine--glyoxylate aminotransferase 2 homolog mitochondrial	1	0	0	1	1	0	2	1	0	0	0	0	0	1	0		3	0	0	2	1	0	4	1	0	0	0	0	0	2	0
1561	OlR_104593_rframe1_ORF	phosphopantothenoylcysteine decarboxylase	0	0	0	1	0	1	1	0	1	1	0	0	0	0	0		0	0	0	1	0	2	1	0	1	3	0	0	0	0	0
1562	OlR_037587_rframe2_ORF	tryptophan--trna cytoplasmic	1	3	2	2	3	1	2	3	3	2	0	1	0	0	1		3	9	4	4	6	3	4	5	4	2	0	1	0	0	1
1563	OlR_027835_rframe3_ORF	insulin-degrading enzyme	0	2	2	2	2	3	2	3	2	1	0	0	0	0	0		0	5	3	4	5	6	4	6	5	4	0	0	0	0	0
1564	OlR_017613_rframe-3_ORF	cytochrome c	2	2	2	3	2	3	2	3	0	3	0	2	2	2	2		12	11	11	10	8	10	10	14	0	10	0	6	7	5	6
1565	OlR_027726_rframe1_ORF	probable phenylalanine--trna ligase beta subunit	1	2	0	0	0	0	2	1	1	2	0	0	1	1	0		2	3	0	0	0	0	2	1	1	4	0	0	1	1	0
1566	OlR_089025_rframe1_ORF	probable dna gyrase subunit chloroplastic mitochondrial	6	4	2	5	2	3	2	3	2	3	2	2	2	0	3		21	12	9	16	11	8	6	9	5	9	5	4	5	0	5
1567	OlR_086516_rframe-2_ORF	glycine--trna ligase mitochondrial	0	2	2	0	2	0	2	1	0	2	0	1	1	0	0		0	11	6	0	9	0	4	1	0	6	0	2	1	0	0
1568	OlR_057933_rframe-2_ORF	heat repeat-containing protein 5b	1	0	0	1	1	0	1	0	0	0	0	0	0	0	1		1	0	0	2	1	0	1	0	0	0	0	0	0	0	1
1569	OlR_050533_rframe-2_ORF	4-hydroxy-3-methylbut-2-en-1-yl diphosphate chloroplastic	0	3	0	0	0	1	1	1	0	0	6	7	6	4	5		0	5	0	0	0	5	2	3	0	0	20	15	14	14	12
1570	OlR_049589_rframe-1_ORF	bark storage protein a	2	0	1	0	0	2	2	2	2	1	1	2	4	4	3		3	0	1	0	0	5	7	8	4	6	7	9	18	30	16
1571	OlR_010407_rframe3_ORF	oxidoreductase glyr1	2	5	3	2	3	2	2	2	0	1	2	2	5	3	3		10	16	7	5	7	3	11	4	0	4	5	8	9	10	9
1572	OlR_066535_rframe2_ORF	magnesium-chelatase subunit chloroplastic	0	1	1	1	2	0	2	0	0	1	0	0	0	0	0		0	1	3	1	6	0	4	0	0	5	0	0	0	0	0
1573	OlR_076174_rframe3_ORF	n-carbamoylputrescine amidase	1	2	0	1	0	2	2	0	0	2	3	2	4	1	3		4	6	0	3	0	6	5	0	0	4	7	6	18	5	7
1574	OlR_046412_rframe-2_ORF	phytochrome-associated serine threonine-protein phosphatase	2	5	2	1	4	3	2	2	0	3	0	1	1	0	0		2	10	5	5	11	6	4	6	0	5	0	1	1	0	0
1575	OlR_068022_rframe3_ORF	molybdopterin synthase sulfur carrier subunit	0	0	0	0	1	1	1	0	0	0	0	0	0	0	0		0	0	0	0	1	1	3	0	0	0	0	0	0	0	0
1576	OlR_052488_rframe-3_ORF	protein translation factor sui1 homolog	1	1	2	1	2	1	1	1	1	1	0	1	0	0	1		4	5	5	2	5	4	3	3	3	3	0	1	0	0	1
1577	OlR_092042_rframe1_ORF	protein casp	2	1	2	1	1	1	2	2	1	2	0	0	0	0	0		3	3	3	3	2	2	2	4	2	3	0	0	0	0	0
1578	OlR_069770_rframe3_ORF	protein aspartic protease in guard cell 1	3	2	3	3	2	0	2	2	2	2	0	1	0	0	0		11	7	7	6	9	0	4	6	8	7	0	1	0	0	0
1579	OlR_052905_rframe-2_ORF	atpase asna1 homolog	2	0	2	2	2	0	2	0	2	1	0	0	1	0	0		2	0	2	3	4	0	3	0	4	3	0	0	2	0	0
1580	OlR_036736_rframe-2_ORF	40s ribosomal protein s18	1	1	1	1	1	1	1	1	1	1	1	1	1	1	1		44	35	44	40	34	28	24	29	15	22	6	11	14	13	13
1581	OlR_059669_rframe2_ORF	pentatricopeptide repeat-containing protein at1g19525	1	2	2	1	3	0	2	1	2	1	0	0	0	0	0		1	2	3	2	5	0	3	3	6	2	0	0	0	0	0
1582	OlR_064420_rframe2_ORF	glutamine--fructose-6-phosphate aminotransferase	1	0	1	0	0	0	2	0	0	0	0	1	0	0	0		1	0	1	0	0	0	2	0	0	0	0	1	0	0	0
1583	OlR_004941_rframe2_ORF	nuclear-pore anchor	14	13	10	8	7	2	2	4	5	3	0	1	1	2	3		31	32	24	20	22	3	6	10	10	7	0	1	2	3	6
1584	OlR_061241_rframe1_ORF	threonine dehydratase chloroplastic	2	0	0	1	2	0	1	0	0	0	0	0	0	0	0		2	0	0	2	2	0	1	0	0	0	0	0	0	0	0
1585	OlR_060617_rframe3_ORF	cysteine desulfurase mitochondrial	2	1	2	2	1	1	2	1	2	1	1	0	1	1	2		6	9	8	7	3	5	7	6	4	4	1	0	1	3	4
1586	OlR_063891_rframe2_ORF	serine-threonine kinase receptor-associated protein	3	4	3	4	4	1	1	4	2	4	0	1	2	3	3		6	14	7	9	13	2	1	13	10	12	0	3	6	5	7
1587	OlR_069310_rframe-3_ORF	single-stranded dna-bindig protein chloroplastic	0	1	1	1	0	0	1	1	1	1	0	0	0	0	0		0	2	4	3	0	0	3	2	4	3	0	0	0	0	0
1588	OlR_091640_rframe-3_ORF	reticulon-like protein b8	1	2	1	2	2	1	1	2	2	0	0	0	0	1	0		1	4	1	8	4	1	3	3	2	0	0	0	0	1	0
1589	OlR_127351_rframe-2_ORF	mitochondrial import inner membrane translocase subunit tim23	1	0	1	0	0	0	2	0	0	0	0	0	1	1	0		2	0	1	0	0	0	4	0	0	0	0	0	1	1	0
1590	OlR_133134_rframe-2_ORF	leucine-rich repeat receptor-like serine threonine-protein kinase bam2	2	2	2	2	2	2	2	2	2	2	0	0	0	0	0		7	9	12	6	7	12	13	13	10	11	0	0	0	0	0
1591	OlR_072663_rframe-2_ORF	non-specific lipid-transfer protein	1	0	1	0	1	1	1	1	0	1	1	1	1	1	1		3	0	1	0	1	3	5	1	0	2	6	6	3	5	6
1592	OlR_083772_rframe1_ORF	---NA---	1	2	2	1	2	1	1	1	1	1	2	2	2	2	2		11	13	12	12	14	1	6	4	5	9	4	8	8	11	12
1593	OlR_077035_rframe-3_ORF	gamma-aminobutyrate transaminase mitochondrial	0	0	1	1	0	1	2	2	0	0	3	4	2	2	1		0	0	1	1	0	2	4	4	0	0	8	12	5	5	6
1594	OlR_060681_rframe2_ORF	3-hydroxyisobutyryl- hydrolase-like protein mitochondrial	0	0	0	0	0	0	2	0	0	0	0	0	0	1	0		0	0	0	0	0	0	2	0	0	0	0	0	0	2	0
1595	OlR_134319_rframe-3_ORF	programmed cell death protein 4	1	1	2	0	1	0	2	3	1	1	2	1	1	1	1		2	2	3	0	2	0	4	8	1	4	3	3	2	1	1
1596	OlR_073380_rframe2_ORF	homoserine kinase	1	1	1	1	1	1	1	0	1	0	2	3	1	3	4		2	4	4	2	4	3	1	0	3	0	5	8	3	6	8
1597	OlR_019936_rframe1_ORF	Uncharacterized protein At5g01610	1	1	1	1	1	2	1	1	1	1	1	1	1	1	1		6	6	7	6	8	9	6	4	3	7	6	5	4	6	6
1598	OlR_082258_rframe-3_ORF	dihydroxy-acid dehydratase	1	1	1	0	1	2	1	1	1	1	0	1	0	0	1		1	2	2	0	1	3	3	3	2	2	0	1	0	0	3
1599	OlR_118927_rframe1_ORF	sterol 3-beta-glucosyltransferase	1	0	0	0	0	1	2	0	0	1	0	0	0	1	0		1	0	0	0	0	1	2	0	0	3	0	0	0	1	0
1600	OlR_086964_rframe-3_ORF	malonyl- -acyl carrier protein mitochondrial	3	1	3	2	2	0	2	1	1	2	0	2	4	2	2		7	3	5	4	8	0	4	1	3	6	0	5	10	4	5
1601	OlR_139644_rframe2_ORF	probable gdp-l-fucose synthase 1	0	1	0	0	0	1	1	4	2	1	0	2	4	2	2		0	1	0	0	0	2	3	8	3	1	0	5	7	7	5
1602	OlR_025189_rframe3_ORF	---NA---	1	3	3	2	1	3	2	1	1	2	0	0	1	1	0		2	8	4	4	3	5	5	2	5	4	0	0	3	2	0
1603	OlR_015852_rframe3_ORF	domain-containing gpi-anchored protein 1	3	3	2	3	3	1	1	2	2	2	0	0	0	0	0		17	16	5	10	13	6	9	12	7	10	0	0	0	0	0
1604	OlR_061312_rframe2_ORF	succinate dehydrogenase	0	1	1	2	1	0	1	1	2	1	2	4	4	0	1		0	2	1	6	2	0	3	1	5	2	3	6	9	0	3
1605	OlR_091528_rframe-3_ORF	cobra-like protein 7	0	1	0	1	1	0	1	1	1	0	0	0	0	0	0		0	1	0	1	1	0	1	2	1	0	0	0	0	0	0
1606	OlR_139535_rframe1_ORF	cell division protein homolog 2- chloroplastic	1	2	1	3	2	2	1	1	1	1	0	0	0	0	0		4	2	2	9	5	4	1	2	3	1	0	0	0	0	0
1607	OlR_096954_rframe-3_ORF	pentatricopeptide repeat-containing protein mitochondrial	1	2	1	0	1	2	1	1	1	1	0	0	0	0	0		2	5	5	0	2	6	3	2	3	4	0	0	0	0	0
1608	OlR_082766_rframe1_ORF	non-specific lipid-transfer protein 6	2	1	1	1	1	1	1	1	1	1	0	0	0	0	0		14	11	17	9	6	10	10	6	4	9	0	0	0	0	0
1609	OlR_134296_rframe-2_ORF	transportin-1	2	2	2	2	3	1	2	1	0	2	0	2	2	0	2		4	2	3	6	5	1	7	7	0	6	0	3	2	0	2
1610	OlR_130526_rframe2_ORF	golgi snap receptor complex member 1-2	1	1	1	1	1	1	1	0	1	1	0	0	1	0	1		2	6	2	3	2	3	4	0	1	3	0	0	1	0	1
1611	OlR_095180_rframe-3_ORF	conserved oligomeric golgi complex subunit 2	0	0	1	0	1	0	1	1	1	1	0	0	0	0	0		0	0	2	0	2	0	2	2	3	2	0	0	0	0	0
1612	OlR_018829_rframe2_ORF	ran-binding protein 10	0	0	0	0	0	1	1	1	0	0	0	0	0	0	0		0	0	0	0	0	1	1	1	0	0	0	0	0	0	0
1613	OlR_085027_rframe-3_ORF	mechanosensitive ion channel protein mitochondrial	0	1	0	0	0	0	2	1	1	1	0	0	0	0	0		0	1	0	0	0	0	3	1	1	2	0	0	0	0	0
1614	OlR_060449_rframe2_ORF	serine carboxypeptidase ii-1	0	0	0	0	1	0	1	0	0	1	1	3	3	3	2		0	0	0	0	1	0	1	0	0	2	4	11	11	13	7
1615	OlR_094605_rframe1_ORF	protein argonaute 2	1	1	0	0	1	0	1	2	1	1	1	0	0	1	0		2	5	0	0	4	0	1	3	4	1	1	0	0	1	0
1616	OlR_073850_rframe2_ORF	ap-1 complex subunit mu-1-i	0	0	0	0	0	0	2	0	0	0	0	0	0	0	0		0	0	0	0	0	0	3	0	0	0	0	0	0	0	0
1617	OlR_011622_rframe-1_ORF	adaptin ear-binding coat-associated protein 2	0	0	0	0	0	0	1	1	0	0	0	0	1	0	0		0	0	0	0	0	0	1	1	0	0	0	0	2	0	0
1618	OlR_106011_rframe-2_ORF	dna-directed rna polymerase e subunit 1	3	5	1	2	3	0	2	0	0	0	0	0	0	0	0		4	7	3	2	3	0	2	0	0	0	0	0	0	0	0
1619	OlR_019619_rframe-1_ORF	---NA---	1	1	1	1	1	1	1	1	1	1	1	1	1	1	0		3	3	2	4	3	1	4	3	4	6	3	3	3	3	0
1620	OlR_017601_rframe1_ORF	glucose-1-phosphate adenylyltransferase large chloroplastic amyloplastic	2	2	1	3	1	2	2	0	3	3	0	0	0	0	0		9	6	2	4	1	3	3	0	4	6	0	0	0	0	0
1621	OlR_000073_rframe2_ORF	l-ala-d l-glu epimerase	0	0	0	0	1	0	1	1	2	0	0	1	0	0	0		0	0	0	0	2	0	1	2	7	0	0	2	0	0	0
1622	OlR_074505_rframe3_ORF	---NA---	2	7	5	6	10	2	2	2	3	3	0	0	0	0	0		7	15	12	10	22	5	3	2	8	4	0	0	0	0	0
1623	OlR_000241_rframe-3_ORF	probable inactive purple acid phosphatase 1	1	0	0	0	1	0	1	0	1	1	1	0	0	1	0		1	0	0	0	2	0	3	0	3	3	2	0	0	1	0
1624	OlR_095509_rframe2_ORF	phospholipid	1	1	0	0	1	1	1	1	0	0	1	0	2	2	1		1	5	0	0	2	2	2	4	0	0	1	0	2	3	2
1625	OlR_064841_rframe1_ORF	-dihydroxy-3-keto-5-methylthiopentene dioxygenase 2	1	1	1	1	1	1	1	0	1	1	1	1	2	2	2		1	4	3	2	4	4	3	0	3	3	2	2	4	7	4
1626	OlR_005035_rframe-2_ORF	nad-dependent malic enzyme mitochondrial	0	1	3	1	3	4	2	3	2	4	0	0	1	0	2		0	1	4	3	7	5	3	4	2	9	0	0	1	0	4
1627	OlR_109330_rframe3_ORF	---NA---	2	1	3	3	1	2	1	0	0	2	0	0	0	1	1		2	1	4	6	1	4	4	0	0	4	0	0	0	1	1
1628	OlR_107607_rframe3_ORF	---NA---	0	0	0	0	0	1	1	1	1	1	3	3	4	4	3		0	0	0	0	0	1	3	1	1	2	14	12	14	15	13
1629	OlR_105067_rframe1_ORF	peroxidase 70	0	0	1	0	1	1	1	1	1	1	0	0	0	0	0		0	0	1	0	2	1	2	1	1	1	0	0	0	0	0
1630	OlR_045056_rframe2_ORF	proteasomal ubiquitin receptor adrm1	0	0	1	1	2	2	1	1	1	1	0	0	0	0	0		0	0	1	2	4	4	2	1	2	1	0	0	0	0	0
1631	OlR_096534_rframe-1_ORF	phosphoinositide phospholipase c 2	0	0	0	0	0	0	1	0	0	0	0	0	0	0	1		0	0	0	0	0	0	1	0	0	0	0	0	0	0	1
1632	OlR_075618_rframe2_ORF	abc transporter c family member 2	9	9	1	10	3	0	1	4	2	3	16	16	16	16	16		18	15	1	28	5	0	3	10	5	3	59	70	68	52	46
1633	OlR_002952_rframe1_ORF	maternal dna replication licensing factor mcm6	3	6	4	4	6	2	1	3	5	3	0	0	0	0	0		5	10	7	5	9	4	1	3	7	3	0	0	0	0	0
1634	OlR_139230_rframe-3_ORF	60s ribosomal protein l4-b	1	1	1	1	1	1	1	1	1	1	0	1	1	1	0		6	5	11	7	13	4	3	3	3	6	0	10	10	6	0
1635	OlR_063847_rframe-3_ORF	dna-directed rna polymerases and iii subunit rpabc3	1	1	1	1	1	0	1	1	0	1	0	0	0	0	0		3	3	4	4	3	0	3	3	0	3	0	0	0	0	0
1636	OlR_085154_rframe-3_ORF	ribose-phosphate pyrophosphokinase 4	6	6	5	6	5	2	1	3	6	6	1	2	4	3	1		15	17	13	21	22	3	6	6	14	19	1	3	9	7	1
1637	OlR_082816_rframe2_ORF	developmentally regulated g-protein 2	4	2	1	2	3	3	1	1	2	2	0	1	2	1	2		9	5	5	9	7	8	3	5	7	9	0	1	3	2	3
1638	OlR_131583_rframe1_ORF	nuclear cap-binding protein subunit 1	8	9	8	3	4	3	2	2	0	3	0	2	2	2	0		13	27	20	6	8	6	2	3	0	7	0	4	2	3	0
1639	OlR_067251_rframe3_ORF	nadh dehydrogenase	1	3	1	1	2	1	1	1	0	2	2	0	1	1	0		4	7	2	3	4	1	4	2	0	4	3	0	6	3	0
1640	OlR_011192_rframe2_ORF	dolichol-phosphate mannosyltransferase	0	1	0	0	0	0	1	0	0	2	0	0	0	0	0		0	1	0	0	0	0	2	0	0	2	0	0	0	0	0
1641	OlR_116233_rframe2_ORF	probable signal peptidase complex subunit 2	3	2	2	2	2	1	1	1	1	2	2	2	3	2	2		12	9	10	7	6	1	3	3	5	4	7	6	8	9	8
1642	OlR_078883_rframe-2_ORF	long chain acyl- synthetase 4	2	2	0	1	2	1	1	3	0	2	2	3	2	2	2		7	9	0	6	2	8	1	6	0	8	2	8	5	6	5
1643	OlR_065089_rframe2_ORF	phytanoyl- dioxygenase domain-containing protein 1	1	1	0	1	1	1	1	0	0	0	0	0	0	0	0		2	1	0	1	1	1	3	0	0	0	0	0	0	0	0
1644	OlR_026489_rframe3_ORF	l-ascorbate oxidase homolog	1	0	0	0	1	1	1	1	1	1	0	0	0	0	0		1	0	0	0	2	3	3	5	2	4	0	0	0	0	0
1645	OlR_068675_rframe-2_ORF	probable methyltransferase pmt26	3	1	2	4	3	1	2	0	2	1	0	0	0	0	0		6	1	4	9	5	2	3	0	3	3	0	0	0	0	0
1646	OlR_114446_rframe-1_ORF	auxin transport protein big	5	10	6	5	10	3	1	6	3	2	0	2	3	4	3		11	20	15	9	24	5	3	12	6	3	0	4	5	7	4
1647	OlR_110223_rframe3_ORF	web family protein chloroplastic	2	1	0	2	0	2	1	1	0	0	0	0	0	0	0		3	1	0	3	0	3	1	1	0	0	0	0	0	0	0
1648	OlR_004825_rframe-1_ORF	dead-box atp-dependent rna helicase 38	1	5	0	3	3	0	1	0	2	1	0	0	0	1	1		2	13	0	9	8	0	1	0	2	1	0	0	0	3	1
1649	OlR_095615_rframe2_ORF	probable aquaporin tip2-2	1	1	1	1	1	0	1	1	1	1	1	1	1	1	1		3	2	6	7	4	0	3	4	3	4	25	23	24	40	12
1650	OlR_049230_rframe1_ORF	s-adenosylmethionine synthase 2	1	1	1	1	1	1	1	1	1	1	1	1	1	1	1		6	5	4	6	6	3	2	1	3	3	5	6	11	8	10
1651	OlR_102976_rframe3_ORF	ap-1 complex subunit gamma-2	2	0	0	0	0	2	1	1	2	2	0	0	0	0	0		3	0	0	0	0	3	1	1	4	5	0	0	0	0	0
1652	OlR_106022_rframe3_ORF	bifunctional 3-dehydroquinate dehydratase shikimate chloroplastic	0	2	3	2	0	2	1	2	2	4	3	3	4	4	2		0	3	5	2	0	4	3	4	4	9	8	5	12	9	4
1653	OlR_064208_rframe-2_ORF	eukaryotic translation initiation factor 4e type 3	1	1	0	1	0	0	1	0	1	1	0	0	0	0	0		1	2	0	3	0	0	2	0	2	2	0	0	0	0	0
1654	OlR_126494_rframe-1_ORF	periplasmic beta-glucosidase	1	1	1	1	1	1	1	1	1	1	1	1	1	1	1		5	3	3	3	3	2	1	5	2	3	8	6	5	4	4
1655	OlR_066013_rframe-1_ORF	ac9 transposase	2	1	1	2	2	2	1	0	1	2	0	0	0	0	0		8	6	8	5	9	3	1	0	5	6	0	0	0	0	0
1656	OlR_094083_rframe-2_ORF	probable nucleoporin	8	12	10	6	11	2	1	1	2	2	3	0	0	3	2		22	24	20	24	18	6	6	6	6	5	3	0	0	3	3
1657	OlR_124855_rframe-3_ORF	subtilisin-like protease sdd1	0	0	0	0	0	1	1	0	2	1	0	0	0	0	0		0	0	0	0	0	1	1	0	2	3	0	0	0	0	0
1658	OlR_025295_rframe3_ORF	cystathionine gamma- chloroplastic	0	0	0	0	1	0	1	0	0	0	0	0	0	0	0		0	0	0	0	2	0	1	0	0	0	0	0	0	0	0
1659	OlR_136140_rframe-1_ORF	---NA---	1	1	1	0	1	0	1	0	0	1	0	0	0	0	0		3	3	4	0	3	0	3	0	0	3	0	0	0	0	0
1660	OlR_126049_rframe1_ORF	calreticulin	1	0	1	0	1	1	1	1	1	1	0	0	0	0	0		4	0	6	0	8	12	13	13	16	15	0	0	0	0	0
1661	OlR_092662_rframe-3_ORF	iaa-amino acid hydrolase ilr1-like 1	1	1	1	1	1	2	1	1	1	2	1	2	1	1	3		3	2	2	4	3	4	3	2	3	3	3	4	3	3	6
1662	OlR_054066_rframe-2_ORF	tubulin alpha chain	1	1	1	1	1	1	1	1	1	1	0	0	1	1	0		71	54	51	75	64	52	62	70	89	74	0	0	12	15	0
1663	OlR_116460_rframe1_ORF	salt stress root protein rs1	0	0	0	0	0	1	1	2	0	1	3	3	4	3	3		0	0	0	0	0	2	3	2	0	4	59	45	39	28	42
1664	OlR_090740_rframe-1_ORF	cysteine proteinase inhibitor 10	2	2	2	2	1	1	1	1	2	3	1	2	2	1	2		6	3	7	5	1	5	5	1	3	3	2	11	10	2	7
1665	OlR_074286_rframe-3_ORF	nadh dehydrogenase	1	1	0	1	1	1	1	1	1	1	1	0	0	0	0		4	5	0	7	4	11	16	14	14	11	2	0	0	0	0
1666	OlR_057741_rframe-1_ORF	er membrane protein complex subunit 2	3	2	2	0	2	0	1	2	3	2	0	1	1	1	2		6	4	3	0	6	0	1	4	5	3	0	2	4	3	3
1667	OlR_045380_rframe2_ORF	50s ribosomal protein l3- chloroplastic	3	4	2	4	3	2	1	1	0	1	0	0	0	1	0		7	10	8	7	10	3	4	1	0	4	0	0	0	2	0
1668	OlR_038936_rframe-3_ORF	armadillo repeat-containing protein 6	1	1	1	1	1	1	1	2	2	1	0	0	0	0	0		2	3	4	4	3	2	3	3	6	6	0	0	0	0	0
1669	OlR_126805_rframe1_ORF	3-isopropylmalate dehydrogenase chloroplastic	1	2	1	1	2	2	1	1	1	2	0	0	0	0	0		2	3	2	1	5	6	2	3	1	4	0	0	0	0	0
1670	OlR_086986_rframe-1_ORF	unconventional myosin-va	1	0	0	0	3	2	2	0	0	0	0	0	0	0	0		1	0	0	0	3	3	2	0	0	0	0	0	0	0	0
1671	OlR_082936_rframe1_ORF	sorting nexin 1	1	3	3	1	4	3	1	1	0	2	0	0	0	0	0		3	3	5	1	6	7	3	3	0	3	0	0	0	0	0
1672	OlR_016426_rframe3_ORF	nadh dehydrogenase	2	2	3	2	3	2	1	1	1	2	0	1	3	0	1		8	9	10	7	13	5	2	4	6	6	0	1	8	0	3
1673	OlR_064642_rframe3_ORF	monosaccharide-sensing protein 2	1	0	1	0	0	1	1	1	1	1	0	0	0	0	0		1	0	1	0	0	3	3	4	4	5	0	0	0	0	0
1674	OlR_058221_rframe2_ORF	protein notum homolog	0	0	0	1	1	0	1	0	1	0	0	0	0	0	0		0	0	0	1	2	0	3	0	4	0	0	0	0	0	0
1675	OlR_019812_rframe2_ORF	coatomer subunit alpha-3	1	0	0	0	0	0	1	0	0	0	0	0	0	0	0		5	0	0	0	0	0	1	0	0	0	0	0	0	0	0
1676	OlR_077084_rframe-3_ORF	phytochrome c	1	1	0	1	0	0	1	0	1	2	0	0	0	0	0		1	1	0	1	0	0	1	0	1	3	0	0	0	0	0
1677	OlR_070585_rframe-3_ORF	66 kda stress protein	0	1	0	0	0	0	1	0	0	0	0	0	0	0	0		0	1	0	0	0	0	1	0	0	0	0	0	0	0	0
1678	OlR_101381_rframe-3_ORF	adrenodoxin-like mitochondrial	1	2	1	1	1	1	1	1	1	2	0	0	1	1	0		7	3	6	6	4	7	5	6	5	5	0	0	1	1	0
1679	OlR_018588_rframe-3_ORF	succinate-semialdehyde dehydrogenase	2	2	2	2	2	1	1	1	2	1	2	7	5	5	4		4	7	5	4	3	2	3	2	4	6	8	21	16	13	11
1680	OlR_141168_rframe-3_ORF	mitochondria fission 1 protein	1	3	2	3	3	1	1	3	1	3	1	1	3	2	2		1	8	5	8	6	1	3	7	3	5	3	3	6	5	4
1681	OlR_075248_rframe3_ORF	serine threonine-protein kinase 16	0	0	0	1	0	1	1	0	0	0	0	0	0	0	0		0	0	0	1	0	1	2	0	0	0	0	0	0	0	0
1682	OlR_090500_rframe2_ORF	glutathione cytosolic	2	2	0	2	2	1	1	3	1	2	5	5	7	5	5		4	4	0	4	3	2	2	6	3	3	22	14	18	13	19
1683	OlR_109829_rframe-3_ORF	---NA---	2	4	2	3	2	0	1	1	0	1	0	0	0	0	0		4	10	2	5	5	0	2	1	0	1	0	0	0	0	0
1684	OlR_092465_rframe-3_ORF	probable bifunctional methylthioribulose-1-phosphate dehydratase enolase-phosphatase e1 includes	1	3	1	1	1	1	1	1	0	1	3	4	6	6	2		11	11	8	7	8	5	3	3	0	5	16	15	30	35	11
1685	OlR_098403_rframe3_ORF	aspartic proteinase oryzasin-1	1	0	1	0	0	0	1	0	0	1	0	1	0	0	0		3	0	1	0	0	0	1	0	0	1	0	3	0	0	0
1686	OlR_108521_rframe-2_ORF	---NA---	0	0	0	1	1	0	1	0	0	0	0	0	0	0	0		0	0	0	2	2	0	1	0	0	0	0	0	0	0	0
1687	OlR_004737_rframe3_ORF	glabra2 expression modulator	0	1	0	0	2	0	1	1	0	1	0	0	0	1	0		0	2	0	0	4	0	3	3	0	3	0	0	0	1	0
1688	OlR_058983_rframe-3_ORF	isocitrate dehydrogenase	3	4	3	4	5	1	1	2	2	2	7	8	7	10	5		11	7	5	11	8	5	4	5	7	7	20	23	19	22	17
1689	OlR_022671_rframe2_ORF	cinnamoyl- reductase 1	0	1	1	1	2	0	1	0	1	0	0	0	0	0	0		0	3	1	3	3	0	2	0	2	0	0	0	0	0	0
1690	OlR_065256_rframe3_ORF	ubiquitin-like modifier-activating enzyme 5	2	2	2	1	3	1	1	1	1	1	1	2	1	0	1		5	9	5	5	5	5	8	7	7	5	3	4	4	0	4
1691	OlR_000504_rframe-3_ORF	histidine--trna ligase	0	1	2	1	1	0	1	0	0	0	0	1	0	1	0		0	2	4	1	1	0	1	0	0	0	0	1	0	1	0
1692	OlR_017738_rframe2_ORF	---NA---	0	0	1	1	1	1	1	0	1	1	1	0	1	1	1		0	0	2	3	2	1	3	0	1	1	2	0	3	5	3
1693	OlR_062344_rframe2_ORF	acetolactate synthase small subunit	0	0	2	2	3	0	1	0	0	0	0	0	0	0	0		0	0	3	4	3	0	1	0	0	0	0	0	0	0	0
1694	OlR_096084_rframe-1_ORF	reticulon-4-interacting protein mitochondrial	0	1	0	0	1	0	1	1	1	1	0	0	0	0	0		0	3	0	0	3	0	3	3	3	3	0	0	0	0	0
1695	OlR_058602_rframe2_ORF	hva22-like protein a	0	0	0	1	1	0	1	1	0	1	0	0	0	0	0		0	0	0	1	2	0	2	1	0	2	0	0	0	0	0
1696	OlR_003208_rframe2_ORF	nadp-dependent glyceraldehyde-3-phosphate dehydrogenase	0	0	0	0	1	0	1	1	0	0	2	0	5	3	1		0	0	0	0	1	0	1	4	0	0	6	0	7	6	4
1697	OlR_062561_rframe-1_ORF	nadh-cytochrome b5 reductase-like protein	3	4	4	6	9	4	1	3	4	4	3	4	7	3	4		11	17	8	24	26	10	5	8	17	15	7	14	22	12	13
1698	OlR_024977_rframe-3_ORF	---NA---	1	2	2	0	1	1	1	2	2	0	0	0	0	0	0		2	2	4	0	1	3	1	4	3	0	0	0	0	0	0
1699	OlR_072075_rframe-3_ORF	single-stranded dna-binding mitochondrial	3	3	3	2	3	1	1	1	0	2	0	0	0	0	0		4	5	6	6	4	1	1	1	0	3	0	0	0	0	0
1700	OlR_076993_rframe-1_ORF	t-complex protein 1 subunit gamma	0	1	0	1	1	0	1	0	1	1	0	0	0	0	0		0	2	0	1	3	0	2	0	3	3	0	0	0	0	0
1701	OlR_061796_rframe-2_ORF	golgin candidate 6	4	4	4	2	4	2	1	1	2	1	0	2	0	0	0		11	5	9	3	7	4	2	3	6	3	0	4	0	0	0
1702	OlR_075220_rframe-1_ORF	eukaryotic translation initiation factor 6-2	1	2	1	1	0	0	1	0	1	1	0	0	0	0	2		2	4	3	1	0	0	2	0	1	1	0	0	0	0	3
1703	OlR_089120_rframe-2_ORF	ubiquitin carboxyl-terminal hydrolase 10	1	0	0	0	0	0	1	0	1	0	0	0	0	1	0		1	0	0	0	0	0	6	0	1	0	0	0	0	1	0
1704	OlR_115510_rframe-2_ORF	peptidyl-prolyl cis-trans isomerase fkbp15-1	1	2	1	2	2	1	1	2	0	0	1	1	3	1	1		1	5	2	3	2	2	2	2	0	0	1	3	9	3	3
1705	OlR_041586_rframe2_ORF	kh domain-containing protein at4g18375	3	0	0	1	1	0	1	1	0	2	0	0	0	0	0		3	0	0	1	1	0	3	1	0	2	0	0	0	0	0
1706	OlR_074386_rframe1_ORF	carbamoyl-phosphate synthase small chain	1	2	0	1	2	0	1	0	0	1	0	0	0	0	0		2	6	0	2	3	0	2	0	0	2	0	0	0	0	0
1707	OlR_080509_rframe-3_ORF	nadh dehydrogenase	1	2	1	1	1	0	1	0	0	2	0	2	1	1	0		2	6	2	3	1	0	3	0	0	3	0	3	1	3	0
1708	OlR_048800_rframe-1_ORF	---NA---	0	0	0	0	0	0	1	0	0	0	1	1	0	1	2		0	0	0	0	0	0	1	0	0	0	1	3	0	3	3
1709	OlR_128830_rframe3_ORF	3-ketoacyl- thiolase peroxisomal	0	0	0	0	0	1	1	0	0	0	2	4	4	2	3		0	0	0	0	0	2	3	0	0	0	6	14	11	10	8
1710	OlR_027412_rframe2_ORF	h aca ribonucleoprotein complex subunit 2-like protein	1	1	1	1	1	1	1	1	1	1	0	0	0	1	1		14	12	9	12	11	10	9	10	5	6	0	0	0	3	3
1711	OlR_109421_rframe-3_ORF	phosphatidylglycerol phosphatidylinositol transfer protein	1	1	1	1	1	1	1	1	1	1	1	1	1	1	1		6	4	6	6	4	5	4	4	3	4	17	7	8	7	12
1712	OlR_056875_rframe2_ORF	low molecular weight protein-tyrosine-phosphatase slr0328	3	3	1	3	2	2	1	2	2	2	1	3	2	2	2		12	19	8	16	15	15	15	13	10	16	4	6	5	7	8
1713	OlR_012048_rframe-1_ORF	nadp-dependent malic chloroplastic	2	2	0	1	0	0	1	3	2	2	2	3	3	2	3		4	3	0	1	0	0	3	3	4	3	10	16	13	11	14
1714	OlR_087932_rframe-2_ORF	histone	1	1	1	1	1	1	1	1	1	1	3	3	2	2	3		18	7	13	12	7	10	8	6	6	10	16	10	12	10	12
1715	OlR_065622_rframe1_ORF	translin	2	2	1	2	1	0	1	1	1	1	0	0	0	0	0		3	4	2	4	2	0	1	2	2	1	0	0	0	0	0
1716	OlR_025814_rframe-3_ORF	54s ribosomal protein mitochondrial	0	0	1	0	0	0	1	0	0	0	0	0	0	0	0		0	0	1	0	0	0	1	0	0	0	0	0	0	0	0
1717	OlR_058297_rframe-1_ORF	dna-directed rna polymerase ii subunit rpb7	1	1	1	2	2	0	1	1	0	0	0	0	0	0	0		5	5	3	4	5	0	2	3	0	0	0	0	0	0	0
1718	OlR_136238_rframe-2_ORF	peptidyl-prolyl cis-trans isomerase fkbp53	1	1	2	1	1	0	1	0	0	0	0	0	1	0	0		1	2	3	4	2	0	1	0	0	0	0	0	1	0	0
1719	OlR_004662_rframe1_ORF	non-specific lipid-transfer protein 3	1	1	1	1	1	1	1	1	1	2	1	1	1	1	2		17	10	16	10	5	10	12	12	4	14	7	7	10	15	11
1720	OlR_067792_rframe3_ORF	probable methyltransferase pmt26	0	0	0	0	0	0	1	0	0	1	0	0	0	0	0		0	0	0	0	0	0	2	0	0	2	0	0	0	0	0
1721	OlR_068482_rframe3_ORF	eukaryotic translation initiation factor 3 subunit e	4	4	3	5	5	2	1	4	4	2	0	0	1	2	1		19	20	11	24	16	5	2	14	15	6	0	0	3	4	1
1722	OlR_096593_rframe1_ORF	multiple inositol polyphosphate phosphatase 1	3	2	2	3	3	2	1	0	1	3	1	1	1	2	1		10	2	7	8	8	3	7	0	3	11	1	1	1	4	3
1723	OlR_014352_rframe-1_ORF	nuclear matrix constituent protein 1-like protein	8	3	3	8	4	1	1	0	0	0	0	0	1	0	0		36	6	7	26	7	1	3	0	0	0	0	0	1	0	0
1724	OlR_034780_rframe-2_ORF	nadh dehydrogenase	1	1	1	1	1	1	1	1	0	0	1	1	1	1	1		5	3	4	3	2	2	3	3	0	0	3	3	4	3	3
1725	OlR_014146_rframe2_ORF	beta-glucosidase 27	0	0	0	0	0	1	1	1	1	1	0	0	0	0	1		0	0	0	0	0	2	3	3	3	3	0	0	0	0	1
1726	OlR_060285_rframe2_ORF	trna (cytosine -c )-methyltransferase	1	1	2	1	1	1	1	1	1	1	0	0	0	0	0		1	4	5	4	3	4	6	4	4	3	0	0	0	0	0
1727	OlR_062601_rframe-1_ORF	nephrocystin-3	1	2	0	2	3	2	1	0	1	4	0	2	5	2	2		2	4	0	5	3	5	3	0	4	7	0	6	10	5	5
1728	OlR_069632_rframe3_ORF	peroxidase 1	0	1	1	0	0	1	1	1	1	1	3	2	2	2	2		0	2	1	0	0	4	5	4	5	7	50	45	34	22	55
1729	OlR_060883_rframe-3_ORF	snf1-related protein kinase regulatory subunit gamma-1-like	0	0	0	0	1	0	1	0	2	1	0	0	1	0	0		0	0	0	0	2	0	3	0	2	3	0	0	2	0	0
1730	OlR_103619_rframe2_ORF	probable gamma-aminobutyrate transaminase mitochondrial	3	3	3	3	3	2	1	2	2	2	0	1	1	1	0		6	12	12	9	12	5	8	6	5	8	0	3	3	3	0
1731	OlR_088936_rframe2_ORF	u-box domain-containing protein 4	2	3	1	0	0	1	1	1	1	2	0	0	0	0	0		4	6	1	0	0	2	1	1	1	3	0	0	0	0	0
1732	OlR_064388_rframe2_ORF	protein translocase subunit chloroplastic	1	0	0	1	1	0	1	1	1	1	0	0	0	0	0		1	0	0	2	2	0	3	2	3	3	0	0	0	0	0
1733	OlR_001707_rframe-3_ORF	dna replication licensing factor mcm3 homolog 3	2	3	5	5	4	0	1	2	0	2	0	0	0	0	0		8	7	10	10	6	0	1	3	0	4	0	0	0	0	0
1734	OlR_065882_rframe3_ORF	uncharacterized urease accessory protein ureg-like	0	2	2	1	1	0	1	2	1	0	1	2	2	1	1		0	4	3	1	3	0	3	4	3	0	1	3	4	2	2
1735	OlR_125417_rframe2_ORF	vacuolar-sorting receptor 3	1	2	1	0	1	2	1	1	0	0	0	0	0	0	0		4	4	1	0	1	2	1	1	0	0	0	0	0	0	0
1736	OlR_089296_rframe2_ORF	---NA---	0	0	0	0	1	0	1	1	0	1	0	0	0	0	0		0	0	0	0	1	0	3	1	0	1	0	0	0	0	0
1737	OlR_115707_rframe-1_ORF	autophagy-related protein 8a	1	0	0	1	0	1	1	0	1	0	0	1	1	2	0		1	0	0	1	0	1	1	0	3	0	0	3	1	2	0
1738	OlR_048021_rframe-2_ORF	---NA---	1	1	1	2	1	1	1	1	1	1	0	0	1	1	0		3	1	5	4	5	3	2	3	5	5	0	0	1	3	0
1739	OlR_067821_rframe3_ORF	transmembrane and coiled-coil domain-containing protein 1	1	2	1	2	1	1	1	0	2	1	1	1	1	1	1		5	6	6	7	2	4	6	0	6	6	3	3	5	6	6
1740	OlR_086839_rframe3_ORF	branched-chain-amino-acid aminotransferase-like protein 1	0	2	0	2	1	0	1	2	1	0	0	0	0	0	0		0	3	0	3	2	0	3	3	2	0	0	0	0	0	0
1741	OlR_136470_rframe-3_ORF	eukaryotic peptide chain release factor subunit 1	1	1	0	1	1	1	1	1	1	1	0	0	0	0	0		9	3	0	5	4	4	2	4	3	5	0	0	0	0	0
1742	OlR_052456_rframe-1_ORF	peptidyl-prolyl cis-trans isomerase 7	1	1	0	1	1	1	1	1	1	1	2	2	2	2	2		28	24	0	26	22	24	30	28	19	22	27	24	19	22	26
1743	OlR_061857_rframe2_ORF	nitrilase homolog 1	0	1	0	0	1	0	1	1	1	1	0	0	0	0	0		0	1	0	0	1	0	2	2	1	3	0	0	0	0	0
1744	OlR_058087_rframe-1_ORF	cytochrome b5 isoform b	0	0	1	0	1	0	1	0	0	1	0	1	2	2	0		0	0	3	0	1	0	2	0	0	2	0	3	4	5	0
1745	OlR_098263_rframe2_ORF	0	0	0	0	0	0	0	1	0	1	0	0	0	0	0	0		0	0	0	0	0	0	1	0	1	0	0	0	0	0	0
1746	OlR_065526_rframe3_ORF	splicing factor 3b subunit 4	1	1	0	1	1	1	1	1	1	1	0	0	0	0	0		1	4	0	5	2	2	3	3	3	3	0	0	0	0	0
1747	OlR_083052_rframe2_ORF	---NA---	0	0	0	1	0	1	1	0	0	1	0	0	0	0	0		0	0	0	3	0	4	5	0	0	2	0	0	0	0	0
1748	OlR_010082_rframe-1_ORF	adenylosuccinate synthetase chloroplastic	5	2	3	3	2	3	1	0	2	3	3	3	3	5	3		11	4	9	7	6	7	3	0	9	5	6	6	5	10	8
1749	OlR_058395_rframe-3_ORF	beta-glucosidase 32	0	0	0	0	0	0	1	0	0	0	0	0	0	0	0		0	0	0	0	0	0	1	0	0	0	0	0	0	0	0
1750	OlR_084743_rframe3_ORF	receptor-like protein kinase 2	0	0	0	0	0	0	1	0	0	0	0	0	0	0	0		0	0	0	0	0	0	6	0	0	0	0	0	0	0	0
1751	OlR_062764_rframe3_ORF	clustered mitochondria protein	1	4	4	5	5	3	1	1	2	2	2	0	2	4	3		5	11	7	12	9	7	3	4	5	4	2	0	2	5	3
1752	OlR_097296_rframe-1_ORF	delta -sterol-c5 -desaturase	1	1	1	1	1	0	1	1	1	0	0	0	0	0	0		7	9	3	6	3	0	3	2	2	0	0	0	0	0	0
1753	OlR_005149_rframe1_ORF	late embryogenesis abundant protein lea14-a	0	1	1	2	0	2	1	0	1	1	0	1	2	1	0		0	3	3	4	0	3	3	0	6	3	0	3	4	5	0
1754	OlR_047183_rframe2_ORF	beta-d-xylosidase 4	0	0	0	0	0	0	1	0	1	1	0	1	0	0	0		0	0	0	0	0	0	2	0	3	5	0	1	0	0	0
1755	OlR_124147_rframe3_ORF	ras-related protein rabf2a	0	0	1	2	0	1	1	0	0	0	0	2	2	1	2		0	0	2	4	0	1	2	0	0	0	0	2	5	2	7
1756	OlR_136933_rframe-1_ORF	monothiol glutaredoxin- mitochondrial	0	2	0	0	1	0	1	0	0	0	0	0	0	0	0		0	3	0	0	1	0	2	0	0	0	0	0	0	0	0
1757	OlR_052855_rframe2_ORF	ras-related protein rab-31	0	1	0	1	1	1	1	1	0	1	0	1	1	0	0		0	6	0	3	5	2	7	1	0	4	0	3	2	0	0
1758	OlR_117974_rframe-2_ORF	glutaredoxin-c6	3	2	4	2	1	0	1	0	0	0	4	5	4	4	3		8	5	7	4	3	0	1	0	0	0	10	16	10	12	16
1759	OlR_069088_rframe2_ORF	protein mor1	0	2	0	2	0	0	1	1	0	0	0	0	0	0	0		0	2	0	2	0	0	3	1	0	0	0	0	0	0	0
1760	OlR_100152_rframe2_ORF	probable apyrase 2	1	0	0	2	0	0	1	0	0	0	0	0	0	0	0		1	0	0	4	0	0	2	0	0	0	0	0	0	0	0
1761	OlR_081080_rframe2_ORF	allantoinase	0	1	0	0	0	0	1	0	0	0	0	0	1	0	0		0	1	0	0	0	0	1	0	0	0	0	0	1	0	0
1762	OlR_139067_rframe-2_ORF	tricin synthase 2	0	0	0	0	0	0	1	0	0	0	0	0	0	1	0		0	0	0	0	0	0	1	0	0	0	0	0	0	2	0
1763	OlR_012887_rframe1_ORF	protein dek	5	6	5	6	5	3	1	2	2	3	0	0	0	0	0		25	23	26	36	28	4	1	4	3	5	0	0	0	0	0
1764	OlR_019425_rframe3_ORF	soluble starch synthase chloroplastic amyloplastic	1	0	2	1	0	1	1	2	1	0	0	0	0	0	0		1	0	2	1	0	2	1	2	2	0	0	0	0	0	0
1765	OlR_012916_rframe1_ORF	-dihydroxy-3-keto-5-methylthiopentene dioxygenase 3	0	0	0	0	1	0	1	0	0	1	0	0	0	0	0		0	0	0	0	2	0	2	0	0	3	0	0	0	0	0
1766	OlR_111577_rframe-3_ORF	serine racemase	0	0	0	0	0	0	1	0	0	1	0	0	1	0	0		0	0	0	0	0	0	1	0	0	1	0	0	1	0	0
1767	OlR_026008_rframe3_ORF	pyruvate dehydrogenase e1 component subunit beta	2	2	2	1	3	2	1	0	2	2	1	1	1	1	2		5	4	3	2	8	3	1	0	4	5	1	1	1	1	3
1768	OlR_045694_rframe3_ORF	obtusifoliol 14-alpha demethylase	2	4	5	3	3	2	1	3	2	3	0	0	0	0	0		7	5	6	3	9	2	2	5	3	8	0	0	0	0	0
1769	OlR_067034_rframe-1_ORF	ribonuclease p protein subunit p25	0	1	0	0	0	0	1	0	0	0	0	0	0	0	0		0	1	0	0	0	0	1	0	0	0	0	0	0	0	0
1770	OlR_063873_rframe1_ORF	heat repeat-containing protein 1	2	4	3	0	3	2	1	1	0	1	0	1	0	0	0		3	10	5	0	9	2	2	1	0	1	0	2	0	0	0
1771	OlR_074326_rframe-1_ORF	signal recognition particle 68 kda protein	0	5	1	1	3	0	1	2	1	1	0	0	0	0	0		0	10	2	1	4	0	2	2	1	3	0	0	0	0	0
1772	OlR_103401_rframe-2_ORF	sucrose synthase 4	1	2	0	2	0	0	1	1	0	1	5	3	2	6	3		1	2	0	2	0	0	2	2	0	2	11	8	5	8	7
1773	OlR_085617_rframe-1_ORF	gamma carbonic anhydrase-like mitochondrial	0	3	3	2	3	1	1	2	3	2	2	2	2	3	2		0	4	6	3	11	4	2	6	10	8	3	3	4	7	5
1774	OlR_002631_rframe1_ORF	---NA---	1	1	1	1	0	1	1	1	1	0	0	0	0	1	0		1	2	3	3	0	1	1	3	6	0	0	0	0	1	0
1775	OlR_119327_rframe3_ORF	bet1-like snare 1-1	0	0	0	0	0	0	1	0	0	1	0	0	0	1	0		0	0	0	0	0	0	2	0	0	1	0	0	0	2	0
1776	OlR_072282_rframe2_ORF	lycopene beta chloroplastic	0	0	0	0	0	1	1	0	0	0	1	0	0	0	1		0	0	0	0	0	2	1	0	0	0	1	0	0	0	2
1777	OlR_073445_rframe-3_ORF	kinase-like protein tmkl1	0	0	0	1	0	0	1	0	0	1	0	0	0	0	0		0	0	0	1	0	0	1	0	0	2	0	0	0	0	0
1778	OlR_065439_rframe-2_ORF	dephospho- kinase domain-containing protein	1	1	1	1	1	0	1	0	1	1	0	0	0	1	1		3	3	1	3	3	0	3	0	3	3	0	0	0	1	2
1779	OlR_093839_rframe-1_ORF	transitional endoplasmic reticulum atpase ter94	0	1	1	1	1	1	1	1	1	1	1	1	1	1	1		0	11	4	6	4	6	6	8	6	6	5	6	8	5	4
1780	OlR_059024_rframe-1_ORF	Uncharacterized protein HI_0358	0	0	0	0	0	1	1	1	1	0	0	0	0	0	0		0	0	0	0	0	3	3	3	4	0	0	0	0	0	0
1781	OlR_071985_rframe-2_ORF	hmg1 2-like protein	2	1	2	2	1	1	1	1	0	1	0	0	0	0	0		9	8	14	7	8	5	4	3	0	3	0	0	0	0	0
1782	OlR_092833_rframe-1_ORF	---NA---	0	0	0	0	0	0	1	0	0	0	0	0	0	0	1		0	0	0	0	0	0	4	0	0	0	0	0	0	0	2
1783	OlR_075572_rframe3_ORF	-trehalose-phosphate synthase	1	2	0	0	1	0	1	1	1	1	0	0	0	0	0		2	3	0	0	1	0	5	3	1	2	0	0	0	0	0
1784	OlR_073115_rframe-1_ORF	dolichyl-diphosphooligosaccharide--protein glycosyltransferase subunit stt3	0	0	0	1	0	0	1	0	0	0	0	0	0	0	0		0	0	0	2	0	0	1	0	0	0	0	0	0	0	0
1785	OlR_092404_rframe-3_ORF	---NA---	0	0	0	0	0	0	1	0	0	0	0	0	0	0	0		0	0	0	0	0	0	3	0	0	0	0	0	0	0	0
1786	OlR_002424_rframe1_ORF	fatty acid amide hydrolase	0	0	0	1	0	0	1	0	0	0	1	2	1	1	0		0	0	0	1	0	0	1	0	0	0	1	6	2	3	0
1787	OlR_064731_rframe1_ORF	31 kda chloroplastic	2	2	2	2	2	0	1	2	0	3	0	0	0	0	0		6	5	4	4	4	0	1	6	0	6	0	0	0	0	0
1788	OlR_005949_rframe3_ORF	srsf protein kinase 2	1	1	0	0	1	1	1	0	0	0	0	0	0	0	0		2	3	0	0	3	1	2	0	0	0	0	0	0	0	0
1789	OlR_075627_rframe1_ORF	maspardin	0	0	0	0	0	0	1	0	1	2	0	0	0	0	0		0	0	0	0	0	0	1	0	3	4	0	0	0	0	0
1790	OlR_000440_rframe3_ORF	secretory carrier-associated membrane protein 3	0	0	1	0	0	0	1	0	1	0	0	0	0	0	0		0	0	3	0	0	0	1	0	2	0	0	0	0	0	0
1791	OlR_086251_rframe-1_ORF	disease resistance protein rga2	0	0	0	0	0	0	1	0	0	1	0	0	0	0	0		0	0	0	0	0	0	1	0	0	1	0	0	0	0	0
1792	OlR_064813_rframe-2_ORF	---NA---	0	1	0	0	0	0	1	0	0	0	1	1	1	1	0		0	1	0	0	0	0	7	0	0	0	2	4	3	2	0
1793	OlR_079444_rframe-1_ORF	ankyrin repeat protein rf_0381	3	3	2	2	3	2	1	2	0	3	0	0	0	0	0		9	7	4	5	6	3	1	5	0	9	0	0	0	0	0
1794	OlR_068290_rframe-3_ORF	4-coumarate-- ligase-like 4	0	1	0	0	0	2	1	0	0	1	1	5	5	6	4		0	2	0	0	0	4	3	0	0	3	2	6	9	14	8
1795	OlR_127026_rframe2_ORF	mitochondrial acidic protein mam33	2	2	3	2	2	2	1	2	3	2	0	0	0	0	0		6	11	12	12	10	5	4	6	9	9	0	0	0	0	0
1796	OlR_070779_rframe3_ORF	phosphoribosylglycinamide chloroplastic	0	3	1	1	2	0	1	1	0	1	0	0	0	0	0		0	7	4	3	5	0	4	6	0	5	0	0	0	0	0
1797	OlR_121741_rframe-1_ORF	probable cinnamyl alcohol dehydrogenase 8c	0	0	0	0	0	0	1	0	0	0	1	1	1	1	1		0	0	0	0	0	0	1	0	0	0	10	8	7	3	5
1798	OlR_128611_rframe-1_ORF	pyrrolidone-carboxylate peptidase	0	3	0	2	0	0	1	3	3	4	2	3	4	4	1		0	7	0	4	0	0	1	5	7	10	5	5	14	8	2
1799	OlR_085049_rframe3_ORF	protein sel-1 homolog 2	0	1	0	0	0	0	1	1	1	1	0	0	0	0	0		0	1	0	0	0	0	1	1	2	2	0	0	0	0	0
1800	OlR_141750_rframe1_ORF	ribonuclease p protein subunit p25-like protein	3	2	2	4	1	2	1	0	3	3	1	1	1	0	0		18	20	11	17	16	3	4	0	5	18	3	2	7	0	0
1801	OlR_121347_rframe-3_ORF	atp-dependent clp protease proteolytic subunit	0	0	0	0	0	0	1	0	0	0	0	0	0	0	0		0	0	0	0	0	0	3	0	0	0	0	0	0	0	0
1802	OlR_081378_rframe2_ORF	cysteine chloroplastic chromoplastic	3	3	4	0	4	2	1	3	3	3	3	2	3	3	1		6	8	7	0	11	5	2	7	6	6	6	2	7	8	3
1803	OlR_029620_rframe3_ORF	multiple c2 and transmembrane domain-containing protein 1	7	5	3	5	4	1	1	2	0	2	0	0	0	0	0		19	7	6	27	7	1	1	4	0	4	0	0	0	0	0
1804	OlR_037143_rframe-3_ORF	hva22-like protein a	2	1	1	1	1	1	1	0	0	2	0	1	2	1	1		4	1	4	6	3	1	1	0	0	4	0	1	3	2	2
1805	OlR_094061_rframe3_ORF	protein disulfide isomerase-like 1-1	22	25	21	22	28	20	22	20	23	20	19	19	22	23	20		110	131	122	124	175	117	108	105	129	190	77	79	86	86	76
1806	OlR_075610_rframe-2_ORF	t-complex protein 1 subunit theta	16	18	17	16	17	16	16	17	17	19	4	6	11	11	8		85	72	64	100	78	56	58	56	95	90	4	17	24	27	17
1807	OlR_109788_rframe-2_ORF	---NA---	18	24	26	12	24	18	17	19	18	22	12	17	18	19	15		62	113	99	74	108	59	77	78	90	147	34	47	45	52	43
1808	OlR_074195_rframe2_ORF	aspartate cytoplasmic	13	13	15	12	15	9	12	14	13	13	11	14	11	12	14		52	63	69	60	82	31	42	59	68	97	33	42	39	56	62
1809	OlR_090071_rframe2_ORF	ferredoxin-dependent glutamate chloroplastic	11	20	15	12	11	7	9	15	14	13	14	14	17	18	10		25	53	37	26	32	15	22	28	32	31	34	36	55	42	21
1810	OlR_010800_rframe1_ORF	succinyl- ligase	12	14	11	12	15	14	14	13	13	16	11	12	11	13	11		51	58	58	54	55	55	54	45	61	77	39	34	38	36	37
1811	OlR_078562_rframe-3_ORF	cysteine synthase	11	9	9	8	12	7	11	12	8	11	11	13	11	12	7		31	31	27	36	31	17	35	34	35	43	33	43	49	42	22
1812	OlR_092173_rframe3_ORF	oligopeptidase a	6	13	8	8	8	10	14	13	10	8	5	3	4	6	5		18	39	27	17	31	30	44	38	30	31	9	6	7	16	7
1813	OlR_077444_rframe2_ORF	v-type proton atpase subunit b 1	14	0	12	12	0	0	11	12	11	0	0	13	0	0	0		51	0	35	38	0	0	43	47	62	0	0	41	0	0	0
1814	OlR_064528_rframe-1_ORF	probable atp synthase 24 kda mitochondrial	11	12	12	13	13	10	10	10	11	12	9	6	8	10	5		47	88	64	69	64	83	90	68	78	91	17	22	34	28	24
1815	OlR_108868_rframe-2_ORF	probable methylenetetrahydrofolate reductase	7	8	8	6	7	9	8	11	6	10	10	12	13	15	8		32	28	29	29	23	30	25	29	33	37	40	66	49	51	55
1816	OlR_108967_rframe-1_ORF	lactoylglutathione lyase	9	11	7	10	9	10	9	10	9	9	9	9	8	9	9		48	66	45	68	52	60	59	52	51	76	29	28	38	45	30
1817	OlR_079818_rframe-1_ORF	fructokinase-1	7	9	9	7	10	5	6	9	8	10	8	10	11	9	9		33	35	32	26	52	20	24	37	47	41	34	28	33	29	46
1818	OlR_108396_rframe-1_ORF	60s ribosomal protein l6	11	12	12	12	12	9	10	9	10	12	7	7	8	11	9		82	107	110	104	103	100	74	69	97	89	30	35	47	53	60
1819	OlR_061766_rframe1_ORF	udp-arabinopyranose mutase 1	9	8	9	8	8	8	10	9	9	11	5	10	8	11	9		37	33	45	30	32	45	36	46	60	62	29	42	33	66	47
1820	OlR_070736_rframe-2_ORF	glutathione s-transferase dhar2	10	11	10	10	11	11	11	9	10	10	7	7	8	8	6		51	88	78	60	60	58	64	59	80	70	19	30	29	29	22
1821	OlR_013862_rframe2_ORF	dihydrolipoyl dehydrogenase	7	8	7	8	8	8	9	9	8	8	7	5	6	5	5		20	24	27	22	29	25	28	24	27	30	14	11	19	14	16
1822	OlR_002888_rframe3_ORF	eukaryotic translation initiation factor 3 subunit b	10	15	10	13	13	4	9	9	8	9	0	2	2	4	0		35	47	34	36	53	15	25	22	25	33	0	4	3	6	0
1823	OlR_087427_rframe-3_ORF	dolichyl-diphosphooligosaccharide--protein glycosyltransferase subunit 2	13	15	7	13	12	2	10	9	10	12	8	11	9	7	7		38	37	13	39	32	3	28	40	27	33	17	24	22	16	15
1824	OlR_099026_rframe-1_ORF	brefeldin a-inhibited guanine nucleotide-exchange protein 2	9	15	10	8	10	8	10	10	10	12	0	3	2	4	2		25	48	37	27	35	27	30	39	36	40	0	6	6	10	4
1825	OlR_000753_rframe-1_ORF	malate cytoplasmic	8	9	8	9	9	7	7	8	8	7	7	9	9	8	10		114	122	116	122	120	63	89	103	127	132	43	58	62	50	69
1826	OlR_059088_rframe1_ORF	splicing factor 3b subunit 3	10	8	11	9	9	9	10	9	9	10	4	3	5	6	3		33	41	30	30	32	24	27	30	28	25	4	5	13	13	6
1827	OlR_064284_rframe-2_ORF	nascent polypeptide-associated complex subunit alpha-like protein	6	7	7	7	7	7	7	7	7	7	3	3	5	4	5		48	80	67	65	69	38	61	50	61	64	8	14	15	16	14
1828	OlR_058805_rframe1_ORF	probable mitochondrial-processing peptidase subunit beta	11	6	7	8	6	6	8	8	8	7	5	8	9	11	6		67	58	51	77	45	46	53	44	58	47	23	25	32	27	29
1829	OlR_119492_rframe2_ORF	obg-like atpase 1	9	8	8	10	11	8	8	7	7	8	4	6	7	5	7		31	36	30	30	37	38	38	26	44	42	10	13	19	13	16
1830	OlR_122770_rframe3_ORF	calnexin homolog	9	10	9	9	8	6	8	7	7	7	5	5	7	6	5		46	52	53	67	57	43	67	47	59	59	17	22	20	24	16
1831	OlR_004376_rframe2_ORF	glycine-rich rna-binding protein	5	6	7	7	6	7	6	6	7	7	0	2	5	4	5		36	39	30	30	28	36	22	25	28	36	0	7	18	12	18
1832	OlR_088142_rframe-2_ORF	aspartate chloroplastic	6	9	7	10	7	5	8	6	9	8	10	6	8	10	10		17	30	24	28	22	27	32	27	23	36	34	26	31	28	26
1833	OlR_083334_rframe2_ORF	60s ribosomal protein l22-2	7	7	5	6	8	9	6	5	3	8	2	5	5	5	5		39	36	37	30	37	46	28	22	12	33	6	12	20	19	15
1834	OlR_069739_rframe-2_ORF	abc transporter e family member 2	9	11	10	6	8	2	8	6	4	8	1	8	3	6	4		28	30	25	15	21	6	22	15	7	20	2	16	7	10	8
1835	OlR_132843_rframe-1_ORF	atp synthase subunit mitochondrial	7	7	6	7	7	7	7	5	3	6	3	5	7	6	4		43	43	42	46	36	28	34	25	22	28	16	14	21	17	13
1836	OlR_086337_rframe-3_ORF	calreticulin	9	8	7	7	6	3	8	5	7	7	0	0	0	0	0		46	34	44	52	37	30	44	41	50	52	0	0	0	0	0
1837	OlR_084241_rframe1_ORF	dna replication licensing factor mcm2	12	15	11	12	13	6	8	5	8	6	0	0	0	0	0		28	33	24	32	45	16	17	15	20	16	0	0	0	0	0
1838	OlR_034993_rframe2_ORF	gamma carbonic anhydrase mitochondrial	4	6	4	4	5	0	0	3	4	5	3	4	5	6	5		8	18	12	15	14	0	0	5	11	16	6	12	15	28	23
1839	OlR_105062_rframe1_ORF	glucose-6-phosphate 1-dehydrogenase chloroplastic	2	2	3	2	3	2	0	3	3	5	1	3	2	1	2		9	4	6	11	13	2	0	6	4	12	5	6	5	3	4
1840	OlR_134640_rframe-1_ORF	---NA---	0	0	0	0	0	0	0	1	0	0	0	0	0	0	0		0	0	0	0	0	0	0	1	0	0	0	0	0	0	0
1841	OlR_142596_rframe1_ORF	---NA---	0	0	0	0	0	1	0	1	0	0	0	0	0	1	0		0	0	0	0	0	26	0	14	0	0	0	0	0	4	0
1842	OlR_065927_rframe-1_ORF	trafficking protein particle complex subunit 5	2	2	2	2	3	1	0	2	1	2	1	2	5	2	1		3	4	4	3	6	1	0	3	1	6	2	6	10	6	2
1843	OlR_121644_rframe2_ORF	---NA---	0	0	0	0	0	1	0	1	1	0	0	0	0	0	0		0	0	0	0	0	4	0	10	9	0	0	0	0	0	0
1844	OlR_096759_rframe-1_ORF	lamin-like protein	1	3	0	1	0	1	0	2	2	0	0	1	2	1	0		2	8	0	4	0	3	0	4	8	0	0	3	3	3	0
1845	OlR_089390_rframe-3_ORF	endoplasmic reticulum-golgi intermediate compartment protein 3	2	2	2	2	2	1	0	2	1	1	0	1	1	0	1		3	6	4	8	5	1	0	2	2	3	0	3	3	0	2
1846	OlR_108041_rframe1_ORF	12-oxophytodienoate reductase 7	0	1	2	1	3	1	0	2	2	2	3	4	5	1	2		0	3	3	3	5	2	0	4	2	2	4	8	10	1	4
1847	OlR_001962_rframe2_ORF	protein fam179b	0	0	0	0	2	2	0	2	1	0	0	0	0	0	0		0	0	0	0	2	3	0	4	3	0	0	0	0	0	0
1848	OlR_070282_rframe3_ORF	protochlorophyllide reductase chloroplastic	0	3	0	0	3	2	0	2	2	2	0	0	0	0	0		0	8	0	0	11	4	0	6	7	7	0	0	0	0	0
1849	OlR_115071_rframe3_ORF	probable l-ascorbate peroxidase 4	2	2	2	3	2	2	0	2	0	2	0	2	3	3	0		5	5	6	8	7	2	0	5	0	5	0	7	8	10	0
1850	OlR_120362_rframe-2_ORF	carbamoyl-phosphate synthase large chain	2	3	3	3	3	2	0	2	2	2	3	2	2	1	2		3	8	7	8	11	3	0	6	4	6	4	5	2	3	4
1851	OlR_014988_rframe-1_ORF	nuclear pore membrane glycoprotein 210	4	4	5	6	4	2	0	2	2	1	0	0	2	1	0		7	6	9	13	11	2	0	2	2	1	0	0	2	2	0
1852	OlR_029980_rframe3_ORF	probable splicing factor 3a subunit 1	0	0	0	0	0	0	0	2	0	0	0	0	0	0	0		0	0	0	0	0	0	0	2	0	0	0	0	0	0	0
1853	OlR_139910_rframe3_ORF	atp synthase mitochondrial f1 complex assembly factor 2	0	0	1	0	1	0	0	2	0	2	0	0	1	0	0		0	0	1	0	1	0	0	2	0	3	0	0	1	0	0
1854	OlR_104922_rframe2_ORF	lon protease mitochondrial	1	0	2	0	3	0	0	2	0	0	0	1	0	2	1		1	0	2	0	3	0	0	3	0	0	0	1	0	3	1
1855	OlR_065111_rframe-2_ORF	---NA---	0	0	0	0	0	0	0	2	0	1	0	0	0	0	0		0	0	0	0	0	0	0	2	0	2	0	0	0	0	0
1856	OlR_061709_rframe-1_ORF	cystathionine beta- chloroplastic	0	0	0	1	1	1	0	1	1	1	0	0	0	0	1		0	0	0	2	1	3	0	3	2	4	0	0	0	0	2
1857	OlR_041251_rframe3_ORF	mitochondrial import receptor subunit tom7-1	3	1	3	3	1	3	0	2	1	1	1	2	2	2	3		14	2	7	7	3	9	0	4	3	3	2	5	7	7	12
1858	OlR_071532_rframe-2_ORF	probable rhamnose biosynthetic enzyme 1	2	2	2	3	2	0	0	2	3	2	0	0	0	0	3		5	10	3	5	6	0	0	5	7	6	0	0	0	0	5
1859	OlR_112313_rframe2_ORF	granule-bound starch synthase chloroplastic amyloplastic	5	2	2	5	4	0	0	2	2	2	0	1	1	1	0		20	15	24	37	30	0	0	15	9	17	0	15	16	18	0
1860	OlR_063778_rframe1_ORF	---NA---	2	3	2	3	3	4	0	2	3	0	0	1	1	0	0		2	6	3	8	9	7	0	3	5	0	0	1	1	0	0
1861	OlR_000240_rframe-3_ORF	splicing factor 3b subunit 1	3	9	6	3	6	0	0	2	2	2	0	0	0	0	0		8	23	17	9	11	0	0	4	2	3	0	0	0	0	0
1862	OlR_011464_rframe3_ORF	cleavage and polyadenylation specificity factor subunit 3-i	0	0	0	0	0	0	0	2	0	0	0	0	0	0	0		0	0	0	0	0	0	0	4	0	0	0	0	0	0	0
1863	OlR_021282_rframe3_ORF	peter pan-like protein	0	0	0	0	0	0	0	1	0	0	0	0	0	0	0		0	0	0	0	0	0	0	3	0	0	0	0	0	0	0
1864	OlR_002543_rframe1_ORF	pre-mrna-processing-splicing factor 8	6	13	9	6	7	0	0	2	2	0	0	1	0	0	0		12	28	18	13	17	0	0	5	7	0	0	1	0	0	0
1865	OlR_062406_rframe-1_ORF	nuclear pore complex protein nup205	2	3	3	1	6	0	0	1	2	0	1	0	1	2	0		4	5	3	3	11	0	0	2	2	0	1	0	1	3	0
1866	OlR_107534_rframe-1_ORF	dna-directed rna polymerase d subunit 2a	3	2	3	3	4	0	0	2	0	1	0	0	1	0	0		5	3	4	7	9	0	0	5	0	1	0	0	1	0	0
1867	OlR_089541_rframe-1_ORF	probable cellulose synthase a catalytic subunit 1	0	0	0	1	0	0	0	1	0	1	0	0	0	2	0		0	0	0	1	0	0	0	1	0	1	0	0	0	2	0
1868	OlR_074177_rframe-3_ORF	pto-interacting protein 1	2	1	0	3	1	0	0	1	0	1	3	2	4	5	4		4	2	0	5	3	0	0	2	0	2	5	4	11	11	11
1869	OlR_052089_rframe-3_ORF	---NA---	0	0	0	0	0	0	0	1	0	1	0	0	0	1	0		0	0	0	0	0	0	0	1	0	1	0	0	0	2	0
1870	OlR_119363_rframe-1_ORF	---NA---	0	0	0	0	0	0	0	1	0	0	0	0	0	0	0		0	0	0	0	0	0	0	1	0	0	0	0	0	0	0
1871	OlR_091184_rframe3_ORF	proton pump-interactor 1	4	1	1	3	0	0	0	1	0	1	0	0	1	0	2		6	1	1	6	0	0	0	1	0	1	0	0	1	0	2
1872	OlR_076710_rframe3_ORF	nuclear pore complex protein nup85	1	1	0	0	0	1	0	1	0	0	0	0	0	0	0		1	1	0	0	0	1	0	2	0	0	0	0	0	0	0
1873	OlR_117995_rframe3_ORF	ribose-phosphate pyrophosphokinase chloroplastic	1	0	0	0	2	0	0	1	1	1	0	0	0	1	0		1	0	0	0	2	0	0	4	2	3	0	0	0	1	0
1874	OlR_095056_rframe3_ORF	glycosylphosphatidylinositol anchor attachment 1 protein	1	1	0	1	0	0	0	1	0	1	0	0	0	0	0		1	2	0	1	0	0	0	1	0	2	0	0	0	0	0
1875	OlR_130360_rframe-2_ORF	---NA---	0	0	0	0	0	0	0	1	0	0	0	0	0	0	0		0	0	0	0	0	0	0	1	0	0	0	0	0	0	0
1876	OlR_056140_rframe-3_ORF	---NA---	1	1	0	1	0	1	0	1	0	0	1	0	0	0	0		2	2	0	1	0	2	0	2	0	0	1	0	0	0	0
1877	OlR_004276_rframe3_ORF	subtilisin-like protease	0	0	0	0	0	1	0	1	1	0	0	0	0	0	0		0	0	0	0	0	1	0	3	3	0	0	0	0	0	0
1878	OlR_012771_rframe2_ORF	mannosyl-oligosaccharide glucosidase	0	1	0	0	0	0	0	1	0	0	0	0	0	0	0		0	1	0	0	0	0	0	1	0	0	0	0	0	0	0
1879	OlR_025233_rframe-3_ORF	histidine biosynthesis bifunctional protein chloroplastic includes	1	1	1	2	1	1	0	1	0	1	0	0	1	0	1		1	2	2	3	2	2	0	1	0	3	0	0	2	0	2
1880	OlR_025040_rframe3_ORF	diacylglycerol kinase iota	0	0	0	0	0	0	0	1	0	0	0	0	0	0	0		0	0	0	0	0	0	0	1	0	0	0	0	0	0	0
1881	OlR_062819_rframe1_ORF	cytosolic fe-s cluster assembly factor nubp1	0	0	0	0	1	0	0	1	1	1	0	0	0	1	0		0	0	0	0	1	0	0	3	2	2	0	0	0	1	0
1882	OlR_011372_rframe-2_ORF	phosducin-like protein 3	0	1	2	1	1	0	0	1	2	1	0	0	0	0	0		0	2	7	6	9	0	0	4	5	11	0	0	0	0	0
1883	OlR_132215_rframe1_ORF	uncharacterized calcium-binding protein	0	0	2	2	1	1	0	1	1	0	0	0	4	1	0		0	0	4	2	1	2	0	2	4	0	0	0	4	1	0
1884	OlR_004383_rframe-3_ORF	homolog subfamily c member 13	0	0	0	0	0	0	0	1	0	0	0	0	0	0	0		0	0	0	0	0	0	0	2	0	0	0	0	0	0	0
1885	OlR_028734_rframe-3_ORF	---NA---	0	0	0	0	0	0	0	1	0	0	0	0	0	0	0		0	0	0	0	0	0	0	1	0	0	0	0	0	0	0
1886	OlR_132737_rframe-3_ORF	---NA---	0	0	1	0	0	0	0	1	0	0	0	0	0	0	0		0	0	4	0	0	0	0	1	0	0	0	0	0	0	0
1887	OlR_111441_rframe-3_ORF	3-dehydroquinate synthase	0	0	1	0	0	0	0	1	0	1	1	2	3	2	3		0	0	1	0	0	0	0	1	0	1	1	3	5	4	6
1888	OlR_018415_rframe2_ORF	mitogen-activated protein kinase kinase 1	0	0	0	0	0	0	0	1	0	1	0	1	1	0	0		0	0	0	0	0	0	0	1	0	4	0	1	3	0	0
1889	OlR_070402_rframe-1_ORF	eukaryotic translation initiation factor 4g	2	1	0	1	2	1	0	1	0	0	0	0	0	0	0		5	4	0	4	2	1	0	2	0	0	0	0	0	0	0
1890	OlR_071767_rframe3_ORF	sumo-activating enzyme subunit 1a	1	2	2	1	1	0	0	1	1	1	0	0	0	0	0		2	5	4	3	4	0	0	2	3	3	0	0	0	0	0
1891	OlR_061049_rframe-2_ORF	pre-mrna-splicing factor spf27 homolog	2	0	0	2	0	2	0	1	1	0	0	0	0	0	0		3	0	0	5	0	2	0	1	1	0	0	0	0	0	0
1892	OlR_063629_rframe2_ORF	esterase	0	0	0	0	0	0	0	1	0	0	0	0	0	0	0		0	0	0	0	0	0	0	1	0	0	0	0	0	0	0
1893	OlR_129683_rframe-2_ORF	prolyl endopeptidase	0	1	0	1	1	1	0	1	0	0	1	1	1	0	0		0	2	0	1	4	2	0	1	0	0	3	2	1	0	0
1894	OlR_002734_rframe-2_ORF	chaperone protein	0	0	0	0	0	1	0	1	0	0	0	0	1	0	0		0	0	0	0	0	1	0	2	0	0	0	0	1	0	0
1895	OlR_130567_rframe2_ORF	conserved oligomeric golgi complex subunit 3	1	2	0	2	0	0	0	1	0	0	0	0	0	0	0		3	2	0	3	0	0	0	1	0	0	0	0	0	0	0
1896	OlR_001581_rframe1_ORF	gamma-soluble nsf attachment protein	0	2	0	0	0	0	0	1	1	0	0	0	2	2	0		0	2	0	0	0	0	0	3	3	0	0	0	2	4	0
1897	OlR_007930_rframe3_ORF	---NA---	0	0	0	0	0	0	0	1	0	0	0	0	0	0	0		0	0	0	0	0	0	0	6	0	0	0	0	0	0	0
1898	OlR_067893_rframe-3_ORF	ribosomal protein mitochondrial	2	0	0	1	2	0	0	1	0	0	0	0	0	0	0		3	0	0	2	3	0	0	1	0	0	0	0	0	0	0
1899	OlR_139017_rframe3_ORF	---NA---	0	0	0	0	0	0	0	1	1	1	0	0	0	0	0		0	0	0	0	0	0	0	1	1	4	0	0	0	0	0
1900	OlR_061892_rframe2_ORF	ccr4-not transcription complex subunit 1	0	0	2	1	4	1	0	1	1	2	0	0	0	0	0		0	0	6	7	7	2	0	5	4	8	0	0	0	0	0
1901	OlR_044473_rframe-2_ORF	---NA---	0	0	0	0	1	0	0	1	0	0	0	0	0	0	0		0	0	0	0	1	0	0	1	0	0	0	0	0	0	0
1902	OlR_058353_rframe1_ORF	transmembrane protein 245	0	0	0	0	0	0	0	1	0	0	0	0	0	0	0		0	0	0	0	0	0	0	1	0	0	0	0	0	0	0
1903	OlR_140085_rframe-2_ORF	probable nucleoredoxin 1-1	0	0	0	0	0	0	0	1	0	0	2	2	3	2	2		0	0	0	0	0	0	0	3	0	0	6	11	10	9	6
1904	OlR_067800_rframe-2_ORF	aquaporin pip1-1	1	0	0	2	1	0	0	1	0	0	1	1	1	2	1		6	0	0	9	3	0	0	1	0	0	4	4	4	8	5
1905	OlR_073613_rframe-3_ORF	subtilisin-like protease sdd1	0	3	1	1	1	0	0	1	1	0	0	0	0	0	0		0	3	2	2	1	0	0	1	1	0	0	0	0	0	0
1906	OlR_059087_rframe1_ORF	golgi snap receptor complex member 1-1	1	0	1	0	1	0	0	1	0	0	0	0	0	1	0		2	0	1	0	2	0	0	1	0	0	0	0	0	1	0
1907	OlR_075335_rframe-1_ORF	abc transporter b family member 1	3	2	2	2	2	0	0	1	0	2	0	0	0	1	1		3	8	5	5	5	0	0	3	0	4	0	0	0	2	1
1908	OlR_132488_rframe1_ORF	---NA---	0	0	0	0	0	0	0	1	0	0	0	0	0	0	0		0	0	0	0	0	0	0	3	0	0	0	0	0	0	0
1909	OlR_117756_rframe-3_ORF	dead-box atp-dependent rna helicase 30	0	0	0	0	0	0	0	1	1	0	0	0	0	0	0		0	0	0	0	0	0	0	3	4	0	0	0	0	0	0
1910	OlR_131572_rframe1_ORF	k(+) efflux antiporter chloroplastic	1	1	1	1	1	0	0	1	0	0	0	0	1	3	2		1	2	2	1	1	0	0	1	0	0	0	0	1	5	5
1911	OlR_102912_rframe2_ORF	probable pre-mrna-splicing factor atp-dependent rna helicase	0	1	0	0	0	0	0	1	1	0	0	0	0	0	0		0	1	0	0	0	0	0	1	1	0	0	0	0	0	0
1912	OlR_091599_rframe3_ORF	nhp2-like protein 1	0	0	0	0	0	0	0	1	0	0	0	1	1	1	1		0	0	0	0	0	0	0	3	0	0	0	3	2	3	3
1913	OlR_060556_rframe-3_ORF	chaperone protein dnaj 10	0	0	0	1	1	0	0	1	1	0	0	0	0	0	0		0	0	0	1	1	0	0	3	1	0	0	0	0	0	0
1914	OlR_117459_rframe-2_ORF	---NA---	0	0	0	0	0	0	0	1	0	0	0	0	0	0	0		0	0	0	0	0	0	0	1	0	0	0	0	0	0	0
1915	OlR_124304_rframe3_ORF	probable mixed-linked glucan synthase 6	0	0	0	0	0	0	0	1	0	0	0	0	0	0	0		0	0	0	0	0	0	0	2	0	0	0	0	0	0	0
1916	OlR_081693_rframe-1_ORF	dolichyl-diphosphooligosaccharide--protein glycosyltransferase subunit stt3	1	1	2	2	0	1	0	1	0	0	0	0	1	0	0		3	4	3	3	0	1	0	2	0	0	0	0	1	0	0
1917	OlR_101053_rframe2_ORF	pyrroline-5-carboxylate reductase	0	1	1	1	0	0	0	1	2	1	0	0	0	0	0		0	1	1	2	0	0	0	1	2	2	0	0	0	0	0
1918	OlR_101403_rframe-3_ORF	trafficking protein particle complex subunit 10	0	1	0	1	1	0	0	1	1	1	0	0	0	1	0		0	4	0	5	8	0	0	1	2	2	0	0	0	3	0
1919	OlR_090434_rframe3_ORF	acetolactate synthase small subunit	0	0	0	0	0	0	0	1	0	2	0	0	0	0	0		0	0	0	0	0	0	0	1	0	2	0	0	0	0	0
1920	OlR_036909_rframe1_ORF	probable zinc protease	1	0	0	0	0	1	0	1	0	0	1	1	0	0	0		1	0	0	0	0	1	0	1	0	0	1	1	0	0	0
1921	OlR_103902_rframe-1_ORF	vacuolar protein sorting-associated protein 29	0	0	0	0	1	0	0	1	0	1	0	0	0	0	0		0	0	0	0	2	0	0	1	0	1	0	0	0	0	0
1922	OlR_054433_rframe3_ORF	disease resistance protein rph8a	0	0	0	0	0	0	0	1	0	0	0	0	0	0	0		0	0	0	0	0	0	0	3	0	0	0	0	0	0	0
1923	OlR_137372_rframe-2_ORF	probable cinnamyl alcohol dehydrogenase 1	0	0	0	0	0	0	0	1	0	1	2	0	0	1	2		0	0	0	0	0	0	0	1	0	2	4	0	0	1	2
1924	OlR_069141_rframe-2_ORF	proteasome activator complex subunit 4	1	1	0	0	1	0	0	1	0	0	2	2	2	5	2		1	1	0	0	1	0	0	1	0	0	3	4	5	8	3
1925	OlR_090825_rframe-1_ORF	---NA---	0	1	0	2	0	0	0	1	0	0	0	0	0	0	0		0	1	0	4	0	0	0	2	0	0	0	0	0	0	0
1926	OlR_080549_rframe2_ORF	atp phosphoribosyltransferase	2	2	0	0	1	1	0	1	1	2	1	0	1	0	0		2	4	0	0	2	3	0	2	2	4	2	0	2	0	0
1927	OlR_112482_rframe3_ORF	histone deacetylase hdt2	5	5	5	5	4	2	0	1	1	1	0	0	0	0	0		19	20	25	26	20	6	0	5	3	4	0	0	0	0	0
1928	OlR_074888_rframe-3_ORF	protein memo1	0	1	0	0	0	0	0	1	1	1	0	0	1	1	0		0	1	0	0	0	0	0	1	1	1	0	0	1	1	0
1929	OlR_064839_rframe-1_ORF	transformation transcription domain-associated protein	1	4	6	2	5	0	0	1	0	0	0	2	0	0	0		3	6	8	2	12	0	0	1	0	0	0	2	0	0	0
1930	OlR_131356_rframe1_ORF	protein chloroplastic	4	1	2	5	2	0	0	1	0	1	0	1	0	3	0		7	3	3	7	3	0	0	1	0	1	0	3	0	4	0
1931	OlR_041477_rframe3_ORF	probable methyltransferase pmt18	0	0	0	0	0	1	0	1	0	0	0	0	0	0	0		0	0	0	0	0	2	0	1	0	0	0	0	0	0	0
1932	OlR_097660_rframe3_ORF	---NA---	1	0	0	1	0	1	0	1	1	1	0	0	0	0	0		3	0	0	3	0	8	0	5	3	5	0	0	0	0	0
1933	OlR_018798_rframe-2_ORF	---NA---	0	0	0	0	0	0	0	1	0	0	0	0	1	0	1		0	0	0	0	0	0	0	4	0	0	0	0	1	0	1
1934	OlR_055879_rframe-1_ORF	---NA---	0	0	0	0	0	0	0	1	0	0	0	0	0	0	0		0	0	0	0	0	0	0	2	0	0	0	0	0	0	0
1935	OlR_126900_rframe-1_ORF	symplekin	0	1	0	0	0	0	0	1	0	0	0	0	0	0	0		0	1	0	0	0	0	0	2	0	0	0	0	0	0	0
1936	OlR_002562_rframe3_ORF	probable aldo-keto reductase 1	0	2	1	0	1	0	0	1	0	1	0	0	0	1	0		0	2	1	0	1	0	0	2	0	1	0	0	0	1	0
1937	OlR_108260_rframe-3_ORF	two pore calcium channel protein 1	0	0	0	0	0	0	0	1	0	0	0	0	0	0	0		0	0	0	0	0	0	0	1	0	0	0	0	0	0	0
1938	OlR_058042_rframe3_ORF	mitotic checkpoint protein bub3	0	3	0	0	2	0	0	1	1	0	0	0	0	0	0		0	4	0	0	3	0	0	1	1	0	0	0	0	0	0
1939	OlR_062812_rframe2_ORF	66 kda stress protein	0	0	0	0	0	0	0	1	0	0	0	0	0	0	0		0	0	0	0	0	0	0	2	0	0	0	0	0	0	0
1940	OlR_104334_rframe1_ORF	copper transport protein atox1	2	2	3	2	0	1	0	1	0	0	4	5	6	6	6		4	4	5	4	0	1	0	2	0	0	20	26	27	35	21
1941	OlR_095160_rframe3_ORF	---NA---	0	0	0	0	0	0	0	1	0	0	0	0	0	0	0		0	0	0	0	0	0	0	4	0	0	0	0	0	0	0
1942	OlR_016054_rframe-3_ORF	cop9 signalosome complex subunit 3	1	3	1	1	1	0	0	0	2	0	0	0	0	0	0		1	6	2	3	3	0	0	0	2	0	0	0	0	0	0
1943	OlR_040944_rframe-2_ORF	porphobilinogen chloroplastic	0	0	0	2	0	0	0	0	2	3	0	0	1	0	0		0	0	0	2	0	0	0	0	3	5	0	0	2	0	0
1944	OlR_011121_rframe-1_ORF	calcineurin b-like protein 3	1	1	0	3	0	0	0	0	2	0	0	0	0	0	0		2	1	0	5	0	0	0	0	2	0	0	0	0	0	0
1945	OlR_069411_rframe2_ORF	Uncharacterized protein At2g39795, mitochondrial;	0	3	2	1	3	1	0	0	2	0	0	0	0	0	1		0	5	3	1	4	1	0	0	2	0	0	0	0	0	1
1946	OlR_078824_rframe-1_ORF	---NA---	1	0	0	0	0	0	0	0	2	0	0	2	1	1	0		1	0	0	0	0	0	0	0	4	0	0	2	3	2	0
1947	OlR_102765_rframe-3_ORF	cyclin-dependent kinase b2-1	1	2	1	2	1	0	0	0	1	0	0	0	0	0	0		3	10	3	6	5	0	0	0	2	0	0	0	0	0	0
1948	OlR_117395_rframe2_ORF	nedd8-activating enzyme e1 regulatory subunit	1	2	1	1	1	1	0	0	2	0	3	0	0	1	0		1	3	1	1	3	2	0	0	2	0	3	0	0	1	0
1949	OlR_058025_rframe1_ORF	alpha-glucan water chloroplastic	1	0	0	0	1	0	0	0	2	0	0	0	0	0	0		1	0	0	0	1	0	0	0	2	0	0	0	0	0	0
1950	OlR_066339_rframe3_ORF	---NA---	0	0	0	0	0	0	0	0	1	0	0	0	0	0	0		0	0	0	0	0	0	0	0	1	0	0	0	0	0	0
1951	OlR_047037_rframe1_ORF	transcription factor bhlh13	0	0	0	0	0	0	0	0	2	0	0	0	0	0	0		0	0	0	0	0	0	0	0	5	0	0	0	0	0	0
1952	OlR_070632_rframe2_ORF	electron transfer flavoprotein subunit mitochondrial	0	0	0	0	0	1	0	0	1	1	1	1	1	1	1		0	0	0	0	0	2	0	0	3	1	2	3	6	2	1
1953	OlR_083737_rframe-1_ORF	iron-sulfur protein nubpl	0	1	0	0	0	1	0	0	1	0	0	0	0	0	0		0	1	0	0	0	1	0	0	1	0	0	0	0	0	0
1954	OlR_057873_rframe-2_ORF	acetyl- cytosolic 1	0	0	0	0	0	0	0	0	1	0	1	2	1	1	0		0	0	0	0	0	0	0	0	1	0	2	3	1	4	0
1955	OlR_061325_rframe1_ORF	dehydrogenase reductase sdr family protein 7-like	2	0	0	1	0	0	0	0	1	0	0	1	0	0	0		2	0	0	1	0	0	0	0	2	0	0	2	0	0	0
1956	OlR_115590_rframe-1_ORF	zinc-binding alcohol dehydrogenase domain-containing protein 2	0	0	0	0	1	0	0	0	1	0	0	1	1	0	1		0	0	0	0	1	0	0	0	1	0	0	2	1	0	1
1957	OlR_058348_rframe1_ORF	glutathione s-transferase f9	0	0	0	0	0	1	0	0	1	1	0	1	3	1	2		0	0	0	0	0	3	0	0	1	3	0	3	7	1	2
1958	OlR_011601_rframe1_ORF	protein arginine n-methyltransferase 5	1	2	2	1	2	0	0	0	1	2	0	0	0	0	0		1	2	4	3	5	0	0	0	2	3	0	0	0	0	0
1959	OlR_035626_rframe-2_ORF	urease	0	0	0	0	0	0	0	0	1	0	0	0	0	0	3		0	0	0	0	0	0	0	0	1	0	0	0	0	0	4
1960	OlR_057503_rframe2_ORF	s-adenosylmethionine synthase 2	0	0	1	0	0	1	0	0	1	0	1	0	1	1	1		0	0	2	0	0	2	0	0	3	0	1	0	3	1	1
1961	OlR_059129_rframe2_ORF	nephrocystin-3	0	1	0	0	0	0	0	0	1	0	0	0	0	1	0		0	1	0	0	0	0	0	0	1	0	0	0	0	2	0
1962	OlR_029398_rframe1_ORF	50s ribosomal protein l1	1	1	0	0	2	1	0	0	1	0	0	0	0	0	0		2	1	0	0	3	2	0	0	3	0	0	0	0	0	0
1963	OlR_073907_rframe2_ORF	ubiquitin thioesterase otubain-like	0	0	0	0	0	0	0	0	1	0	0	0	0	0	0		0	0	0	0	0	0	0	0	1	0	0	0	0	0	0
1964	OlR_123094_rframe3_ORF	probable glutathione s-transferase gstu6	1	0	0	1	1	0	0	0	1	0	7	6	6	5	5		7	0	0	5	1	0	0	0	3	0	38	20	29	24	23
1965	OlR_084487_rframe-3_ORF	cell division protein homolog chloroplastic	0	0	0	0	1	0	0	0	1	0	0	0	0	0	0		0	0	0	0	1	0	0	0	1	0	0	0	0	0	0
1966	OlR_017791_rframe-3_ORF	protein set	1	1	1	0	1	0	0	0	1	1	0	0	0	0	0		1	2	1	0	2	0	0	0	1	1	0	0	0	0	0
1967	OlR_055365_rframe-1_ORF	-dihydroxy-2-butanone kinase	0	0	0	0	2	0	0	0	1	0	0	0	0	0	0		0	0	0	0	4	0	0	0	1	0	0	0	0	0	0
1968	OlR_071302_rframe1_ORF	0	0	0	0	0	0	0	0	0	1	1	0	0	0	0	0		0	0	0	0	0	0	0	0	3	1	0	0	0	0	0
1969	OlR_070045_rframe1_ORF	probable thiol methyltransferase 2	0	0	0	0	1	1	0	0	1	1	0	0	0	0	0		0	0	0	0	1	1	0	0	1	1	0	0	0	0	0
1970	OlR_119789_rframe-2_ORF	glycolipid transfer protein	0	2	2	3	0	0	0	0	1	2	0	4	1	3	2		0	4	2	7	0	0	0	0	1	4	0	6	2	10	2
1971	OlR_123164_rframe3_ORF	coiled-coil domain-containing protein 12	0	0	0	0	0	0	0	0	1	0	0	0	0	0	0		0	0	0	0	0	0	0	0	2	0	0	0	0	0	0
1972	OlR_034580_rframe-2_ORF	---NA---	1	1	1	0	0	1	0	0	1	0	1	1	2	1	0		4	2	5	0	0	3	0	0	7	0	5	3	5	3	0
1973	OlR_005262_rframe-3_ORF	5 -methylthioadenosine s-adenosylhomocysteine nucleosidase 2	0	2	1	0	2	0	0	0	1	1	0	0	3	0	0		0	3	1	0	2	0	0	0	2	3	0	0	8	0	0
1974	OlR_065260_rframe1_ORF	peroxisome biogenesis protein 3-1	0	0	0	0	0	0	0	0	1	0	0	0	0	0	0		0	0	0	0	0	0	0	0	1	0	0	0	0	0	0
1975	OlR_001116_rframe-1_ORF	uncharacterized gtp-binding protein at5g64813	0	0	0	0	0	0	0	0	1	0	0	0	0	0	0		0	0	0	0	0	0	0	0	1	0	0	0	0	0	0
1976	OlR_086484_rframe-1_ORF	splicing factor 3a subunit 3	2	3	1	2	3	0	0	0	1	1	0	0	0	0	0		7	11	2	5	10	0	0	0	3	1	0	0	0	0	0
1977	OlR_042012_rframe2_ORF	arsenical pump-driving atpase	0	0	0	0	0	0	0	0	1	0	0	0	0	0	0		0	0	0	0	0	0	0	0	2	0	0	0	0	0	0
1978	OlR_018639_rframe2_ORF	3-oxoacyl-	1	1	1	1	1	0	0	0	1	0	1	1	3	2	0		2	5	5	6	4	0	0	0	1	0	2	3	6	6	0
1979	OlR_079368_rframe3_ORF	gdsl esterase lipase at5g03980	0	0	0	0	0	0	0	0	1	0	3	3	2	2	2		0	0	0	0	0	0	0	0	3	0	5	8	12	6	6
1980	OlR_005325_rframe-3_ORF	protein tic chloroplastic	0	0	1	0	0	0	0	0	1	1	0	0	0	0	0		0	0	2	0	0	0	0	0	1	1	0	0	0	0	0
1981	OlR_060015_rframe-3_ORF	peroxisome biogenesis protein 19-1	0	0	0	1	0	0	0	0	1	1	0	0	0	0	0		0	0	0	1	0	0	0	0	3	3	0	0	0	0	0
1982	OlR_137827_rframe-2_ORF	nad h-hydrate epimerase	0	2	0	0	0	0	0	0	1	0	0	0	0	0	0		0	2	0	0	0	0	0	0	1	0	0	0	0	0	0
1983	OlR_101561_rframe-1_ORF	poly -binding protein 1	2	4	3	1	3	0	0	0	1	1	0	0	0	0	0		4	11	9	3	6	0	0	0	1	1	0	0	0	0	0
1984	OlR_072399_rframe-3_ORF	xyloglucan endotransglycosylase hydrolase protein 8	0	0	0	0	0	0	0	0	1	0	0	0	1	3	1		0	0	0	0	0	0	0	0	1	0	0	0	1	7	2
1985	OlR_064034_rframe2_ORF	trafficking protein particle complex subunit 11	0	1	0	0	0	0	0	0	1	0	0	1	0	0	0		0	1	0	0	0	0	0	0	1	0	0	1	0	0	0
1986	OlR_051594_rframe-1_ORF	peptidyl-prolyl cis-trans isomerase cyp21- mitochondrial	1	0	0	2	0	0	0	0	1	1	0	2	1	1	0		3	0	0	2	0	0	0	0	1	2	0	4	1	3	0
1987	OlR_127036_rframe1_ORF	soluble starch synthase chloroplastic amyloplastic	0	2	0	0	0	0	0	0	1	0	0	0	0	0	0		0	2	0	0	0	0	0	0	1	0	0	0	0	0	0
1988	OlR_052955_rframe-3_ORF	---NA---	0	0	0	0	0	0	0	0	1	0	0	0	0	0	0		0	0	0	0	0	0	0	0	2	0	0	0	0	0	0
1989	OlR_089657_rframe-1_ORF	---NA---	0	0	0	1	0	0	0	0	1	0	0	0	0	0	0		0	0	0	2	0	0	0	0	3	0	0	0	0	0	0
1990	OlR_054293_rframe-2_ORF	ccr4-not transcription complex subunit 10	0	0	0	0	0	0	0	0	1	1	0	0	0	0	0		0	0	0	0	0	0	0	0	1	1	0	0	0	0	0
1991	OlR_001172_rframe-2_ORF	large proline-rich protein bag6	0	0	0	0	0	0	0	0	1	0	0	0	0	0	0		0	0	0	0	0	0	0	0	1	0	0	0	0	0	0
1992	OlR_005090_rframe3_ORF	l-galactono- -lactone dehydrogenase mitochondrial	0	1	1	0	1	0	0	0	1	1	0	0	1	1	0		0	2	1	0	2	0	0	0	1	2	0	0	1	1	0
1993	OlR_073255_rframe-2_ORF	probable lrr receptor-like serine threonine-protein kinase at1g51810	0	0	0	0	0	0	0	0	1	0	0	0	0	0	0		0	0	0	0	0	0	0	0	1	0	0	0	0	0	0
1994	OlR_086819_rframe-2_ORF	duf246 domain-containing protein at1g04910	0	0	0	1	0	1	0	0	1	0	0	0	0	0	0		0	0	0	1	0	1	0	0	3	0	0	0	0	0	0
1995	OlR_049802_rframe-1_ORF	phosphoserine chloroplastic	0	0	0	0	0	0	0	0	1	0	0	0	0	0	0		0	0	0	0	0	0	0	0	1	0	0	0	0	0	0
1996	OlR_070888_rframe1_ORF	l-ascorbate oxidase homolog	0	0	0	0	0	0	0	0	1	0	0	0	0	0	0		0	0	0	0	0	0	0	0	1	0	0	0	0	0	0
1997	OlR_091732_rframe2_ORF	probable voltage-gated potassium channel subunit beta	0	0	0	0	3	2	0	0	0	5	0	2	2	4	2		0	0	0	0	6	4	0	0	0	11	0	4	5	9	4
[truncated: 928 more rows]
