# Supplementary material for: A systems-wide comparison of red rice (Oryza longistaminata) tissues identifies rhizome specific genes and proteins that are targets for cultivated rice improvement
Source: BMC Plant Biol. 2014 Feb 12;14:46. doi: 10.1186/1471-2229-14-46 (PMC3933257; doi:10.1186/1471-2229-14-46)
Supplement: Additional file 7 — Proteins from Magnaporthe oryzae identified in red rice tissues. [file 1471-2229-14-46-S7.xlsx]

## Sheet: Sheet1
Additional file 7: Proteins from Magnaporthe oryzae identified in red rice tissues
UniTrans	Length	% GC	Hit ID (1st Best)	Evalue	Description	AnnoDB	Species	Taxo	Unique Peptides	Avg Peptide Count	Root Peptide	Tip Peptide	Zone Peptide
OlR_106070	1097	55.7	G4MRM7_MAGO7	3e-108	GTP-binding nuclear protein GSP1/Ran	tr--fungi	Magnaporthe oryzae (strain 70-15 / ATCC MYA-4617 / FGSC 8958)	fungi	4	63.8	12.2	21.4	30.2
OlR_047156	367	56.4	FAL1_MAGO7	5e-68	ATP-dependent RNA helicase FAL1	sp--fungi	Magnaporthe oryzae (strain 70-15 / ATCC MYA-4617 / FGSC 8958)	fungi	5	73.8	5.6	42.2	26
OlR_007040	840	55	G4MMY9_MAGO7	2e-81	60S ribosomal protein L12	tr--fungi	Magnaporthe oryzae (strain 70-15 / ATCC MYA-4617 / FGSC 8958)	fungi	5	63.6	15.2	26.8	21.6
OlR_007086	1100	56	SAR1_MAGO7	4e-106	Small COPII coat GTPase SAR1	sp--fungi	Magnaporthe oryzae (strain 70-15 / ATCC MYA-4617 / FGSC 8958)	fungi	1	26.2	5.2	10.2	10.8
OlR_041691	497	57.5	G4NG71_MAGO7	2e-68	T-complex protein 1 subunit alpha	tr--fungi	Magnaporthe oryzae (strain 70-15 / ATCC MYA-4617 / FGSC 8958)	fungi	2	16.6	4.2	5.8	6.6
OlR_072542	1479	49.2	G4MYS1_MAGO7	1e-112	Ras-like protein Rab7	tr--fungi	Magnaporthe oryzae (strain 70-15 / ATCC MYA-4617 / FGSC 8958)	fungi	3	19.6	7	6.2	6.4
OlR_139230	686	63.9	G4MZ86_MAGO7	7e-85	60S ribosomal protein L4-A	tr--fungi	Magnaporthe oryzae (strain 70-15 / ATCC MYA-4617 / FGSC 8958)	fungi	1	18.2	5.2	9.2	3.8
OlR_036924	794	56.2	G4MNT9_MAGO7	4e-100	GTP-binding protein ypt1	tr--fungi	Magnaporthe oryzae (strain 70-15 / ATCC MYA-4617 / FGSC 8958)	fungi	1	1.8	0	0	1.8
OlR_046004	218	57.7	G4ML38_MAGO7	1e-32	DNA replication licensing factor mcm5	tr--fungi	Magnaporthe oryzae (strain 70-15 / ATCC MYA-4617 / FGSC 8958)	fungi	1	2	0	1.4	0.6
OlR_019649	883	56	G4MRB4_MAGO7	1e-122	Serine hydroxymethyltransferase	tr--fungi	Magnaporthe oryzae (strain 70-15 / ATCC MYA-4617 / FGSC 8958)	fungi	1	3.4	2.2	0.6	0.6
OlR_038110	746	57.2	G4MTV8_MAGO7	4e-110	26S protease regulatory subunit 7	tr--fungi	Magnaporthe oryzae (strain 70-15 / ATCC MYA-4617 / FGSC 8958)	fungi	1	0.8	0	0.2	0.6
OlR_036650	322	58	G4N746_MAGO7	7e-49	U5 small nuclear ribonucleoprotein component	tr--fungi	Magnaporthe oryzae (strain 70-15 / ATCC MYA-4617 / FGSC 8958)	fungi	1	0.8	0	0.4	0.4
OlR_045122	254	61	G4N987_MAGO7	5e-40	T-complex protein 1 subunit eta	tr--fungi	Magnaporthe oryzae (strain 70-15 / ATCC MYA-4617 / FGSC 8958)	fungi	1	1.2	0	1.2	0
OlR_045259	426	59.1	G4N3K7_MAGO7	1e-66	TATA-binding protein-associated factor MOT1	tr--fungi	Magnaporthe oryzae (strain 70-15 / ATCC MYA-4617 / FGSC 8958)	fungi	1	0.2	0	0.2	0
OlR_130823	1294	59.8	XYN2_MAGO7	2e-97	Endo-1,4-beta-xylanase 22	sp--fungi	Magnaporthe oryzae (strain 70-15 / ATCC MYA-4617 / FGSC 8958)	fungi	4	18	18	0	0
OlR_111457	718	56.5	G4ML11_MAGO7	4e-75	Nucleoside diphosphate kinase	tr--fungi	Magnaporthe oryzae (strain 70-15 / ATCC MYA-4617 / FGSC 8958)	fungi	4	16.2	16.2	0	0
OlR_138440	992	61.4	G4NIA1_MAGO7	4e-130	Putative uncharacterized protein	tr--fungi	Magnaporthe oryzae (strain 70-15 / ATCC MYA-4617 / FGSC 8958)	fungi	4	10.2	10.2	0	0
OlR_100675	1034	62	G4N5G7_MAGO7	2e-150	Alcohol oxidase	tr--fungi	Magnaporthe oryzae (strain 70-15 / ATCC MYA-4617 / FGSC 8958)	fungi	7	9.8	9.8	0	0
OlR_101988	1068	57.5	G4MTC2_MAGO7	1e-106	Ribosomal protein	tr--fungi	Magnaporthe oryzae (strain 70-15 / ATCC MYA-4617 / FGSC 8958)	fungi	3	8	8	0	0
OlR_136858	771	59.9	G4N5Q4_MAGO7	2e-66	40S ribosomal protein S16	tr--fungi	Magnaporthe oryzae (strain 70-15 / ATCC MYA-4617 / FGSC 8958)	fungi	3	7	7	0	0
OlR_044262	585	59.4	G4MYP9_MAGO7	1e-31	Putative uncharacterized protein	tr--fungi	Magnaporthe oryzae (strain 70-15 / ATCC MYA-4617 / FGSC 8958)	fungi	1	7	7	0	0
OlR_094157	712	63.6	G4MTF8_MAGO7	5e-102	Glycosyl hydrolase family 10	tr--fungi	Magnaporthe oryzae (strain 70-15 / ATCC MYA-4617 / FGSC 8958)	fungi	3	6.8	6.8	0	0
OlR_117563	654	60.8	G4MV32_MAGO7	9e-76	Malate dehydrogenase	tr--fungi	Magnaporthe oryzae (strain 70-15 / ATCC MYA-4617 / FGSC 8958)	fungi	4	6.6	6.6	0	0
OlR_015161	573	63.5	G4N9L9_MAGO7	2e-71	Alpha-galactosidase	tr--fungi	Magnaporthe oryzae (strain 70-15 / ATCC MYA-4617 / FGSC 8958)	fungi	4	6.4	6.4	0	0
OlR_032409	671	64.8	G4MZV0_MAGO7	3e-89	Alpha-L-arabinofuranosidase axhA-2	tr--fungi	Magnaporthe oryzae (strain 70-15 / ATCC MYA-4617 / FGSC 8958)	fungi	2	6.2	6.2	0	0
OlR_008574	467	64.6	G4NAP2_MAGO7	7e-60	Putative uncharacterized protein	tr--fungi	Magnaporthe oryzae (strain 70-15 / ATCC MYA-4617 / FGSC 8958)	fungi	4	5.2	5.2	0	0
OlR_019890	527	61.2	KATG1_MAGO7	8e-85	Catalase-peroxidase 1	sp--fungi	Magnaporthe oryzae (strain 70-15 / ATCC MYA-4617 / FGSC 8958)	fungi	4	4.8	4.8	0	0
OlR_088750	1550	57.8	G4N5G7_MAGO7	1e-167	Alcohol oxidase	tr--fungi	Magnaporthe oryzae (strain 70-15 / ATCC MYA-4617 / FGSC 8958)	fungi	6	4.6	4.6	0	0
OlR_091228	673	58.6	G4MKR3_MAGO7	2e-59	40S ribosomal protein S5	tr--fungi	Magnaporthe oryzae (strain 70-15 / ATCC MYA-4617 / FGSC 8958)	fungi	4	4.6	4.6	0	0
OlR_028023	254	67.3	MEP_MAGO7	9e-32	Extracellular metalloproteinase MEP	sp--fungi	Magnaporthe oryzae (strain 70-15 / ATCC MYA-4617 / FGSC 8958)	fungi	2	4.6	4.6	0	0
OlR_027798	880	57.8	G4NCQ6_MAGO7	5e-74	40S ribosomal protein S13	tr--fungi	Magnaporthe oryzae (strain 70-15 / ATCC MYA-4617 / FGSC 8958)	fungi	3	4.2	4.2	0	0
OlR_136415	831	57.2	G5EH85_MAGO7	4e-68	Epoxide hydrolase domain-containing protein	tr--fungi	Magnaporthe oryzae (strain 70-15 / ATCC MYA-4617 / FGSC 8958)	fungi	3	4.2	4.2	0	0
OlR_012800	760	59.7	G4NIA4_MAGO7	9e-92	Cellulose 1,4-beta-cellobiosidase	tr--fungi	Magnaporthe oryzae (strain 70-15 / ATCC MYA-4617 / FGSC 8958)	fungi	2	4.2	4.2	0	0
OlR_034409	525	61.9	G4N143_MAGO7	3e-83	Exoglucanase 1	tr--fungi	Magnaporthe oryzae (strain 70-15 / ATCC MYA-4617 / FGSC 8958)	fungi	2	3.4	3.4	0	0
OlR_031127	562	62.8	G4MUY1_MAGO7	2e-57	Feruloyl esterase B	tr--fungi	Magnaporthe oryzae (strain 70-15 / ATCC MYA-4617 / FGSC 8958)	fungi	2	3.2	3.2	0	0
OlR_087832	1796	54.2	G4MTL4_MAGO7	8e-103	GTP-binding protein rhoA	tr--fungi	Magnaporthe oryzae (strain 70-15 / ATCC MYA-4617 / FGSC 8958)	fungi	4	3	3	0	0
OlR_037667	709	58.6	G4N899_MAGO7	1e-69	Chitin deacetylase	tr--fungi	Magnaporthe oryzae (strain 70-15 / ATCC MYA-4617 / FGSC 8958)	fungi	3	3	3	0	0
OlR_133037	646	53.5	G4MKR2_MAGO7	2e-31	40S ribosomal protein S25	tr--fungi	Magnaporthe oryzae (strain 70-15 / ATCC MYA-4617 / FGSC 8958)	fungi	3	2.8	2.8	0	0
OlR_010137	649	59.7	G4NDY5_MAGO7	2e-58	6-phosphogluconate dehydrogenase, decarboxylating	tr--fungi	Magnaporthe oryzae (strain 70-15 / ATCC MYA-4617 / FGSC 8958)	fungi	4	2.6	2.6	0	0
OlR_037397	891	59.5	G4MRY4_MAGO7	2e-153	Transketolase	tr--fungi	Magnaporthe oryzae (strain 70-15 / ATCC MYA-4617 / FGSC 8958)	fungi	3	2.6	2.6	0	0
OlR_020910	595	56.1	G4MRU8_MAGO7	3e-62	14-3-3 family protein	tr--fungi	Magnaporthe oryzae (strain 70-15 / ATCC MYA-4617 / FGSC 8958)	fungi	2	2.6	2.6	0	0
OlR_113104	447	58.3	G4NC88_MAGO7	3e-51	40S ribosomal protein S10-A	tr--fungi	Magnaporthe oryzae (strain 70-15 / ATCC MYA-4617 / FGSC 8958)	fungi	1	2.6	2.6	0	0
OlR_121687	1120	55.3	G4N5C7_MAGO7	8e-107	60S ribosomal protein L7	tr--fungi	Magnaporthe oryzae (strain 70-15 / ATCC MYA-4617 / FGSC 8958)	fungi	4	2.2	2.2	0	0
OlR_011965	1274	54.3	G4N5J5_MAGO7	2e-49	Profilin	tr--fungi	Magnaporthe oryzae (strain 70-15 / ATCC MYA-4617 / FGSC 8958)	fungi	3	2.2	2.2	0	0
OlR_097644	1161	54.6	G4N4U7_MAGO7	6e-76	Eukaryotic translation initiation factor 5A	tr--fungi	Magnaporthe oryzae (strain 70-15 / ATCC MYA-4617 / FGSC 8958)	fungi	2	2.2	2.2	0	0
OlR_009611	797	57.5	G4MTW6_MAGO7	1e-125	14-3-3 family protein	tr--fungi	Magnaporthe oryzae (strain 70-15 / ATCC MYA-4617 / FGSC 8958)	fungi	2	2	2	0	0
OlR_134740	634	61.3	G4N5T4_MAGO7	1e-80	Putative uncharacterized protein	tr--fungi	Magnaporthe oryzae (strain 70-15 / ATCC MYA-4617 / FGSC 8958)	fungi	4	1.8	1.8	0	0
OlR_130586	1528	54.4	G5EH19_MAGO7	4e-110	Ras-like protein ced-10	tr--fungi	Magnaporthe oryzae (strain 70-15 / ATCC MYA-4617 / FGSC 8958)	fungi	3	1.8	1.8	0	0
OlR_135002	999	56.7	G4N178_MAGO7	2e-78	Glutathione peroxidase	tr--fungi	Magnaporthe oryzae (strain 70-15 / ATCC MYA-4617 / FGSC 8958)	fungi	1	1.8	1.8	0	0
OlR_007360	370	63.2	G4NIA4_MAGO7	1e-49	Cellulose 1,4-beta-cellobiosidase	tr--fungi	Magnaporthe oryzae (strain 70-15 / ATCC MYA-4617 / FGSC 8958)	fungi	2	1.6	1.6	0	0
OlR_093954	2158	54	IF4A_MAGO7	0	ATP-dependent RNA helicase eIF4A	sp--fungi	Magnaporthe oryzae (strain 70-15 / ATCC MYA-4617 / FGSC 8958)	fungi	2	1.6	1.6	0	0
OlR_122306	948	53.9	G4ML54_MAGO7	8e-70	60S ribosomal protein L27-A	tr--fungi	Magnaporthe oryzae (strain 70-15 / ATCC MYA-4617 / FGSC 8958)	fungi	2	1.6	1.6	0	0
OlR_040319	1505	60.1	G4NBZ0_MAGO7	0	Alpha-N-arabinofuranosidase A	tr--fungi	Magnaporthe oryzae (strain 70-15 / ATCC MYA-4617 / FGSC 8958)	fungi	4	1.4	1.4	0	0
OlR_121655	955	57.5	G4ML83_MAGO7	1e-123	ATP-citrate synthase subunit 2	tr--fungi	Magnaporthe oryzae (strain 70-15 / ATCC MYA-4617 / FGSC 8958)	fungi	2	1.4	1.4	0	0
OlR_135164	817	53.2	G4MZA0_MAGO7	5e-75	Putative uncharacterized protein	tr--fungi	Magnaporthe oryzae (strain 70-15 / ATCC MYA-4617 / FGSC 8958)	fungi	2	1.4	1.4	0	0
OlR_025121	298	58.3	G4N3V2_MAGO7	4e-30	40S ribosomal protein S19	tr--fungi	Magnaporthe oryzae (strain 70-15 / ATCC MYA-4617 / FGSC 8958)	fungi	3	1.2	1.2	0	0
OlR_013221	341	60.7	G4MRF6_MAGO7	7e-58	Erythrocyte band 7 integral membrane protein	tr--fungi	Magnaporthe oryzae (strain 70-15 / ATCC MYA-4617 / FGSC 8958)	fungi	2	1.2	1.2	0	0
OlR_028762	540	49.4	G4NI84_MAGO7	3e-34	Putative uncharacterized protein	tr--fungi	Magnaporthe oryzae (strain 70-15 / ATCC MYA-4617 / FGSC 8958)	fungi	1	1.2	1.2	0	0
OlR_031604	548	56.9	G4N0Z7_MAGO7	3e-69	Putative uncharacterized protein	tr--fungi	Magnaporthe oryzae (strain 70-15 / ATCC MYA-4617 / FGSC 8958)	fungi	1	1.2	1.2	0	0
OlR_033436	564	54.9	G4MMW8_MAGO7	1e-28	Putative uncharacterized protein	tr--fungi	Magnaporthe oryzae (strain 70-15 / ATCC MYA-4617 / FGSC 8958)	fungi	1	1.2	1.2	0	0
OlR_035640	245	63.6	G4N9Z7_MAGO7	5e-27	Putative uncharacterized protein	tr--fungi	Magnaporthe oryzae (strain 70-15 / ATCC MYA-4617 / FGSC 8958)	fungi	1	1.2	1.2	0	0
OlR_008628	905	60.6	G4N6Y6_MAGO7	4e-151	Glucose-6-phosphate isomerase	tr--fungi	Magnaporthe oryzae (strain 70-15 / ATCC MYA-4617 / FGSC 8958)	fungi	2	1	1	0	0
OlR_024415	493	58	G4MTI8_MAGO7	5e-46	Minor allergen Alt a 7	tr--fungi	Magnaporthe oryzae (strain 70-15 / ATCC MYA-4617 / FGSC 8958)	fungi	2	1	1	0	0
OlR_139258	636	54.2	G4NFK0_MAGO7	6e-24	Putative uncharacterized protein	tr--fungi	Magnaporthe oryzae (strain 70-15 / ATCC MYA-4617 / FGSC 8958)	fungi	1	1	1	0	0
OlR_105336	1607	55.7	G4MYY3_MAGO7	0	Putative uncharacterized protein	tr--fungi	Magnaporthe oryzae (strain 70-15 / ATCC MYA-4617 / FGSC 8958)	fungi	2	0.8	0.8	0	0
OlR_109918	2058	57.7	G4MSH5_MAGO7	0	Putative uncharacterized protein	tr--fungi	Magnaporthe oryzae (strain 70-15 / ATCC MYA-4617 / FGSC 8958)	fungi	2	0.8	0.8	0	0
OlR_011262	699	59.3	G4MVB0_MAGO7	4e-67	Elongation factor 2	tr--fungi	Magnaporthe oryzae (strain 70-15 / ATCC MYA-4617 / FGSC 8958)	fungi	1	0.8	0.8	0	0
OlR_031922	351	62.1	G4MM51_MAGO7	1e-31	Xylosidase/arabinosidase	tr--fungi	Magnaporthe oryzae (strain 70-15 / ATCC MYA-4617 / FGSC 8958)	fungi	1	0.8	0.8	0	0
OlR_043347	572	58	G4NHX0_MAGO7	1e-56	Aldose 1-epimerase	tr--fungi	Magnaporthe oryzae (strain 70-15 / ATCC MYA-4617 / FGSC 8958)	fungi	1	0.8	0.8	0	0
OlR_092951	969	56.8	G4NAV1_MAGO7	3e-122	60S ribosomal protein L10	tr--fungi	Magnaporthe oryzae (strain 70-15 / ATCC MYA-4617 / FGSC 8958)	fungi	1	0.8	0.8	0	0
OlR_116908	1032	57.4	G4NH22_MAGO7	4e-50	60S ribosomal protein L26	tr--fungi	Magnaporthe oryzae (strain 70-15 / ATCC MYA-4617 / FGSC 8958)	fungi	1	0.8	0.8	0	0
OlR_133280	922	58.3	G4NC37_MAGO7	7e-97	Putative uncharacterized protein	tr--fungi	Magnaporthe oryzae (strain 70-15 / ATCC MYA-4617 / FGSC 8958)	fungi	1	0.8	0.8	0	0
OlR_019288	942	57.4	G4NCY1_MAGO7	9e-135	Glucosamine-fructose-6-phosphate aminotransferase	tr--fungi	Magnaporthe oryzae (strain 70-15 / ATCC MYA-4617 / FGSC 8958)	fungi	2	0.6	0.6	0	0
OlR_025036	1564	57.8	G4N849_MAGO7	4e-173	Curved DNA-binding protein	tr--fungi	Magnaporthe oryzae (strain 70-15 / ATCC MYA-4617 / FGSC 8958)	fungi	2	0.6	0.6	0	0
OlR_027578	441	57.3	G4N0Z8_MAGO7	5e-64	Clathrin heavy chain	tr--fungi	Magnaporthe oryzae (strain 70-15 / ATCC MYA-4617 / FGSC 8958)	fungi	2	0.6	0.6	0	0
OlR_111832	753	56.8	G4ML83_MAGO7	1e-86	ATP-citrate synthase subunit 2	tr--fungi	Magnaporthe oryzae (strain 70-15 / ATCC MYA-4617 / FGSC 8958)	fungi	2	0.6	0.6	0	0
OlR_135128	1971	54.3	G4NDV6_MAGO7	0	Clock-controlled-9 protein	tr--fungi	Magnaporthe oryzae (strain 70-15 / ATCC MYA-4617 / FGSC 8958)	fungi	2	0.6	0.6	0	0
OlR_012312	815	58.8	G5EHR9_MAGO7	4e-69	Peroxiredoxin type-2	tr--fungi	Magnaporthe oryzae (strain 70-15 / ATCC MYA-4617 / FGSC 8958)	fungi	1	0.6	0.6	0	0
OlR_036044	463	59.1	G4MYT4_MAGO7	2e-43	Hydroxyacylglutathione hydrolase	tr--fungi	Magnaporthe oryzae (strain 70-15 / ATCC MYA-4617 / FGSC 8958)	fungi	1	0.6	0.6	0	0
OlR_039201	261	62	G4MML3_MAGO7	8e-35	Putative uncharacterized protein	tr--fungi	Magnaporthe oryzae (strain 70-15 / ATCC MYA-4617 / FGSC 8958)	fungi	1	0.6	0.6	0	0
OlR_108469	949	60.8	G4MXS1_MAGO7	2e-166	Pyruvate kinase	tr--fungi	Magnaporthe oryzae (strain 70-15 / ATCC MYA-4617 / FGSC 8958)	fungi	1	0.6	0.6	0	0
OlR_114002	1390	60	G4MR66_MAGO7	4e-176	CAMK/CAMK1 protein kinase	tr--fungi	Magnaporthe oryzae (strain 70-15 / ATCC MYA-4617 / FGSC 8958)	fungi	1	0.6	0.6	0	0
OlR_118353	1456	56.7	G4MRG8_MAGO7	0	Putative uncharacterized protein	tr--fungi	Magnaporthe oryzae (strain 70-15 / ATCC MYA-4617 / FGSC 8958)	fungi	1	0.6	0.6	0	0
OlR_125505	443	56.2	G4N9S6_MAGO7	7e-71	ADP-ribosylation factor 6	tr--fungi	Magnaporthe oryzae (strain 70-15 / ATCC MYA-4617 / FGSC 8958)	fungi	1	0.6	0.6	0	0
OlR_126379	933	58.7	G4MSY8_MAGO7	5e-103	Putative uncharacterized protein	tr--fungi	Magnaporthe oryzae (strain 70-15 / ATCC MYA-4617 / FGSC 8958)	fungi	1	0.6	0.6	0	0
OlR_128706	793	58	G4ML75_MAGO7	2e-95	5-methyltetrahydropteroyltriglutamate-homocysteine S-methyltransferase	tr--fungi	Magnaporthe oryzae (strain 70-15 / ATCC MYA-4617 / FGSC 8958)	fungi	1	0.6	0.6	0	0
OlR_137539	1163	53.9	G4NCH8_MAGO7	6e-106	Ras-like protein Rab-11A	tr--fungi	Magnaporthe oryzae (strain 70-15 / ATCC MYA-4617 / FGSC 8958)	fungi	1	0.6	0.6	0	0
OlR_142867	525	57.5	G4MVL8_MAGO7	2e-62	Triosephosphate isomerase	tr--fungi	Magnaporthe oryzae (strain 70-15 / ATCC MYA-4617 / FGSC 8958)	fungi	1	0.6	0.6	0	0
OlR_016600	1159	58.5	G4MNC1_MAGO7	1e-112	Proteasome subunit beta type	tr--fungi	Magnaporthe oryzae (strain 70-15 / ATCC MYA-4617 / FGSC 8958)	fungi	2	0.4	0.4	0	0
OlR_139840	1018	59	G4N763_MAGO7	7e-136	Proteasome subunit alpha type	tr--fungi	Magnaporthe oryzae (strain 70-15 / ATCC MYA-4617 / FGSC 8958)	fungi	2	0.4	0.4	0	0
OlR_003382	1886	58.8	SPM1_MAGO7	3e-151	Subtilisin-like proteinase Spm1	sp--fungi	Magnaporthe oryzae (strain 70-15 / ATCC MYA-4617 / FGSC 8958)	fungi	1	0.4	0.4	0	0
OlR_010092	280	57.1	G4NAV2_MAGO7	2e-33	60S ribosomal protein L30	tr--fungi	Magnaporthe oryzae (strain 70-15 / ATCC MYA-4617 / FGSC 8958)	fungi	1	0.4	0.4	0	0
OlR_026792	797	56.9	G4N184_MAGO7	8e-118	Cell division control protein 12	tr--fungi	Magnaporthe oryzae (strain 70-15 / ATCC MYA-4617 / FGSC 8958)	fungi	1	0.4	0.4	0	0
OlR_027895	257	61	G4N0J5_MAGO7	2e-18	Proteasome subunit alpha type	tr--fungi	Magnaporthe oryzae (strain 70-15 / ATCC MYA-4617 / FGSC 8958)	fungi	1	0.4	0.4	0	0
OlR_031261	347	56.1	G4MW05_MAGO7	7e-20	Zinc-binding alcohol dehydrogenase domain-containing protein 1	tr--fungi	Magnaporthe oryzae (strain 70-15 / ATCC MYA-4617 / FGSC 8958)	fungi	1	0.4	0.4	0	0
OlR_031602	1020	56.3	G4MM06_MAGO7	2e-135	Aldo-keto reductase	tr--fungi	Magnaporthe oryzae (strain 70-15 / ATCC MYA-4617 / FGSC 8958)	fungi	1	0.4	0.4	0	0
OlR_033402	276	62.3	KATG1_MAGO7	7e-30	Catalase-peroxidase 1	sp--fungi	Magnaporthe oryzae (strain 70-15 / ATCC MYA-4617 / FGSC 8958)	fungi	1	0.4	0.4	0	0
OlR_034864	276	62.6	G4N1Z8_MAGO7	7e-28	Dipeptidyl-peptidase V	tr--fungi	Magnaporthe oryzae (strain 70-15 / ATCC MYA-4617 / FGSC 8958)	fungi	1	0.4	0.4	0	0
OlR_044057	280	56	G4MZI8_MAGO7	4e-45	Ubiquitin-activating enzyme E1 1	tr--fungi	Magnaporthe oryzae (strain 70-15 / ATCC MYA-4617 / FGSC 8958)	fungi	1	0.4	0.4	0	0
OlR_115160	796	57.4	G4NFB7_MAGO7	2e-42	Thioredoxin	tr--fungi	Magnaporthe oryzae (strain 70-15 / ATCC MYA-4617 / FGSC 8958)	fungi	1	0.4	0.4	0	0
OlR_130237	1832	53	G4N5E3_MAGO7	0	Putative uncharacterized protein	tr--fungi	Magnaporthe oryzae (strain 70-15 / ATCC MYA-4617 / FGSC 8958)	fungi	1	0.4	0.4	0	0
OlR_143527	1453	55.5	EIF3E_MAGO7	0	Eukaryotic translation initiation factor 3 subunit E	sp--fungi	Magnaporthe oryzae (strain 70-15 / ATCC MYA-4617 / FGSC 8958)	fungi	1	0.4	0.4	0	0
OlR_007011	813	56.8	G4N6C5_MAGO7	6e-34	60S ribosomal protein L43	tr--fungi	Magnaporthe oryzae (strain 70-15 / ATCC MYA-4617 / FGSC 8958)	fungi	1	0.2	0.2	0	0
OlR_008371	361	57	G4MV31_MAGO7	2e-31	Ribosomal protein L28e	tr--fungi	Magnaporthe oryzae (strain 70-15 / ATCC MYA-4617 / FGSC 8958)	fungi	1	0.2	0.2	0	0
OlR_018497	600	54.1	G4N6P9_MAGO7	2e-62	CMGC/CK2 protein kinase	tr--fungi	Magnaporthe oryzae (strain 70-15 / ATCC MYA-4617 / FGSC 8958)	fungi	1	0.2	0.2	0	0
OlR_019556	1019	55.8	G4N189_MAGO7	2e-91	Putative uncharacterized protein	tr--fungi	Magnaporthe oryzae (strain 70-15 / ATCC MYA-4617 / FGSC 8958)	fungi	1	0.2	0.2	0	0
OlR_020229	650	55.6	G4MZY8_MAGO7	3e-72	Ras-like protein	tr--fungi	Magnaporthe oryzae (strain 70-15 / ATCC MYA-4617 / FGSC 8958)	fungi	1	0.2	0.2	0	0
OlR_024007	557	61.4	KATG2_MAGO7	2e-88	Catalase-peroxidase 2	sp--fungi	Magnaporthe oryzae (strain 70-15 / ATCC MYA-4617 / FGSC 8958)	fungi	1	0.2	0.2	0	0
OlR_024174	714	57.9	G4MWX1_MAGO7	1e-94	GTP-binding protein ypt5	tr--fungi	Magnaporthe oryzae (strain 70-15 / ATCC MYA-4617 / FGSC 8958)	fungi	1	0.2	0.2	0	0
OlR_025874	354	60.7	G4MPG4_MAGO7	7e-41	Putative uncharacterized protein	tr--fungi	Magnaporthe oryzae (strain 70-15 / ATCC MYA-4617 / FGSC 8958)	fungi	1	0.2	0.2	0	0
OlR_028305	1042	51.5	G4MMJ2_MAGO7	1e-80	Coatomer subunit beta	tr--fungi	Magnaporthe oryzae (strain 70-15 / ATCC MYA-4617 / FGSC 8958)	fungi	1	0.2	0.2	0	0
OlR_030079	271	61.2	G4N4R7_MAGO7	3e-44	Adenosylhomocysteinase	tr--fungi	Magnaporthe oryzae (strain 70-15 / ATCC MYA-4617 / FGSC 8958)	fungi	1	0.2	0.2	0	0
OlR_039262	490	59.7	G4N8V8_MAGO7	3e-71	Beta-1,6-galactanase	tr--fungi	Magnaporthe oryzae (strain 70-15 / ATCC MYA-4617 / FGSC 8958)	fungi	1	0.2	0.2	0	0
OlR_039815	279	54.1	G4N5B0_MAGO7	8e-13	3-isopropylmalate dehydrogenase	tr--fungi	Magnaporthe oryzae (strain 70-15 / ATCC MYA-4617 / FGSC 8958)	fungi	1	0.2	0.2	0	0
OlR_040160	396	57.5	EIF3A_MAGO7	9e-54	Eukaryotic translation initiation factor 3 subunit A	sp--fungi	Magnaporthe oryzae (strain 70-15 / ATCC MYA-4617 / FGSC 8958)	fungi	1	0.2	0.2	0	0
OlR_041947	533	58.5	G4ML89_MAGO7	8e-46	Septin like spn2	tr--fungi	Magnaporthe oryzae (strain 70-15 / ATCC MYA-4617 / FGSC 8958)	fungi	1	0.2	0.2	0	0
OlR_044128	298	63.4	G4NI45_MAGO7	2e-43	Beta-glucosidase 1	tr--fungi	Magnaporthe oryzae (strain 70-15 / ATCC MYA-4617 / FGSC 8958)	fungi	1	0.2	0.2	0	0
OlR_044968	502	58.7	G4NJI5_MAGO7	1e-81	Sulfate adenylyltransferase	tr--fungi	Magnaporthe oryzae (strain 70-15 / ATCC MYA-4617 / FGSC 8958)	fungi	1	0.2	0.2	0	0
OlR_047150	338	62.7	G4MYM0_MAGO7	3e-20	Endoglucanase	tr--fungi	Magnaporthe oryzae (strain 70-15 / ATCC MYA-4617 / FGSC 8958)	fungi	1	0.2	0.2	0	0
OlR_070506	950	56.5	G4N6R7_MAGO7	3e-85	40S ribosomal protein S11	tr--fungi	Magnaporthe oryzae (strain 70-15 / ATCC MYA-4617 / FGSC 8958)	fungi	1	0.2	0.2	0	0
OlR_121785	1469	52.2	G4MX02_MAGO7	1e-89	Putative uncharacterized protein	tr--fungi	Magnaporthe oryzae (strain 70-15 / ATCC MYA-4617 / FGSC 8958)	fungi	1	0.2	0.2	0	0
OlR_132321	748	60.1	G4N6A5_MAGO7	5e-71	Leucyl aminopeptidase	tr--fungi	Magnaporthe oryzae (strain 70-15 / ATCC MYA-4617 / FGSC 8958)	fungi	1	0.2	0.2	0	0
OlR_139936	740	60.8	MKAR_MAGO7	9e-85	3-ketoacyl-CoA reductase	sp--fungi	Magnaporthe oryzae (strain 70-15 / ATCC MYA-4617 / FGSC 8958)	fungi	1	0.2	0.2	0	0
