# Supplementary material for: A systems-wide comparison of red rice (Oryza longistaminata) tissues identifies rhizome specific genes and proteins that are targets for cultivated rice improvement
Source: BMC Plant Biol. 2014 Feb 12;14:46. doi: 10.1186/1471-2229-14-46 (PMC3933257; doi:10.1186/1471-2229-14-46)
Supplement: Additional file 8 — List of 41 up regulated proteins in apical tip and elongation zone compared to roots. [file 1471-2229-14-46-S8.xlsx]

## Sheet: Sheet1
Additional file 8: List of 41 up regulated proteins in apical tip and elongation zone compared to roots
Entry (a)	Description (b)	Acc	Apical Tip Spectral Counts (c)							Elongation Zone Spectral Counts (c)							Roots Spectral Counts (c)
			AT1	AT2	AT3	AT4	AT5	Fold change	p value	EZ1	EZ2	EZ3	EZ4	EZ5	Fold change	p value	R1	R2	R3	R4	R5
OlR_068383_rframe3_ORF	sucrose synthase 1	P31924	826	807	669	872	789	1.21667	0.00260201	1004	1075	1045	1221	1254	1.56012	1e-05	239	288	314	335	281
OlR_088937_rframe-1_ORF	actin-1	Q10DV7	342	350	326	381	327	1.34871	0.000959472	362	428	365	365	492	1.41308	0.00294561	128	113	126	82	123
OlR_002374_rframe3_ORF	phosphoglycerate cytosolic	P12783	407	371	376	431	371	1.43094	0.000279508	415	457	413	480	523	1.50029	0.000264171	142	128	127	94	120
OlR_063372_rframe2_ORF	heat shock protein 81-1	A2YWQ1	449	486	388	428	461	1.48289	0.00045135	396	423	364	429	398	1.23066	0.0136051	100	122	147	171	127
OlR_079684_rframe-1_ORF	40s ribosomal protein s3a	P49397	132	159	116	179	125	1.63541	0.000418271	141	141	141	165	182	1.61195	1e-05	29	36	47	35	44
OlR_120680_rframe-2_ORF	atp synthase subunit mitochondrial	Q01859	394	354	345	430	382	1.63882	9.11486e-05	319	356	348	423	373	1.40213	0.00490726	132	101	101	76	108
OlR_040313_rframe-1_ORF	luminal-binding protein 5	Q03685	44	48	48	34	48	1.71199	0.00112393	40	48	41	50	52	1.59702	8.78877e-05	10	10	11	15	9
OlR_056356_rframe3_ORF	60s ribosomal protein l6	P47991	20	22	21	21	18	1.72701	3.07346e-05	15	18	16	17	16	1.2682	0.00822912	5	4	6	4	4
OlR_065499_rframe-1_ORF	importin subunit alpha-1a	Q71VM4	64	79	67	63	64	1.73643	0.000685471	81	74	61	86	68	1.74094	0.000960785	10	16	24	14	20
OlR_049509_rframe1_ORF	40s ribosomal protein s24-2	Q8LC83	31	27	19	35	31	1.73781	0.000256092	29	34	28	17	20	1.45434	0.0352314	6	6	7	8	6
OlR_067726_rframe-3_ORF	60s ribosomal protein l10-1	Q0ITS8	69	70	61	99	74	1.79748	0.00934099	127	80	58	62	98	1.92183	0.0256855	1	20	21	29	18
OlR_042565_rframe-3_ORF	60s ribosomal protein l7-4	Q9LHP1	63	64	56	69	53	1.8138	0.000550196	70	60	57	52	61	1.65334	0.00437011	6	13	21	15	17
OlR_064547_rframe3_ORF	eukaryotic translation initiation factor 3 subunit m	Q54KZ8	30	32	26	26	30	1.81563	4.85575e-05	23	19	20	35	37	1.51342	0.00800641	5	7	9	6	5
OlR_105906_rframe2_ORF	60s ribosomal protein l13-2	P41129	52	67	58	68	53	1.81949	0.000854501	80	52	49	42	46	1.53723	0.0445749	6	15	19	18	12
OlR_082166_rframe2_ORF	chaperonin cpn60- mitochondrial	P29185	103	162	136	137	169	1.82108	0.000517427	94	123	134	138	163	1.51234	0.000299292	27	36	37	38	33
OlR_136297_rframe-3_ORF	heat shock protein sti	Q43468	42	57	38	26	43	1.89322	0.00671752	37	45	44	34	38	1.65653	0.00873264	9	10	6	15	5
OlR_075610_rframe-2_ORF	t-complex protein 1 subunit theta	Q552J0	85	72	64	100	78	1.92777	0.00200115	56	58	56	95	90	1.56895	0.0214476	4	17	24	27	17
OlR_105251_rframe1_ORF	heat shock 70 kda mitochondrial	Q01899	140	139	121	137	145	1.95	1e-05	92	126	129	118	134	1.55092	0.000199166	28	31	29	31	34
OlR_000445_rframe3_ORF	60s ribosomal protein l8-3	Q42064	101	93	84	108	94	2.00433	0.000114328	116	102	97	129	107	2.11298	0.000112395	10	18	29	28	19
OlR_111966_rframe1_ORF	heat shock 70 kda protein 17	F4JMJ1	28	33	26	49	33	2.06337	0.018591	31	30	29	39	39	1.88331	0.0229052	2	13	0	13	4
OlR_064284_rframe-2_ORF	nascent polypeptide-associated complex subunit alpha-like protein	Q9M612	48	80	67	65	69	2.08971	0.000270867	38	61	50	61	64	1.57874	0.00109809	8	14	15	16	14
OlR_092114_rframe1_ORF	t-complex protein 1 subunit eta	Q5ZJK8	36	35	33	37	34	2.12347	1e-05	23	39	29	45	45	1.96681	0.00070671	5	6	5	9	8
OlR_091443_rframe2_ORF	t-complex protein 1 subunit alpha	P28769	73	79	65	60	74	2.26707	7.42814e-05	37	36	46	63	55	1.38842	0.0273948	9	9	17	20	11
OlR_133576_rframe2_ORF	polyadenylate-binding protein 2	P42731	56	55	38	56	60	2.48029	0.000615235	31	43	40	39	43	1.72038	0.0173859	0	5	14	14	11
OlR_034843_rframe2_ORF	---NA---	---NA---	31	21	20	27	21	2.54424	0.000371857	21	22	22	20	20	2.08698	0.00112113	0	4	4	6	3
OlR_099026_rframe-1_ORF	brefeldin a-inhibited guanine nucleotide-exchange protein 2	Q9Y6D5	25	48	37	27	35	2.57731	0.00238347	27	30	39	36	40	2.3637	0.000773351	0	6	6	10	4
OlR_001897_rframe3_ORF	---NA---	---NA---	133	120	84	155	107	2.73669	3.58744e-05	128	147	119	134	147	2.80897	1e-05	20	14	28	16	16
OlR_077075_rframe1_ORF	coatomer subunit beta -1	Q5VQ78	42	51	51	38	51	2.73958	0.000438169	38	44	57	41	67	2.63347	0.000794908	2	13	6	9	4
OlR_001391_rframe1_ORF	tubulin alpha-1 chain	P28752	593	570	454	638	544	2.81922	1e-05	540	585	568	660	635	2.76344	1e-05	44	83	92	123	98
OlR_077275_rframe2_ORF	60s ribosomal protein l24	P50888	27	29	19	35	27	2.88595	7.07509e-05	34	20	19	18	22	2.26377	0.00673061	0	3	5	5	4
OlR_011941_rframe3_ORF	60s ribosomal protein l27a-3	P49637	57	45	44	23	40	2.92326	0.00138595	52	43	30	28	34	2.44508	0.00447722	0	8	6	7	7
OlR_061674_rframe2_ORF	---NA---	---NA---	26	23	24	20	14	3.15301	0.000234542	14	19	13	24	15	2.29168	0.00100736	1	4	3	1	2
OlR_076456_rframe-3_ORF	alcohol dehydrogenase class-3	A2XAZ3	21	27	27	22	20	3.41963	0.000163465	7	17	19	17	24	2.17665	0.0116899	4	3	0	4	0
OlR_058344_rframe-1_ORF	endoplasmin homolog	Q9STX5	167	226	157	186	196	3.56913	1e-05	190	220	198	205	226	3.62096	1e-05	18	38	21	20	15
OlR_042281_rframe-1_ORF	60s ribosomal protein l5-1	A2WXX3	37	28	22	38	26	3.83141	2.63672e-05	39	42	37	45	41	4.62116	1e-05	4	3	0	3	3
OlR_110014_rframe-3_ORF	proliferation-associated protein 2g4	Q9UQ80	44	50	53	55	44	4.07863	1e-05	30	34	24	33	39	2.39197	0.000114758	6	3	8	3	3
OlR_002473_rframe2_ORF	tubulin beta-7 chain	P37832	854	786	731	839	835	4.94369	1e-05	669	662	809	893	910	4.38585	1e-05	41	83	102	74	64
OlR_002888_rframe3_ORF	eukaryotic translation initiation factor 3 subunit b	Q9C5Z1	35	47	34	36	53	5.23218	3.29577e-05	15	25	22	25	33	2.84132	0.000905234	0	4	3	6	0
OlR_103955_rframe3_ORF	exportin-1	Q80U96	25	52	29	28	46	5.2423	0.000354315	16	12	23	25	20	2.63296	0.00196635	0	2	5	4	0
OlR_094572_rframe1_ORF	ran gtpase-activating protein 1	Q9LE82	43	41	36	42	51	6.0649	1e-05	38	40	46	43	51	5.70174	1e-05	0	4	1	5	1
OlR_108029_rframe-1_ORF	protein argonaute 4b	Q0JF58	61	72	61	59	80	9.5741	1e-05	36	35	38	41	40	4.99738	1e-05	2	0	3	3	3
(a) Database accession numbers of the rhizomes up-regulated proteins. Reported proteins are those assigned by the largest number of peptide sequences within a group of proteins sharing the same set of peptides.
(b) Protein descriptions retrieved byBLASTP searches against the UNIPROTKB/ SwissProt database.
(c) Spectral counts obtained in Apical Tip replicates (AT), elongation Zones replicates (EZ) and Roots replicates (R )
