# Supplementary material for: A systems-wide comparison of red rice (Oryza longistaminata) tissues identifies rhizome specific genes and proteins that are targets for cultivated rice improvement
Source: BMC Plant Biol. 2014 Feb 12;14:46. doi: 10.1186/1471-2229-14-46 (PMC3933257; doi:10.1186/1471-2229-14-46)
Supplement: Additional file 9 — List of proteins differentially regulated between the rhizome tissues of red rice. [file 1471-2229-14-46-S9.xlsx]

## Sheet: Sheet1
Additional file 9: List of proteins differentially regulated between the rhizome tissues of red rice
Entry	Description	Acc	Spectral counts										Fold Change	p value
			AT1	AT2	AT3	AT4	AT5	EZ1	EZ2	EZ3	EZ4	EZ5
Proteins enriched in the Elongation Zone
OlR_108929_rframe-1_ORF	plasma membrane-associated cation-binding protein 1	Q96262	23	38	22	32	33	70	59	54	65	63	1.95982	7.65359e-05
OlR_051058_rframe2_ORF	Unknown protein DS12 from 2D-PAGE of leaf, chloroplastic;	P83643	11	12	8	14	17	21	17	25	30	22	1.69056	0.00173949
OlR_129650_rframe3_ORF	villin-3	O81645	36	34	29	37	32	62	53	62	63	63	1.68119	1e-05
OlR_059118_rframe-3_ORF	protein transport protein sec31a	Q5F3X8	38	46	41	27	39	51	54	58	64	69	1.42891	0.00106251
OlR_118411_rframe1_ORF	gtp-binding nuclear protein ran-1	Q7F7I7	85	97	86	89	86	106	119	94	118	129	1.19422	0.00311531
Proteins enriched in the Apical Tip
OlR_114445_rframe-1_ORF	60s acidic ribosomal protein p0	P41095	125	127	114	128	117	108	113	91	96	118	1.23092	0.00205164
OlR_099342_rframe2_ORF	heat shock cognate 70 kda protein 2	P27322	386	426	335	366	368	301	321	301	324	375	1.23381	0.000197315
OlR_101443_rframe1_ORF	60s ribosomal protein l18a	Q943F3	90	109	77	78	79	84	63	55	83	82	1.25332	0.0236566
OlR_049694_rframe-2_ORF	puromycin-sensitive aminopeptidase	P55786	86	109	89	90	90	75	83	68	75	91	1.25826	0.00287057
OlR_123383_rframe-1_ORF	translationally-controlled tumor protein homolog	P35681	78	93	60	76	63	74	58	57	55	64	1.25965	0.0243452
OlR_035636_rframe2_ORF	atp synthase subunit mitochondrial	P0C520	205	152	122	187	137	141	120	109	158	142	1.26837	0.0229464
OlR_059088_rframe1_ORF	splicing factor 3b subunit 3	Q921M3	33	41	30	30	32	24	27	30	28	25	1.30235	0.00486323
OlR_030365_rframe2_ORF	dead-box atp-dependent rna helicase 34	Q10I26	41	35	38	34	36	29	36	19	32	27	1.3605	0.0106243
OlR_061059_rframe1_ORF	eukaryotic translation initiation factor 3 subunit h	Q9C5Z2	17	22	16	24	15	12	11	14	18	17	1.37241	0.00528637
OlR_112378_rframe3_ORF	40s ribosomal protein s8	P49199	113	171	134	168	141	136	102	75	116	113	1.41689	0.00812718
OlR_069800_rframe3_ORF	elongation factor 1-gamma 1	Q9ZRI7	92	77	79	92	87	59	52	57	63	86	1.43838	0.000214533
OlR_088530_rframe1_ORF	chaperone protein chloroplastic	Q7F9I1	79	116	99	65	85	44	62	70	77	69	1.47816	0.0128589
OlR_117331_rframe1_ORF	cullin-associated nedd8-dissociated protein 1	Q8L5Y6	56	47	36	46	41	30	41	23	25	40	1.49243	0.00412848
OlR_123912_rframe-2_ORF	60s ribosomal protein l13a-4	Q9FKC0	98	88	80	121	89	79	74	41	56	76	1.53399	0.00315312
OlR_046507_rframe-2_ORF	peptidyl-prolyl cis-trans isomerase h	O43447	24	23	21	11	23	12	13	12	12	18	1.59901	0.00836035
OlR_071163_rframe-2_ORF	guanine nucleotide-binding protein subunit beta-like protein a	P49027	142	169	129	165	134	64	83	105	110	126	1.61857	0.000128188
OlR_057763_rframe-2_ORF	rab gdp dissociation inhibitor alpha	P50398	69	65	72	75	62	40	30	44	46	58	1.6784	0.000145327
OlR_053745_rframe-3_ORF	monothiol glutaredoxin-s11	Q0IWL9	20	20	8	19	23	5	12	12	13	13	1.68031	0.0104801
OlR_036736_rframe-2_ORF	40s ribosomal protein s18	P34788	44	35	44	40	34	28	24	29	15	22	1.72736	0.00207564
OlR_045815_rframe2_ORF	arginine--trna cytoplasmic	Q6P1S4	11	20	14	11	19	5	8	7	12	13	1.74083	0.00718602
OlR_115490_rframe1_ORF	arginine serine-rich-splicing factor rsp41	P92966	11	19	20	18	19	11	8	9	15	7	1.78592	0.00385342
OlR_000336_rframe1_ORF	peroxidase 12	Q96520	183	286	239	224	265	120	152	130	155	149	1.80565	0.000282043
OlR_004945_rframe-2_ORF	leukotriene a-4 hydrolase homolog	Q7S785	28	37	21	32	25	7	19	14	13	24	1.93293	0.00102286
OlR_003713_rframe3_ORF	---NA---	#N/A	21	13	9	23	17	8	11	8	6	9	1.95324	0.00387945
OlR_068482_rframe3_ORF	eukaryotic translation initiation factor 3 subunit e	A7RWP6	19	20	11	24	16	5	2	14	15	6	2.14131	0.00449574
OlR_044174_rframe-3_ORF	histone	Q9LGH8	245	149	109	249	106	99	88	75	50	90	2.2028	0.00738476
OlR_094163_rframe3_ORF	varicose-related protein	Q9LTT9	18	29	17	14	12	7	8	12	3	6	2.40961	0.00445072
OlR_094560_rframe2_ORF	60s ribosomal protein l36-2	Q9M352	32	24	22	21	16	9	17	11	0	9	2.43933	0.00275878
OlR_141750_rframe1_ORF	ribonuclease p protein subunit p25-like protein	Q8N5L8	18	20	11	17	16	3	4	0	5	18	2.7693	0.00203124
OlR_096346_rframe1_ORF	u5 small nuclear ribonucleoprotein 200 kda helicase	O75643	38	53	54	39	52	1	15	13	24	36	2.87259	0.000701721
OlR_071849_rframe3_ORF	transcription elongation factor spt6	Q7KZ85	24	36	22	34	28	8	8	13	10	8	3.00935	1.56458e-05
OlR_094083_rframe-2_ORF	probable nucleoporin	Q9URX8	22	24	20	24	18	6	6	6	6	5	3.50433	1e-05
OlR_004941_rframe2_ORF	nuclear-pore anchor	A4GSN8	31	32	24	20	22	3	6	10	10	7	3.50628	4.43519e-05
OlR_131583_rframe1_ORF	nuclear cap-binding protein subunit 1	Q10LJ0	13	27	20	6	8	6	2	3	0	7	3.67907	0.011767
OlR_127433_rframe2_ORF	26s proteasome non-atpase regulatory subunit 11	Q9LP45	21	36	35	44	48	9	5	7	9	11	4.40453	0.000118751
