# Supplementary material for: A systems-wide comparison of red rice (Oryza longistaminata) tissues identifies rhizome specific genes and proteins that are targets for cultivated rice improvement
Source: BMC Plant Biol. 2014 Feb 12;14:46. doi: 10.1186/1471-2229-14-46 (PMC3933257; doi:10.1186/1471-2229-14-46)
Supplement: Additional file 10 — The most abundant unigenes and proteins in the database. [file 1471-2229-14-46-S10.xlsx]

## Sheet: Sheet1
Additional file 10: The most abundant unigenes and proteins in the database
UniTrans	Total Expr (RPKM)	Length	% GC	Hit ID (1st Best)	Evalue	Description	Species	Leaf RPKM	Root RPKM	Stem RPKM	Rhiz RPKM	Tip RPKM	Zone RPKM	Root Peptide	Tip Peptide	Zone Peptide	Unique Peptides	Avg Peptide Count
OlR_135247	52330	1971	53.6	G7K0E9_MEDTR	1e-73	Cytochrome P450 likeTBP	Medicago truncatula	4670	6670	7620	6540	9500	17300	0	0	0	0	0
OlR_101485	38519	239	47.2	C1NAM9_MICPC	7e-22	Senescence-associated protein	Micromonas pusilla (strain CCMP1545)	2190	3100	4170	4640	7750	16700	0	0	0	0	0
OlR_074941	18585	2120	53.9	RCA_ORYSJ	0	Ribulose bisphosphate carboxylase/oxygenase activase, chloroplastic	Oryza sativa subsp. japonica	17900	0.0109	645	2.72	2.48	1.34	0	0	0	0	0
OlR_123383	16640	788	47.7	TCTP_ORYSJ	6e-87	Translationally-controlled tumor protein homolog	Oryza sativa subsp. japonica	854	2040	2930	3340	3130	4350	13.6	49.2	43.4	6	106.2
OlR_078997	15748	942	66.1	C4JBA4_MAIZE	5e-86	Putative uncharacterized protein	Zea mays	975	1800	1920	785	6430	3840	0	0	0	0	0
OlR_099342	12260	2048	54.7	HSP72_SOLLC	0	Heat shock cognate 70 kDa protein 2	Solanum lycopersicum	565	1240	1530	2830	3160	2930	19	83.6	38.8	8	141.4
OlR_090349	9492	470	48.2	RBS2_ORYSJ	3e-29	Ribulose bisphosphate carboxylase small chain A, chloroplastic	Oryza sativa subsp. japonica	5570	0.148	3910	4.53	10.1	1.97	0	0	0	0	0
OlR_034404	9054	794	51.6	ALFC_ORYSJ	3e-80	Fructose-bisphosphate aldolase, chloroplastic	Oryza sativa subsp. japonica	7600	2.56	1420	8.36	11	6.21	0	0	0	0	0
OlR_068741	8853	879	53.3	ALFC_ORYSJ	9e-88	Fructose-bisphosphate aldolase, chloroplastic	Oryza sativa subsp. japonica	7530	0.456	1310	6.39	7.68	4.66	0	0	0	0	0
OlR_119627	7999	400	55.2	EF1A_WHEAT	5e-41	Elongation factor 1-alpha	Triticum aestivum	381	1060	962	1870	2300	1420	56	121	127.8	2	304.8
OlR_102621	7814	1112	50.8	G3PC_ORYSJ	6e-167	Glyceraldehyde-3-phosphate dehydrogenase, cytosolic	Oryza sativa subsp. japonica	1120	1930	1160	1070	1110	1420	128.2	261.6	277.2	10	667
OlR_027941	7757	792	49.2	ARF2_ORYSJ	9e-88	ADP-ribosylation factor 2	Oryza sativa subsp. japonica	819	969	1300	1330	1250	2090	0	0	0	0	0
OlR_138674	7684	1038	45.4	SALT_ORYSJ	1e-80	Salt stress-induced protein	Oryza sativa subsp. japonica	1.26	4550	11.5	78.6	561	2480	240.4	6.2	0.4	7	247
OlR_096121	7571	416	41.1	H2KWJ7_ORYSJ	2e-28	Ribulose bisphosphate carboxylase/oxygenase activase, chloroplast, putative, expressed	Oryza sativa subsp. japonica	7320	0	247	0.693	0.824	0.489	0	0	0	0	0
OlR_092965	7518	1242	48.7	EF1A_ORYSJ	9e-113	Elongation factor 1-alpha	Oryza sativa subsp. japonica	437	1070	1000	1900	1900	1210	0	4.6	1.6	3	6.2
OlR_074205	7463	1037	49.3	HSP83_ORYSJ	2e-175	Heat shock protein 81-3	Oryza sativa subsp. japonica	460	845	1030	1780	1690	1670	5.8	21.8	14.8	2	42.4
OlR_052488	7029	1559	46.1	B8B6X0_ORYSI	4e-82	Putative uncharacterized protein	Oryza sativa subsp. indica	986	1270	2030	596	524	1630	0.4	4.8	3.2	2	8.4
OlR_058528	6950	1771	48.8	ENO_ORYSJ	0	Enolase	Oryza sativa subsp. japonica	251	2600	379	1380	1300	1040	113.2	339.8	350.6	16	803.6
OlR_012152	6061	685	58.8	Q5N725_ORYSJ	6e-123	Fructose-bisphosphate aldolase	Oryza sativa subsp. japonica	170	4170	143	462	533	583	35.4	81.6	86.4	5	203.4
OlR_037972	5226	1477	47.7	TPIS_ORYSJ	2e-138	Triosephosphate isomerase, cytosolic	Oryza sativa subsp. japonica	590	1440	586	909	782	915	42.4	100.6	99.2	10	242.2
OlR_135779	4223	1472	49.5	Q7FAH2_ORYSJ	0	Glyceraldehyde-3-phosphate dehydrogenase	Oryza sativa subsp. japonica	468	412	309	1280	1300	452	54.2	158.2	133.4	8	345.8
OlR_098363	4035	733	47.3	Q6V9T1_ORYSJ	2e-99	Glycine dehydrogenase P protein	Oryza sativa subsp. japonica	3190	153	351	108	98.4	133	1.4	1.2	0	2	2.6
OlR_061090	4001	1862	63	PAL1_ORYSJ	0	Phenylalanine ammonia-lyase	Oryza sativa subsp. japonica	41.1	1390	815	160	521	1080	65.6	0	1.2	15	66.8
OlR_059369	3508	1369	53.3	GSTF2_ORYSJ	7e-114	Probable glutathione S-transferase GSTF2	Oryza sativa subsp. japonica	219	1450	255	407	481	694	27.8	6.4	7.4	5	41.6
OlR_068383	3493	4000	50.8	SUS1_ORYSJ	0	Sucrose synthase 1	Oryza sativa subsp. japonica	4.06	438	33.4	1320	1220	478	128.6	469.6	720.8	22	1319
OlR_005131	3208	1010	54.9	TBA3_HORVU	9e-108	Tubulin alpha-3 chain	Hordeum vulgare	104	266	304	742	1170	625	3.2	60.8	73.4	6	137.4
OlR_079097	3106	2183	57	CATA1_ORYSJ	0	Catalase isozyme A	Oryza sativa subsp. japonica	90	115	991	328	468	1110	158.6	0	0	14	158.6
OlR_118592	3091	1134	47.6	B9FBP6_ORYSJ	1e-102	Putative uncharacterized protein	Oryza sativa subsp. japonica	88.4	265	539	650	691	859	8	11.8	10.2	3	30
OlR_067858	3077	2294	47.9	GLYM_SOLTU	0	Serine hydroxymethyltransferase, mitochondrial	Solanum tuberosum	1920	125	545	159	132	198	16.8	8.4	7.2	8	32.4
OlR_126825	3047	3503	52	PMA1_ORYSJ	0	Plasma membrane ATPase	Oryza sativa subsp. japonica	304	609	586	308	325	914	107.4	19.2	27.4	14	154
