# Supplementary material for: A systems-wide comparison of red rice (Oryza longistaminata) tissues identifies rhizome specific genes and proteins that are targets for cultivated rice improvement
Source: BMC Plant Biol. 2014 Feb 12;14:46. doi: 10.1186/1471-2229-14-46 (PMC3933257; doi:10.1186/1471-2229-14-46)
Supplement: Additional file 11 — Levels of three main kinds of primary metabolites in different tissues of red rice. [file 1471-2229-14-46-S11.xlsx]

## Sheet: Sheet1
Additional file 11: Levels of three main kinds of primary metabolites in different tissues of red rice
Category	Name	RedRice_Leaf	RedRice_Stem	RedRice_Root	RedRice_rhizome zone	RedRice_rhizome tip	rhizome	tip/zone	rhizome/leaf	rhizome/stem	rhizome/root
sugar	1-Kestose	58964.8	7894.6	n.d.	22597.7	47858	35227.9	2.11783	0.597439	4.46227	-
sugar	cellobiose	1923.17	1189.41	785.633	668.889	762.847	715.868	1.14047	0.372233	0.601869	0.911199
sugar	D-(glycerol-phosphate)	4259.65	589.748	211.237	231.483	584.896	408.189	2.52673	0.0958269	0.692142	1.93238
sugar	D-Altrose	112.309	2667.69	558.999	153418	266471	209945	1.7369	1869.35	78.699	375.572
sugar	D-Arabitol	13194.3	103.384	74.581	77.8841	218.231	148.057	2.80199	0.0112213	1.43211	1.98519
sugar	Erythrose	8626.72	6705.58	1834	245924	37013.3	141469	0.150507	16.3989	21.0972	77.137
sugar	fructose	924020	823225	401819	2.15395e+06	2.80002e+06	2.47698e+06	1.29995	2.68066	3.00888	6.16443
sugar	fructose-6-phosphate	2319.65	796.347	253.074	504.163	1512.71	1008.44	3.00045	0.434737	1.26633	3.98476
sugar	fucose	7770.62	915.585	1095.17	922.267	1897.75	1410.01	2.0577	0.181454	1.54001	1.28748
sugar	Galactinol	10440.3	8220.56	4416.22	4150.68	12027.4	8089.03	2.89769	0.774791	0.984	1.83167
sugar	Glucose-1-phosphate	43932.6	30678.4	11756	139260	824462	481861	5.92032	10.9682	15.7069	40.9884
sugar	glycerol	479.974	1138.92	1200.66	225.096	5538.46	2881.78	24.6049	6.00404	2.53028	2.40017
sugar	Levoglucosan	7119.47	1578.91	4509.33	478.483	1173.86	826.172	2.4533	0.116044	0.523253	0.183214
sugar	Lyxose	3908.94	1453.96	1957.13	1520.51	3402.16	2461.33	2.23751	0.629667	1.69285	1.25762
sugar	mannose	284079	268715	24468.5	580029	667495	623762	1.1508	2.19573	2.32128	25.4925
sugar	Monostearin	8362.27	4407.24	4663.62	3406.7	8425.25	5915.98	2.47314	0.707461	1.34233	1.26854
sugar	myo-inositol	41265.8	13497.3	5520.43	31313.1	73179.1	52246.1	2.33701	1.26609	3.87086	9.46413
sugar	naringin	3502.74	1465.88	22390	4922.08	9093.28	7007.68	1.84744	2.00063	4.78051	0.312983
sugar	raffinose	3346.09	5631.72	121.757	3083.3	3636.88	3360.09	1.17954	1.00418	0.596637	27.5968
sugar	sucrose	1.80292e+06	724763	428654	916176	1.21048e+06	1.06333e+06	1.32123	0.58978	1.46714	2.48062
sugar	Threitol	66624.8	31179.7	14414.5	13236.5	31652.4	22444.5	2.3913	0.336879	0.719843	1.55708
sugar	trehalose	5652.52	2121.67	6028.79	5339.68	6667.45	6003.56	1.24866	1.0621	2.82964	0.995816
sugar	xylitol	10926.2	251.376	185.223	73.8906	224.373	149.132	3.03655	0.013649	0.593263	0.805146
sugar	xylose	1757.4	1389.34	2791.07	913.076	1681.94	1297.51	1.84206	0.73831	0.933901	0.464877
organic acids	3-hydroxybutyric acid	568.695	677.889	699.722	2228.75	1255.32	1742.03	0.563241	3.06322	2.56979	2.48961
organic acids	4-aminobutyric acid	23257.9	13715.6	15201	13747.6	19065.9	16406.7	1.38686	0.705426	1.19621	1.07932
organic acids	4-Hydroxymandelic acid	5667.8	2346.28	2473.01	103038	71541.7	87290	0.694321	15.401	37.2035	35.2971
organic acids	Acetylsalicylic Acid	1480.73	1042.17	n.d.	n.d.	n.d.	n.d.	-	-	-	-
organic acids	Allantoic acid	177.806	n.d.	n.d.	1418.92	6065.62	3742.27	4.27482	21.047	-	-
organic acids	alpha-ketoglutaric acid	2671.75	2766.58	575.621	513.338	1738.01	1125.68	3.38571	0.421325	0.406883	1.95558
organic acids	Chlorogenic Acid	1945.35	919.683	153.847	137.601	288.315	212.958	2.09529	0.10947	0.231556	1.38422
organic acids	citric acid	248738	149433	106192	288786	496979	392883	1.72092	1.5795	2.62915	3.69972
organic acids	Dehydroascorbic Acid	19022.2	n.d.	139.141	n.d.	n.d.	n.d.	-	-	-	-
organic acids	D-Glyceric acid	66236.6	3769.17	598.73	6290.15	8114.92	7202.53	1.2901	0.10874	1.9109	12.0297
organic acids	Dioctyl phthalate	89385.3	49175.8	49711.3	45259.6	57981.8	51620.7	1.28109	0.577508	1.04972	1.03841
organic acids	fumaric acid	1664.08	635.592	769.548	748.109	3480.4	2114.26	4.65226	1.27053	3.32644	2.7474
organic acids	Galactonic acid	1731.46	1409.13	311.552	973.579	1662.04	1317.81	1.70714	0.761098	0.935192	4.22982
organic acids	Glucoheptonic acid	7424.68	1241.78	6212.96	294.295	1061.71	678	3.60763	0.0913172	0.545992	0.109127
organic acids	gluconic acid	2234.2	2.99553	10.2232	140.143	424.211	282.177	3.02699	0.126299	94.1993	27.6016
organic acids	glucuronic acid	178.904	1135.57	155.246	571.136	685.505	628.321	1.20025	3.51205	0.553306	4.04725
organic acids	linoleic acid	1648.11	1388.41	1934.39	2905.68	15956.1	9430.88	5.49135	5.72225	6.79259	4.87537
organic acids	linolenic acid	13700	8568.58	6619.25	7784	8846.47	8315.24	1.13649	0.606952	0.970434	1.25622
organic acids	L-Malic acid	220254	356420	273048	379058	624792	501925	1.64828	2.27885	1.40824	1.83823
organic acids	maleic acid	2858.74	4278.16	1723.95	6400.58	7483.9	6942.24	1.16925	2.42843	1.62272	4.02693
organic acids	Methylmalonic acid	1.4273e+06	756600	286568	58114.1	156663	107389	2.69578	0.0752389	0.141936	0.37474
organic acids	mucic acid	2741.87	2373.93	411.515	148.441	3269.23	1708.84	22.0238	0.623237	0.719834	4.15255
organic acids	oxalic acid	3945.76	2420.84	3383.75	3110	5247.09	4178.55	1.68717	1.059	1.72608	1.23489
organic acids	phosphate	187933	167082	49924.9	113123	193762	153442	1.71285	0.816472	0.918366	3.07346
organic acids	quinic acid	171834	119594	18232	214483	361498	287991	1.68544	1.67598	2.40807	15.7958
organic acids	shikimic acid	352823	106101	36776.7	89905.6	271784	180845	3.02299	0.512565	1.70446	4.91738
organic acids	stearic acid	24559.1	16645	18571.8	11301.2	25785.3	18543.3	2.28164	0.755047	1.11405	0.998467
organic acids	succinic acid	48684.4	18061.7	5989.14	13708.5	29172	21440.2	2.12803	0.440392	1.18706	3.57985
organic acids	Tetracosanoic acid, methyl ester	23132.5	13547.5	10610.8	13547.4	12953.1	13250.2	0.956131	0.572797	0.978057	1.24875
organic acids	Tetradecanoic acid, methyl ester	33256.8	20311.7	16349.9	16052	18966.4	17509.2	1.18156	0.526484	0.862025	1.07091
organic acids	Threonic acid	4369.47	2572.92	292.885	842.704	2063.3	1453	2.44842	0.332535	0.564729	4.96099
organic acids	Vanillylmandelic acid	15617.6	2350.71	6216.95	10592.8	13080.5	11836.6	1.23485	0.757903	5.03536	1.90393
amino acid	alanine	37554.6	2035.51	2272.52	31118.3	158092	94605.3	5.08036	2.51914	46.4774	41.6301
amino acid	asparagine	4439.29	348.821	n.d.	195007	1.27395e+06	734479	6.53285	165.45	2105.6	-
amino acid	aspartic acid	41589.5	6694.39	2011.89	19518.9	19503.6	19511.2	0.999215	0.469139	2.91457	9.69796
amino acid	D-alanyl-D-alanine	5270.93	2413.07	2091.56	1325.3	283.707	804.505	0.214069	0.152631	0.333396	0.384643
amino acid	glutamic acid	349.793	n.d.	7.73919	5101.38	71755.1	38428.3	14.0658	109.86	-	4965.41
amino acid	glutamine	572.649	n.d.	98.2098	55611.7	312155	183883	5.61311	321.11	-	1872.35
amino acid	glycine	53582.9	2396.39	579.777	32370.6	92959.5	62665	2.87172	1.1695	26.1498	108.085
amino acid	histidine	n.d.	n.d.	n.d.	14648	87349.1	50998.6	5.96322	-	-	-
amino acid	Isoleucine	3296.77	4775.73	n.d.	35018.9	89845.7	62432.3	2.56563	18.9374	13.0728	-
amino acid	L-Allothreonine	86.9409	15.6184	n.d.	276.06	8885.55	4580.81	32.187	52.6888	293.296	-
amino acid	lysine	1083.9	499.627	215.044	8629.09	19523.2	14076.1	2.26249	12.9865	28.1733	65.4571
amino acid	methionine	n.d.	n.d.	n.d.	305.418	4460.81	2383.11	14.6056	-	-	-
amino acid	N-Acetyltryptophan	n.d.	2524.37	n.d.	28422.8	82137.1	55280	2.88983	-	21.8986	-
amino acid	ornithine	n.d.	n.d.	n.d.	1535.77	4673.96	3104.87	3.04339	-	-	-
amino acid	oxoproline	407905	54605.5	23693.3	164263	240792	202527	1.46589	0.496505	3.70892	8.54788
amino acid	proline	201.283	n.d.	n.d.	900.438	19931.1	10415.8	22.1349	51.747	-	-
amino acid	serine	9732.55	3531.67	1051.49	29512	73220.8	51366.4	2.48106	5.27779	14.5445	48.8512
amino acid	threonine	3486.21	1169.72	309.184	8931.72	14814.4	11873	1.65862	3.40571	10.1503	38.4012
amino acid	tyrosine	1193.72	635.794	557.851	3759.85	12066.6	7913.21	3.20933	6.62905	12.4462	14.1852
amino acid	valine	5222.59	2768.65	837.725	21869.6	90015.7	55942.7	4.11602	10.7117	20.2058	66.7793
Note: 1) n.d. = not detected. 2) values for each compound are normalized peak areas
